# Supplementary material for: Multiplex PCR Targeted Amplicon Sequencing (MTA-Seq): Simple, Flexible, and Versatile SNP Genotyping by Highly Multiplexed PCR Amplicon Sequencing
Source: Front Plant Sci. 2018 Mar 23;9:201. doi: 10.3389/fpls.2018.00201 (PMC5876661; doi:10.3389/fpls.2018.00201)
Supplement: Supplementary file 1 [file Table1.xlsx]

## Sheet: Table S1
	Table S1. Source of public whole genome sequence data for six Brachypodium natural accessions.
	Accession	SRP	SRS	SRX	SRR	Platform	Layout
	Bd1-1	SRP001538	SRS190935	SRX060134	SRR192294	Illumina Genome Analyzer II	Paired
				SRX060136	SRR192295	Illumina Genome Analyzer II	Paired
				SRX060135	SRR192296*	Illumina Genome Analyzer II	Paired
				SRX116611	SRR400588	Illumina Genome Analyzer II	Paired
	Bd3-1	SRP001538	SRS290395	SRX117923	SRR402737	Illumina Genome Analyzer II	Paired
	Bd21-3	SRP010886	SRS843178	SRX873009	SRR1798588	Illumina HiSeq 2000	Paired
			SRS291714	SRX119501	SRR407686	Illumina Genome Analyzer II	Paired
			SRS312328	SRX146215	SRR494350	Illumina HiSeq 2000	Paired
	Bd30-1	SRP001538	SRS190910	SRX059915	SRR191989	Illumina Genome Analyzer II	Paired
				SRX116649	SRR400631*	Illumina Genome Analyzer II	Paired
	BdTR12c	SRP001538	SRS190847	SRX059779	SRR191818	Illumina Genome Analyzer II	Paired
				SRX059780	SRR191819	Illumina Genome Analyzer II	Single
	Koz-3	SRP001538	SRS190848	SRX059782	SRR191820	Illumina Genome Analyzer II	Single
				SRX059781	SRR191821	Illumina Genome Analyzer II	Paired
	* These data were excluded after trimming of reads.
