# Supplementary material for: Multiplex PCR Targeted Amplicon Sequencing (MTA-Seq): Simple, Flexible, and Versatile SNP Genotyping by Highly Multiplexed PCR Amplicon Sequencing
Source: Front Plant Sci. 2018 Mar 23;9:201. doi: 10.3389/fpls.2018.00201 (PMC5876661; doi:10.3389/fpls.2018.00201)
Supplement: Supplementary file 2 [file Table2.xlsx]

## Sheet: Table S2
	Table S2. Information on primer pairs used in this study.
	Marker						Left primer							Right primer
	Marker name	Chromosome	Position	Reference	Alternative		Primer name	Sequence	Start	Length	Tm value	GC %		Primer name	Sequence	End	Length	Tm value	GC %
	Bd1natM001	1	174327	T	C		Bd1.174327.T.C.left_primer	CTCACGCCACTGATCGACATTTTT	174220	24	66.55	45.833		Bd1.174327.T.C.right_primer	CAGATCCTTCCCGATCTTTATGAGC	174417	25	65.311	45.833
	Bd1natM002	1	868974	A	C		Bd1.868974.A.C.left_primer	TGGCTGGGAAAGGTCTAGATGATTG	868871	25	66.536	48		Bd1.868974.A.C.right_primer	AAAAATGGATCAAACTCGAGGGGG	869051	24	67.161	48
	Bd1natM003	1	1316925	A	G		Bd1.1316925.A.G.left_primer	ATTGTGGGCATGCTCTTTATGGCT	1316841	24	66.858	45.833		Bd1.1316925.A.G.right_primer	CGAAGAATTAGGACCAACTTGACACC	1317000	26	65.11	45.833
	Bd1natM004	1	2012154	T	C		Bd1.2012154.T.C.left_primer	TAGTTGGAATCAAGCAAGGGAACG	2012104	24	65.498	45.833		Bd1.2012154.T.C.right_primer	GTGGATGTAGAAACCGGTGACAAAG	2012269	25	64.938	45.833
	Bd1natM005	1	2541529	C	T		Bd1.2541529.C.T.left_primer	GTCTTGCCCGAAAATGTGGTTTC	2541420	23	65.889	47.826		Bd1.2541529.C.T.right_primer	TTGTGGTTCACTAGTTTCCTGTGCG	2541614	25	66.503	47.826
	Bd1natM006	1	3109283	A	G		Bd1.3109283.A.G.left_primer	GAGATTGTCTCATCAAGACTGGGGA	3109195	25	64.996	48		Bd1.3109283.A.G.right_primer	GTACCGTGTCGATGTAAATACCGGA	3109362	25	65	48
	Bd1natM007	1	3669780	T	C		Bd1.3669780.T.C.left_primer	CCCCTTCCACCGATTTAACAGTGTAT	3669686	26	66.02	46.154		Bd1.3669780.T.C.right_primer	AGGAGAGGACAACCAGCCTGC	3669881	21	65.295	46.154
	Bd1natM008	1	4131899	A	C		Bd1.4131899.A.C.left_primer	GCACCGAAGAAGGACAAATCAAGA	4131856	24	65.785	45.833		Bd1.4131899.A.C.right_primer	AATAACGAGTGGCGGAAGGAGTTT	4132041	24	65.214	45.833
	Bd1natM009	1	4826821	C	T		Bd1.4826821.C.T.left_primer	GGTTGAAGAGGAGTTTTGCTGTCCT	4826715	25	65.174	48		Bd1.4826821.C.T.right_primer	GGTGGATTACTTGTTGTGCAGGTTC	4826901	25	64.961	48
	Bd1natM010	1	5394370	C	T		Bd1.5394370.C.T.left_primer	GAATGCAAATTAGTTTCCCCTCCC	5394278	24	64.881	45.833		Bd1.5394370.C.T.right_primer	TAGCATCAGTTAGCACTGTTCTCGC	5394465	25	64.11	45.833
	Bd1natM011	1	5977183	C	T		Bd1.5977183.C.T.left_primer	GGAGGAATGTGTCTTGTAAGCGAGA	5977043	25	64.952	48		Bd1.5977183.C.T.right_primer	AGCGACCCTAGTGCAGACAAATGTT	5977234	25	66.287	48
	Bd1natM012	1	6733923	T	C		Bd1.6733923.T.C.left_primer	AGAACGTCGTCCATATGCTCAGGTC	6733856	25	66.775	52		Bd1.6733923.T.C.right_primer	CCTTGACTATCTGCCTCTGCATTAG	6734053	25	62.645	52
	Bd1natM013	1	7042150	A	C		Bd1.7042150.A.C.left_primer	GCCAGCACACCACTCCTGTAAC	7042097	22	64.215	59.091		Bd1.7042150.A.C.right_primer	GTCCTCTCCTCTCCCGTTCCTTAAT	7042296	25	65.147	59.091
	Bd1natM014	1	7651239	C	T		Bd1.7651239.C.T.left_primer	GTTCTGGATTTGGGAGAAAGCTCAC	7651130	25	65.466	48		Bd1.7651239.C.T.right_primer	ATTCTGACTGAACTCATTGGCTCGG	7651314	25	66.839	48
	Bd1natM015	1	8225885	T	G		Bd1.8225885.T.G.left_primer	AAATGGGGTTTTGCCAACCT	8225841	20	62.656	45		Bd1.8225885.T.G.right_primer	GATCTGTGACAGTCGTAGCCTGCTT	8226031	25	65.235	45
	Bd1natM016	1	8781544	A	G		Bd1.8781544.A.G.left_primer	TTTTTCGTCTGCCCGTGCCTCT	8781503	22	69.25	54.545		Bd1.8781544.A.G.right_primer	AGGAGGGAGATTCTATGCTTCGTTG	8781679	25	65.026	54.545
	Bd1natM018	1	9910279	G	C		Bd1.9910279.G.C.left_primer	CGTAGTGGGTCCACCATCATACATT	9910175	25	65.047	48		Bd1.9910279.G.C.right_primer	GTGTGGCATCTTTGCCAAAACA	9910331	22	65.294	48
	Bd1natM019	1	10488305	T	C		Bd1.10488305.T.C.left_primer	GTTCATGAAGATGCCAGCAACAAC	10488188	24	65.093	45.833		Bd1.10488305.T.C.right_primer	GGATAGTTGGCCACTTCTGCTGTAA	10488355	25	64.716	45.833
	Bd1natM020	1	10850087	A	G		Bd1.10850087.A.G.left_primer	ACTAGCGTGGCAATTGGTTGGATA	10850010	24	65.72	45.833		Bd1.10850087.A.G.right_primer	TTTTTCAAGAATGCACCCAGCG	10850160	22	66.418	45.833
	Bd1natM021	1	11567192	G	C		Bd1.11567192.G.C.left_primer	TTCTGCCAACGACTTGTGAGAGAC	11567042	24	65.123	50		Bd1.11567192.G.C.right_primer	CCAACTTGAATGCGCTACCAAAG	11567230	23	64.989	50
	Bd1natM022	1	12376066	A	C		Bd1.12376066.A.C.left_primer	CTGACATGTGGACCAAAAGCAAAC	12375944	24	64.954	45.833		Bd1.12376066.A.C.right_primer	GTAGAAGGACCGATGACGAGGGT	12376110	23	64.897	45.833
	Bd1natM023	1	12685127	T	C		Bd1.12685127.T.C.left_primer	AGGTGTCGGCCTCGCATTC	12685017	19	65.917	63.158		Bd1.12685127.T.C.right_primer	CGAACAACAAGTCCCGAAGAAGTT	12685181	24	64.828	63.158
	Bd1natM025	1	13880717	A	G		Bd1.13880717.A.G.left_primer	CCTCTTGAACTTCGTAGCTTGATCC	13880613	25	63.707	48		Bd1.13880717.A.G.right_primer	GAAATGCGTAAAACGGGGACATC	13880776	23	65.634	48
	Bd1natM026	1	14432606	G	A		Bd1.14432606.G.A.left_primer	CACCTAATTTACCCGTGAAACGGAC	14432517	25	65.558	48		Bd1.14432606.G.A.right_primer	CTCTCGACCTCAGGAAATATCCACC	14432678	25	65.359	48
	Bd1natM027	1	14951067	C	T		Bd1.14951067.C.T.left_primer	CGTCGGAGAACAGAAAGTGCTAGAG	14950958	25	64.839	52		Bd1.14951067.C.T.right_primer	ACCAAGGACGAGACGACCCAATAG	14951136	24	66.633	52
	Bd1natM028	1	15525246	A	G		Bd1.15525246.A.G.left_primer	GGCCACGTAGCAGAGACTAGATCAT	15525108	25	64.156	52		Bd1.15525246.A.G.right_primer	GGGTGATCCAAGATAAGTGCTTTGTC	15525307	26	65.139	52
	Bd1natM029	1	16252858	T	C		Bd1.16252858.T.C.left_primer	CTAAGTGCTCGTCCTTTCTCCACAG	16252743	25	64.736	52		Bd1.16252858.T.C.right_primer	GGATAGCAGTACTTGTTGCAGGGTG	16252939	25	65.15	52
	Bd1natM030	1	16682121	T	C		Bd1.16682121.T.C.left_primer	TTCTTTCCTCGCTTTCCCCC	16681989	20	64.809	55		Bd1.16682121.T.C.right_primer	TGGTCGACCTCTACAAAGACAAGGT	16682188	25	64.444	55
	Bd1natM031	1	17416450	C	T		Bd1.17416450.C.T.left_primer	ATCCTCAACAGTAGCTTCCGCAGAT	17416348	25	65.578	48		Bd1.17416450.C.T.right_primer	GGAAAGGAGGAGGAGGATCTAATGG	17416500	25	65.406	48
	Bd1natM032	1	17770696	G	C		Bd1.17770696.G.C.left_primer	GTTGACCATTCAGAAGCTCAGGAAC	17770619	25	64.564	48		Bd1.17770696.G.C.right_primer	CGGAATACTAATAATCTCGAGCCACG	17770774	26	64.934	48
	Bd1natM033	1	18427668	T	G		Bd1.18427668.T.G.left_primer	CCTCCCTTTAAGTTTCCGCTCCT	18427603	23	64.996	52.174		Bd1.18427668.T.G.right_primer	GGCTTGCAAGGATGATTGTGC	18427759	21	65.108	52.174
	Bd1natM036	1	20054634	T	C		Bd1.20054634.T.C.left_primer	CATCTGTGCAGCATATTTCTGTCCC	20054555	25	66.003	48		Bd1.20054634.T.C.right_primer	ACTCGTGGAAAGATGACAACAGGTG	20054748	25	65.756	48
	Bd1natM037	1	20760558	A	G		Bd1.20760558.A.G.left_primer	GTGACTCAGAATTCTCACGTTCAGGA	20760409	26	65.106	46.154		Bd1.20760558.A.G.right_primer	GTGTTGCCGTGGCGTCTTAATTC	20760608	23	66.853	46.154
	Bd1natM038	1	21258579	T	C		Bd1.21258579.T.C.left_primer	AAATATGAGCGCATTTCTGCGGAC	21258496	24	67.311	45.833		Bd1.21258579.T.C.right_primer	GAAGTCTCAACGTCCTTTTCAACTCC	21258647	26	64.656	45.833
	Bd1natM039	1	21793704	C	G		Bd1.21793704.C.G.left_primer	GCGAGACAACCATATACTCCACACA	21793570	25	64.424	48		Bd1.21793704.C.G.right_primer	CACCATAAAACCGGAGCACCTAAT	21793743	24	64.279	48
	Bd1natM040	1	22380423	T	C		Bd1.22380423.T.C.left_primer	CAGTTCTATTCTTCTTATCCCCACGC	22380314	26	64.309	46.154		Bd1.22380423.T.C.right_primer	CAACGTTCAACAGTACGTTCGAGTC	22380464	25	64.216	46.154
	Bd1natM041	1	22936961	A	G		Bd1.22936961.A.G.left_primer	GAGGAGCTTTACTCCATTTGCACG	22936829	24	65.336	50		Bd1.22936961.A.G.right_primer	GGGTCCATGTCGCCGATGT	22937025	19	66.601	50
	Bd1natM042	1	23570015	G	A		Bd1.23570015.G.A.left_primer	GCTTTTATAGGGGAGGAAAACGGTG	23569974	25	65.775	48		Bd1.23570015.G.A.right_primer	ACGGCACATTTCCCCACTAAAGTT	23570152	24	65.823	48
	Bd1natM043	1	24055801	T	G		Bd1.24055801.T.G.left_primer	CAACACTTGGGATTGGAAGGACAC	24055757	24	65.946	50		Bd1.24055801.T.G.right_primer	ATAGTGGGGTCGTAGGCTAAATGGG	24055951	25	66.114	50
	Bd1natM045	1	25282196	T	A		Bd1.25282196.T.A.left_primer	GCTGCACCGTCAAATACGTACTCA	25282082	24	65.485	50		Bd1.25282196.T.A.right_primer	CCAAACGAACATCACTAGATCAACCC	25282256	26	65.823	50
	Bd1natM046	1	25811801	T	A		Bd1.25811801.T.A.left_primer	ATGGTACCTTTGCATTGTTGGGAC	25811738	24	65.149	45.833		Bd1.25811801.T.A.right_primer	CTTTTAGTTCCTGTAGCAGCGGGTT	25811933	25	64.885	45.833
	Bd1natM047	1	26312685	T	G		Bd1.26312685.T.G.left_primer	TTTCAGAACAACCTGGCATCTGAC	26312585	24	64.75	45.833		Bd1.26312685.T.G.right_primer	ATCAGTTGTTGCTACTCGTTGCCTC	26312777	25	64.977	45.833
	Bd1natM048	1	26894179	G	C		Bd1.26894179.G.C.left_primer	GGTCTTCGTACCCAATTGAAAAGGC	26894043	25	66.728	48		Bd1.26894179.G.C.right_primer	CAACGACCTTGTAAGTTCTTGTGCC	26894229	25	65.135	48
	Bd1natM049	1	27396890	C	G		Bd1.27396890.C.G.left_primer	CCACCTTGTACGACAATTCATGGAG	27396833	25	65.764	48		Bd1.27396890.C.G.right_primer	CCCGTTTATCCTAGGACTTTTTCCC	27396989	25	64.937	48
	Bd1natM050	1	27986214	C	A		Bd1.27986214.C.A.left_primer	CACTGGTGCGACAAGCTTTGTAA	27986083	23	64.597	47.826		Bd1.27986214.C.A.right_primer	GGGGGTTGACTGATGAATGAT	27986264	21	60.965	47.826
	Bd1natM051	1	28575326	C	A		Bd1.28575326.C.A.left_primer	CACCTAGCGGACCTGCTATTCTCAT	28575214	25	65.838	52		Bd1.28575326.C.A.right_primer	GGTAAGTCGGTGCAATGATTAGGTG	28575391	25	64.808	52
	Bd1natM052	1	29086133	A	T		Bd1.29086133.A.T.left_primer	ACAATGTTCGGTTAGTTCGGTTCG	29086057	24	65.32	45.833		Bd1.29086133.A.T.right_primer	ACCCGAAATTTTGGTTCGGTTC	29086211	22	65.219	45.833
	Bd1natM054	1	30355194	A	G		Bd1.30355194.A.G.left_primer	GGTTGTAAATAATGAACGGGCCAC	30355056	24	64.482	45.833		Bd1.30355194.A.G.right_primer	TTCTATCATTCTGTGGAACGGGGT	30355236	24	64.933	45.833
	Bd1natM055	1	30892268	T	C		Bd1.30892268.T.C.left_primer	AGGGTTCAGCTTGAGTTTGATCCTG	30892173	25	65.985	48		Bd1.30892268.T.C.right_primer	CATGCCTTTCGGGTTGAAAAAC	30892368	22	64.781	48
	Bd1natM056	1	31486616	T	C		Bd1.31486616.T.C.left_primer	CTCAGTGGAGTGTTCGCGTGAT	31486526	22	64.924	54.545		Bd1.31486616.T.C.right_primer	AAACAGTCAGCCACCCTTACAAGC	31486678	24	64.859	54.545
	Bd1natM057	1	32030625	T	C		Bd1.32030625.T.C.left_primer	CAAACACTGAAAGTTACCTGTGGGC	32030533	25	65.034	48		Bd1.32030625.T.C.right_primer	TCCAGGTTATCCCTGCTACACTGTC	32030712	25	64.753	48
	Bd1natM058	1	32749348	A	G		Bd1.32749348.A.G.left_primer	AGACAAAGAAGACGGAGCACGAAAC	32749269	25	66.094	48		Bd1.32749348.A.G.right_primer	GCCAAGGAAGGAGAAGGAGAAGAA	32749418	24	65.343	48
	Bd1natM059	1	33163399	C	A		Bd1.33163399.C.A.left_primer	GTACATGTCGTTGCCCATGAGGACT	33163302	25	67.437	52		Bd1.33163399.C.A.right_primer	AGCAGCAAAATGCACGGGAGCTAAT	33163451	25	69.564	52
	Bd1natM060	1	33733099	G	A		Bd1.33733099.G.A.left_primer	AAGGAGAAGGGACACCAATAGATGC	33732974	25	64.849	48		Bd1.33733099.G.A.right_primer	GTGTAGTGCGCAGGGTCATAGTTTC	33733147	25	65.173	48
	Bd1natM061	1	34084805	A	G		Bd1.34084805.A.G.left_primer	GGCTTAGCAGGTTCATCCACTGTTT	34084685	25	65.748	48		Bd1.34084805.A.G.right_primer	GAGCGGGAACAATAAAATCATGGC	34084868	24	66.585	48
	Bd1natM062	1	34805874	T	C		Bd1.34805874.T.C.left_primer	AAGAATCAGGAACATTGTCGGAGC	34805741	24	64.86	45.833		Bd1.34805874.T.C.right_primer	GTATTACACCTAAGGGTGGCCCG	34805913	23	64.69	45.833
	Bd1natM063	1	35413963	T	C		Bd1.35413963.T.C.left_primer	CACCAACAACACAGCAGAGTACGAG	35413920	25	65.317	52		Bd1.35413963.T.C.right_primer	CTCCAATTTTTGCACTTCCTCCAC	35414094	24	65.125	52
	Bd1natM064	1	35916570	A	G		Bd1.35916570.A.G.left_primer	TCAGCTTCACTAGCAGTTTGACAG	35916528	24	61.123	45.833		Bd1.35916570.A.G.right_primer	GCGGAATTTCAAACCATAAGGGTG	35916698	24	66.449	45.833
	Bd1natM065	1	36599977	T	C		Bd1.36599977.T.C.left_primer	GTCATGCATGCACGGTGAGAC	36599866	21	65.094	57.143		Bd1.36599977.T.C.right_primer	CTCCTTTTGTGCAGGGCTGGT	36600047	21	65.909	57.143
	Bd1natM066	1	37156165	T	G		Bd1.37156165.T.G.left_primer	AGTGCTATCCTTGGTCTGTTGTTGG	37156047	25	64.749	48		Bd1.37156165.T.G.right_primer	GACATGATTATGGGGGATAAGGCAC	37156207	25	65.514	48
	Bd1natM067	1	37688716	A	G		Bd1.37688716.A.G.left_primer	GAACTATGGGAAACACACTCAACGG	37688637	25	64.938	48		Bd1.37688716.A.G.right_primer	GCTACCGTCTGATGACACACATGAT	37688833	25	64.587	48
	Bd1natM068	1	38270505	A	G		Bd1.38270505.A.G.left_primer	GGGTCGATACAGGTGCAACTATTCAT	38270413	26	65.333	46.154		Bd1.38270505.A.G.right_primer	TTTTCTGAATGGAGGGCACA	38270595	20	61.555	46.154
	Bd1natM069	1	38805072	G	A		Bd1.38805072.G.A.left_primer	ATGGTCGGGATGGGTGCAG	38805006	19	66.567	63.158		Bd1.38805072.G.A.right_primer	CTCCTTCCCCGATCTATCTCCG	38805157	22	65.365	63.158
	Bd1natM070	1	39418587	A	G		Bd1.39418587.A.G.left_primer	GTCCGTCAGAACATTTCACAGACAG	39418521	25	64.339	48		Bd1.39418587.A.G.right_primer	GCTCTACTGTTTCTGATGCTCCACA	39418696	25	64.116	48
	Bd1natM071	1	40006550	G	C		Bd1.40006550.G.C.left_primer	GAGGAGAGAGCATCAAGCATGACAG	40006456	25	65.892	52		Bd1.40006550.G.C.right_primer	CAGGTCTCCCTCCTCTCTTCTCAAC	40006609	25	65.115	52
	Bd1natM072	1	40569093	A	T		Bd1.40569093.A.T.left_primer	GATGATACAAGAACGTGATGCACCC	40569012	25	65.827	48		Bd1.40569093.A.T.right_primer	GCAAGGATTGAGGCCAAATCAA	40569177	22	65.467	48
	Bd1natM073	1	41098150	T	G		Bd1.41098150.T.G.left_primer	CCAATTCATATCCGACTCCGGTC	41098080	23	65.793	52.174		Bd1.41098150.T.G.right_primer	TTCTCTGGAGAATGTGATCTCCACC	41098249	25	64.996	52.174
	Bd1natM074	1	41669039	G	A		Bd1.41669039.G.A.left_primer	CAAGCGCTCAAACAACTGGGTAG	41669001	23	65.243	52.174		Bd1.41669039.G.A.right_primer	GACGAGTCACGGCTGAGATCTTTT	41669185	24	65.218	52.174
	Bd1natM075	1	42189551	A	G		Bd1.42189551.A.G.left_primer	TCTGTATCCTGGACGATTTACCCCT	42189509	25	65.018	48		Bd1.42189551.A.G.right_primer	CTTTCCACGTAGTAACAAGCCATGC	42189660	25	65.003	48
	Bd1natM076	1	42776958	C	A		Bd1.42776958.C.A.left_primer	GAGTGGATCGAATACACGAGGTGAC	42776829	25	65.226	52		Bd1.42776958.C.A.right_primer	GTGCAAGCATGTGTTACAAACCG	42776999	23	64.722	52
	Bd1natM077	1	43362836	T	C		Bd1.43362836.T.C.left_primer	GTTTGGACGGTGCAAGACTGACTTA	43362745	25	65.683	48		Bd1.43362836.T.C.right_primer	GTGTCAATAAAATGGCCTGCCT	43362894	22	62.397	48
	Bd1natM079	1	44556622	G	C		Bd1.44556622.G.C.left_primer	TAATGAACTGTTCCCCCTTCCGTT	44556574	24	65.804	45.833		Bd1.44556622.G.C.right_primer	GACGTCTCAGCTGATGCTGTGATT	44556748	24	65.165	45.833
	Bd1natM080	1	45073185	A	G		Bd1.45073185.A.G.left_primer	GCCACAAGAATTTGGAGCTTAACG	45073053	24	65.084	45.833		Bd1.45073185.A.G.right_primer	CTTTGAGAGTTTTTGGCCCAAGGT	45073235	24	65.702	45.833
	Bd1natM081	1	45597191	A	G		Bd1.45597191.A.G.left_primer	CTGATGGAGGCGTGTCCTGTC	45597043	21	65.439	61.905		Bd1.45597191.A.G.right_primer	CAGGACAAGTACCACTGCGACG	45597231	22	65.233	61.905
	Bd1natM082	1	46160052	G	T		Bd1.46160052.G.T.left_primer	CCCAGAATCAGCTTTCGGCTAATAC	46159984	25	65.164	48		Bd1.46160052.G.T.right_primer	GAAGGCGTGAAAACAGTCTCATCTC	46160159	25	64.67	48
	Bd1natM083	1	46771215	A	G		Bd1.46771215.A.G.left_primer	TATGCTCTCCATGAGCTTCTTGCTC	46771075	25	65.266	48		Bd1.46771215.A.G.right_primer	CTGGGAAGGACATGCTAAGGGAAC	46771265	24	66.173	48
	Bd1natM084	1	47335998	A	G		Bd1.47335998.A.G.left_primer	CTCCCACGCACACAAACAAATTAC	47335895	24	64.708	45.833		Bd1.47335998.A.G.right_primer	AGGGATGGTGTACCAGCTCCGTAT	47336062	24	66.014	45.833
	Bd1natM085	1	47910864	T	C		Bd1.47910864.T.C.left_primer	GCATGAAGTTCCTGATACATGTCCG	47910780	25	65.903	48		Bd1.47910864.T.C.right_primer	CTTTACGTGCCGCAAATCTAGTGTC	47910957	25	65.101	48
	Bd1natM086	1	48470591	C	G		Bd1.48470591.C.G.left_primer	TTAGATTGGCTAGCTCATCCTAGCG	48470457	25	64.085	48		Bd1.48470591.C.G.right_primer	GTACAATAATCCCACTCAGCAGGCTA	48470632	26	63.719	48
	Bd1natM087	1	49043082	C	T		Bd1.49043082.C.T.left_primer	GACTGACTACTCGCTGAGAAATGGC	49042978	25	64.784	52		Bd1.49043082.C.T.right_primer	CTGGAAGCATTGGATCCTTGAGAG	49043146	24	65.476	52
	Bd1natM089	1	50172144	G	T		Bd1.50172144.G.T.left_primer	AGTAGAAGCGGAGGTGTCAGCAAG	50172032	24	65.299	54.167		Bd1.50172144.G.T.right_primer	CCCAACAACTGAAAGAGCATCAGA	50172217	24	64.837	54.167
	Bd1natM090	1	50740284	T	C		Bd1.50740284.T.C.left_primer	ATCCATCATAAGCGAGCAATAGGC	50740208	24	64.606	45.833		Bd1.50740284.T.C.right_primer	CAATCGTTGAATCCAGGTTCCCT	50740391	23	65.478	45.833
	Bd1natM091	1	51426389	A	T		Bd1.51426389.A.T.left_primer	CAAGCCTTTTCGCACCATGTTT	51426319	22	65.455	45.455		Bd1.51426389.A.T.right_primer	CCCGCACTCTCTGTATCTTGGTAGT	51426514	25	64.032	45.455
	Bd1natM092	1	51890105	T	G		Bd1.51890105.T.G.left_primer	GTAGCAAGTACATCGACGACCGAGA	51890055	25	65.802	52		Bd1.51890105.T.G.right_primer	GCAGCAAACAAATGCTTCCA	51890208	20	62.249	52
	Bd1natM093	1	52478698	T	C		Bd1.52478698.T.C.left_primer	ATAGACCATATGCAGAGTTCCAGG	52478641	24	60.73	45.833		Bd1.52478698.T.C.right_primer	GGCTTTAACAGCGTTGGTCCATAGT	52478839	25	65.5	45.833
	Bd1natM094	1	52988681	G	C		Bd1.52988681.G.C.left_primer	CGCAACAATGTCTCGATTAGCTTC	52988612	24	64.287	45.833		Bd1.52988681.G.C.right_primer	GGGTATACTACCGTGATGCACACAA	52988769	25	64.09	45.833
	Bd1natM095	1	53568417	T	G		Bd1.53568417.T.G.left_primer	AAATGGTATCTGGGACATGGCTG	53568281	23	64.284	47.826		Bd1.53568417.T.G.right_primer	GCTGTGTTGTTGAGCTACTCACGGT	53568461	25	65.981	47.826
	Bd1natM096	1	54170781	A	G		Bd1.54170781.A.G.left_primer	CTACGAATGCTCTGCCGC	54170730	18	60.675	61.111		Bd1.54170781.A.G.right_primer	ATGCGAACTGAGTGTAGCTGGTTG	54170921	24	64.873	61.111
	Bd1natM097	1	54582656	T	G		Bd1.54582656.T.G.left_primer	GATATGCTCAAGGATGGTGCTCAGA	54582518	25	65.82	48		Bd1.54582656.T.G.right_primer	GAGCGTCAACATCGTCATCCTTCT	54582700	24	66	48
	Bd1natM098	1	55326069	C	T		Bd1.55326069.C.T.left_primer	TTAAGATGGTGGTCGCGCAAGTAA	55326011	24	66.707	45.833		Bd1.55326069.C.T.right_primer	AGAGGAAATTTGCTGGAGGACA	55326175	22	62.336	45.833
	Bd1natM099	1	55829838	C	A		Bd1.55829838.C.A.left_primer	GGCTGTTGCCTGTTGTATGTATC	55829741	23	60.793	47.826		Bd1.55829838.C.A.right_primer	CATAGCCTAAGGTCTCTTGGAGTTAC	55829905	26	60.095	47.826
	Bd1natM100	1	56489599	T	C		Bd1.56489599.T.C.left_primer	TGTACTGAGTGAGCCAGTTGAACCC	56489552	25	65.859	52		Bd1.56489599.T.C.right_primer	GTCGAATATGATGCACAGACCACAC	56489713	25	64.9	52
	Bd1natM101	1	56959297	C	A		Bd1.56959297.C.A.left_primer	ATTGGAGAACCCATGGTTAGGGAT	56959177	24	64.83	45.833		Bd1.56959297.C.A.right_primer	ATGGTTTGGCCCGAACTAAGGT	56959345	22	64.933	45.833
	Bd1natM102	1	57529595	A	T		Bd1.57529595.A.T.left_primer	GACATTGTCCGGATTGCCATT	57529558	21	64.152	47.619		Bd1.57529595.A.T.right_primer	CAAGCAGAGTAAGATCGGCCTCAAT	57529732	25	65.928	47.619
	Bd1natM103	1	58011539	G	C		Bd1.58011539.G.C.left_primer	CTCAGTTACCATCAATCCCATCTCC	58011473	25	64.105	48		Bd1.58011539.G.C.right_primer	TAGAGAAGAGATCATGTGGCGTCAG	58011656	25	64.095	48
	Bd1natM104	1	58731620	G	A		Bd1.58731620.G.A.left_primer	TCACGAGATTCGTCTCTAGGAATGC	58731518	25	65.061	48		Bd1.58731620.G.A.right_primer	GCGCTAATTTTCTCCTTATGCCGT	58731716	24	65.538	48
	Bd1natM105	1	59236027	A	G		Bd1.59236027.A.G.left_primer	CACTGACCATATCACATCACATGCC	59235927	25	65.673	48		Bd1.59236027.A.G.right_primer	AGCACCGAGCGACGACAAAT	59236087	20	65.386	48
	Bd1natM106	1	59854884	A	C		Bd1.59854884.A.C.left_primer	ACAAGCGGAGTGAAGAAGCATCAG	59854823	24	66.164	50		Bd1.59854884.A.C.right_primer	AGAGGGGAATGGAAAAGGCAAAG	59854973	23	65.709	50
	Bd1natM107	1	60412575	G	A		Bd1.60412575.G.A.left_primer	AGACACTCACGAGTTCGTTCTACCG	60412482	25	65.099	52		Bd1.60412575.G.A.right_primer	CTACCGCATGAAACTCTTCAGCTCT	60412657	25	64.335	52
	Bd1natM108	1	60979923	T	G		Bd1.60979923.T.G.left_primer	GTTTTTAGCTATCCGCCGTTGTAGC	60979840	25	65.048	48		Bd1.60979923.T.G.right_primer	ATATGTCGGAGGTAAGCTCGTGTTG	60979989	25	64.624	48
	Bd1natM109	1	61371592	A	G		Bd1.61371592.A.G.left_primer	TTGATGTACGTTGCGGTGGTGATA	61371508	24	66.434	45.833		Bd1.61371592.A.G.right_primer	GACATGCGGTTTTACATGCCG	61371672	21	65.622	45.833
	Bd1natM110	1	62071339	G	C		Bd1.62071339.G.C.left_primer	TGATAGGACAAACTTGGGCTCAGAC	62071233	25	64.848	48		Bd1.62071339.G.C.right_primer	GTTCTGAATCGTTGGACTCTTGGAG	62071391	25	64.543	48
	Bd1natM111	1	62646547	G	A		Bd1.62646547.G.A.left_primer	AAAAACGTCCAAGAGGAGGATCG	62646508	23	64.822	47.826		Bd1.62646547.G.A.right_primer	CTAGGGATCAGCCGCCTGAGAAAT	62646662	24	67.737	47.826
	Bd1natM112	1	63295089	A	G		Bd1.63295089.A.G.left_primer	CAACTTCCCATGAGCAATGTAGACC	63294957	25	65.047	48		Bd1.63295089.A.G.right_primer	CGATGCTGGTTGTGAACTTGTGAT	63295142	24	65.544	48
	Bd1natM113	1	63793837	T	G		Bd1.63793837.T.G.left_primer	AGCCGCCTGTTGCTGTTGTTTGTTA	63793756	25	69.539	48		Bd1.63793837.T.G.right_primer	ATAGCGGCCTTAAAGCAACACTTC	63793905	24	63.91	48
	Bd1natM114	1	64449696	G	A		Bd1.64449696.G.A.left_primer	CTAAACCGGAACCGTTGGTAAAGAC	64449654	25	64.869	48		Bd1.64449696.G.A.right_primer	TATCTATCGGCGAGAAAAGAGTGCC	64449836	25	65.773	48
	Bd1natM115	1	64800397	G	A		Bd1.64800397.G.A.left_primer	AAAAAGATAGCGCTCCGCAA	64800286	20	62.185	45		Bd1.64800397.G.A.right_primer	TACTCCGTCCCATGTTAAGTGACTC	64800484	25	62.724	45
	Bd1natM116	1	65464658	C	T		Bd1.65464658.C.T.left_primer	CAGTAGCTGCCACTCTCACCAACTT	65464538	25	65.203	52		Bd1.65464658.C.T.right_primer	GAGCCATCTTCACTTGTTAAACCCC	65464723	25	65.124	52
	Bd1natM117	1	66018693	A	C		Bd1.66018693.A.C.left_primer	ACCCATACTTGAGCTCGAGGGG	66018576	22	65.855	59.091		Bd1.66018693.A.C.right_primer	CAACACGAGAACCTTTGACAAGCTC	66018745	25	65.488	59.091
	Bd1natM118	1	66714372	G	A		Bd1.66714372.G.A.left_primer	CATCTCCGAAGAGAGATCCCAGG	66714319	23	65.645	56.522		Bd1.66714372.G.A.right_primer	GTCACCGAGCTTCATAGTGCCGTA	66714478	24	66.654	56.522
	Bd1natM119	1	67316682	A	C		Bd1.67316682.A.C.left_primer	CGCAAGCCTTTACCGATCTCTACTT	67316593	25	64.984	48		Bd1.67316682.A.C.right_primer	CATTTGACAAGTGGGAGCTTTC	67316781	22	61.015	48
	Bd1natM120	1	67742995	A	G		Bd1.67742995.A.G.left_primer	ACTTTTGTGGGAGACACGGAGG	67742920	22	64.768	54.545		Bd1.67742995.A.G.right_primer	GTGGCAGTGGTCAGAAGAGAAGC	67743118	23	64.819	54.545
	Bd1natM121	1	68203807	G	A		Bd1.68203807.G.A.left_primer	CAGAACTTCTAAGCCCTGTGATTCC	68203703	25	63.602	48		Bd1.68203807.G.A.right_primer	AGTGATCAGTCGGTCTAAGCCGTTT	68203869	25	65.471	48
	Bd1natM122	1	68810828	A	C		Bd1.68810828.A.C.left_primer	GGAGCATACTCCTTCTTCTTTTTCTCCC	68810704	28	66.403	46.429		Bd1.68810828.A.C.right_primer	CAGGGGTGACAATTTCACTGAG	68810871	22	61.847	46.429
	Bd1natM123	1	69428243	T	C		Bd1.69428243.T.C.left_primer	GGCTTCTTGGAACTCCAGATATTGC	69428127	25	65.326	48		Bd1.69428243.T.C.right_primer	GAAAGCAAAAGCGAAGACGAGTGT	69428290	24	65.158	48
	Bd1natM124	1	70007731	G	C		Bd1.70007731.G.C.left_primer	GAGGATCGGCATGGAATATTGAGT	70007641	24	64.525	45.833		Bd1.70007731.G.C.right_primer	CGATCGCTGATCAAGTCAAACTGT	70007798	24	64.869	45.833
	Bd1natM125	1	70600110	A	G		Bd1.70600110.A.G.left_primer	AATAAAGAACTTTGCCCGTGCCTC	70599980	24	65.583	45.833		Bd1.70600110.A.G.right_primer	CTCAAACCTCACAGGCCCTTAGAAC	70600161	25	65.44	45.833
	Bd1natM126	1	71146054	T	G		Bd1.71146054.T.G.left_primer	TCAGGCAGTTGCCTCGAATCT	71146010	21	64.525	52.381		Bd1.71146054.T.G.right_primer	CACTGAACACAACTGATATCGGGCT	71146160	25	65.6	52.381
	Bd1natM127	1	71657952	C	G		Bd1.71657952.C.G.left_primer	CTGTCACTCGCTATTCAGATGCACG	71657899	25	67.314	52		Bd1.71657952.C.G.right_primer	AAAGGAGGGCTAGTTGCAAGTGAAG	71658087	25	65.111	52
	Bd1natM128	1	72199790	A	T		Bd1.72199790.A.T.left_primer	ATGCCATTGCATCCTGATATGC	72199704	22	64.16	45.455		Bd1.72199790.A.T.right_primer	CTTAGGAGCACCCTGAAAGATCACA	72199890	25	64.93	45.455
	Bd1natM129	1	72867802	G	C		Bd1.72867802.G.C.left_primer	TTCTTTTGGATCACGAGGTATGGG	72867757	24	65.306	45.833		Bd1.72867802.G.C.right_primer	AGCGCCGAACAAATATCAGGTAAC	72867944	24	64.501	45.833
	Bd1natM130	1	73428293	T	C		Bd1.73428293.T.C.left_primer	GCGTCCGCAATCTCATTATCACT	73428237	23	64.636	47.826		Bd1.73428293.T.C.right_primer	GCAAAAGCTTGAAGATATGTCGAGGG	73428398	26	66.982	47.826
	Bd1natM131	1	74017840	A	G		Bd1.74017840.A.G.left_primer	ACCTCATGGTCAAATACGTTTCCG	74017774	24	65.227	45.833		Bd1.74017840.A.G.right_primer	GATTGTGCAGTTGTGCTTTGGTG	74017926	23	64.982	45.833
	Bd1natM132	1	74577981	A	G		Bd1.74577981.A.G.left_primer	TCCTATGTGCTGTCTAGTTGCCTCC	74577880	25	64.961	52		Bd1.74577981.A.G.right_primer	GCGTAGGTTGAAGATGATGGAGAGA	74578058	25	64.958	52
	Bd2natM001	2	430345	A	G		Bd2.430345.A.G.left_primer	GTCTGGTCATTGAAATAGAGGAAGGC	430262	26	64.441	46.154		Bd2.430345.A.G.right_primer	TTTGTGCTTAGGCCCACCAGTT	430421	22	65.045	46.154
	Bd2natM002	2	1016887	T	G		Bd2.1016887.T.G.left_primer	TACATACATAGCCGCCCACGTCTAC	1016807	25	65.206	52		Bd2.1016887.T.G.right_primer	CCTACGACTTCGCCCATCAAAGTT	1017004	24	66.535	52
	Bd2natM003	2	1398198	C	T		Bd2.1398198.C.T.left_primer	AAAGTTAGCCTTCTCCTTCTCGGC	1398116	24	64.43	50		Bd2.1398198.C.T.right_primer	CGATGCAATTAAACAGTCAGAGGC	1398298	24	64.181	50
	Bd2natM004	2	1977212	A	C		Bd2.1977212.A.C.left_primer	TTCATGGGTACACACCTGTGATTG	1977148	24	64.044	45.833		Bd2.1977212.A.C.right_primer	GCGTGACAGGCGGGAATACTTAC	1977297	23	66.003	45.833
	Bd2natM005	2	2578780	A	G		Bd2.2578780.A.G.left_primer	CCCAGCTAGTCACATCCATCGAC	2578630	23	65.233	56.522		Bd2.2578780.A.G.right_primer	CTTCTCGTCTTCTTCCTCATCATCG	2578828	25	64.735	56.522
	Bd2natM006	2	2855812	T	C		Bd2.2855812.T.C.left_primer	AGACCCACATAGCCCAAATCAAAC	2855667	24	64.416	45.833		Bd2.2855812.T.C.right_primer	GGCATCACATGTGGGAACTCCT	2855859	22	65.632	45.833
	Bd2natM007	2	3791034	A	G		Bd2.3791034.A.G.left_primer	ACGCTCCTCACAGAACCACACTT	3790996	23	64.596	52.174		Bd2.3791034.A.G.right_primer	GAGAAGAGGAAGAAGGGGGAGAAAG	3791181	25	65.029	52.174
	Bd2natM008	2	4224441	G	A		Bd2.4224441.G.A.left_primer	GGGCCAAGAATGAGTAATTGGCTAC	4224305	25	64.995	48		Bd2.4224441.G.A.right_primer	GGAACACAACAAACAACCTCTCCTG	4224491	25	65.179	48
	Bd2natM009	2	4746140	T	C		Bd2.4746140.T.C.left_primer	TACCTGCTAAAACCATGTTCCCTCC	4746096	25	65.384	48		Bd2.4746140.T.C.right_primer	AATGATAGCATTCAAGGTGAGGCG	4746250	24	65.539	48
	Bd2natM010	2	5384984	A	G		Bd2.5384984.A.G.left_primer	GAGACCGTAACTAGGACAAGCGACA	5384859	25	64.955	52		Bd2.5384984.A.G.right_primer	CGCTGGCTATGATCCATCTGAGACT	5385027	25	66.959	52
	Bd2natM011	2	5957283	A	G		Bd2.5957283.A.G.left_primer	ATACACTTCGCGTCCGTTGCTTAC	5957239	24	65.55	50		Bd2.5957283.A.G.right_primer	GCTAGGTGTGGTCCTGATTGACC	5957409	23	64.226	50
	Bd2natM012	2	6550386	A	C		Bd2.6550386.A.C.left_primer	AAAAAGGAGCAAACGGACCGGC	6550330	22	69.301	54.545		Bd2.6550386.A.C.right_primer	TGAACTGTGTGTGCTAGTGAGACGA	6550512	25	64.443	54.545
	Bd2natM013	2	7006113	T	C		Bd2.7006113.T.C.left_primer	GGCCATGCAAGTCAGTAGAACACAT	7006052	25	65.625	48		Bd2.7006113.T.C.right_primer	CAGGGAAATACAACCAGGAAACTGAG	7006249	26	65.088	48
	Bd2natM015	2	8193428	T	C		Bd2.8193428.T.C.left_primer	AAGTATGGGATGCCCCAGAAGTCTA	8193362	25	65.116	48		Bd2.8193428.T.C.right_primer	TGATCGGCTAGTCAAGTCAGCAACT	8193542	25	65.607	48
	Bd2natM016	2	8644002	T	C		Bd2.8644002.T.C.left_primer	GGTTCCTGGATTGATCTCTTTGCT	8643862	24	64.013	45.833		Bd2.8644002.T.C.right_primer	CGCAGTGTAAACTACGCACGAA	8644039	22	63.446	45.833
	Bd2natM017	2	9360709	T	C		Bd2.9360709.T.C.left_primer	CACGACAGATGCTCTCTATGGCTTT	9360612	25	65.063	48		Bd2.9360709.T.C.right_primer	CTACAGCCATTGGTGGACAGGAT	9360789	23	64.534	48
	Bd2natM019	2	10461327	G	A		Bd2.10461327.G.A.left_primer	TCAACATCCAAACGAAGCCT	10461262	20	60.636	45		Bd2.10461327.G.A.right_primer	TTAAGTGTTGCAACTTCGTCCG	10461412	22	62.412	45
	Bd2natM020	2	11011847	A	G		Bd2.11011847.A.G.left_primer	GATTTAGGCACCATAATCGCTCTGG	11011785	25	65.861	48		Bd2.11011847.A.G.right_primer	TGCTGCATTTCCTCTAAAGTGC	11011960	22	61.758	48
	Bd2natM021	2	11581723	T	C		Bd2.11581723.T.C.left_primer	GCAGGCATCACAGACTTGTAAACATC	11581617	26	65.181	46.154		Bd2.11581723.T.C.right_primer	ACTCCGTGGCTTCTATGAACTGGAT	11581788	25	65.381	46.154
	Bd2natM022	2	12114383	A	G		Bd2.12114383.A.G.left_primer	GACTCTGAAGAGGTGTTTGCTCCTG	12114341	25	64.895	52		Bd2.12114383.A.G.right_primer	CCTTCTTGATAAATCCCAGAGGCTG	12114517	25	65.281	52
	Bd2natM023	2	12726979	A	C		Bd2.12726979.A.C.left_primer	GACCTAGCTATGCACTCTGGGTCAA	12726916	25	64.961	52		Bd2.12726979.A.C.right_primer	GATTAGCCATGCCCTTGGTTACG	12727098	23	65.715	52
	Bd2natM024	2	13330096	A	G		Bd2.13330096.A.G.left_primer	CCATCTCCACCATCAAGATGACAC	13329966	24	65.016	50		Bd2.13330096.A.G.right_primer	CTAGCCGTCGAGAGAAGATCTAGCC	13330156	25	65.041	50
	Bd2natM025	2	13856419	T	C		Bd2.13856419.T.C.left_primer	TGCACGGGGTGTCCTACGTC	13856380	20	66.66	65		Bd2.13856419.T.C.right_primer	GTACCTTGCAGGAGGGCATACG	13856529	22	65.06	65
	Bd2natM027	2	14986690	C	T		Bd2.14986690.C.T.left_primer	GTTCACGGTGCACCTGCTAGTTATT	14986553	25	64.641	48		Bd2.14986690.C.T.right_primer	GACACATTCCCTGACCTAAATGCTC	14986750	25	64.231	48
	Bd2natM028	2	15627705	A	C		Bd2.15627705.A.C.left_primer	TTTTTGGCTGTGTAGCTGCTCTTG	15627618	24	64.904	45.833		Bd2.15627705.A.C.right_primer	ACTGCACTAGCCTGTCTGCAGTTCT	15627771	25	65.035	45.833
	Bd2natM029	2	16011322	A	C		Bd2.16011322.A.C.left_primer	GTGTGGAATCGAGAAGATCGAACAG	16011217	25	65.404	48		Bd2.16011322.A.C.right_primer	GTTTCCATATACAGGTGTTGCACGG	16011414	25	65.528	48
	Bd2natM030	2	16775952	T	C		Bd2.16775952.T.C.left_primer	CAGAAATTCGGCCAGCCTTCTC	16775844	22	66.457	54.545		Bd2.16775952.T.C.right_primer	AGATAAATTTGGGGCCCTTGTAGC	16775994	24	64.486	54.545
	Bd2natM031	2	17167768	T	G		Bd2.17167768.T.G.left_primer	AGCACTCGCACTGCACGCT	17167619	19	65.885	63.158		Bd2.17167768.T.G.right_primer	TATTCACCATGGCATCCAAACG	17167806	22	64.9	63.158
	Bd2natM032	2	17850524	T	C		Bd2.17850524.T.C.left_primer	CCCGCCATCACCATCTCCT	17850460	19	65.66	63.158		Bd2.17850524.T.C.right_primer	GTAGGCTCCCTCATCACTCTGGG	17850613	23	65.56	63.158
	Bd2natM033	2	18365983	T	C		Bd2.18365983.T.C.left_primer	TGACAGACTATGCCTCTCCAAACA	18365890	24	63.265	45.833		Bd2.18365983.T.C.right_primer	CTGGGGCTTGTTTGATGGATCTAC	18366089	24	65.037	45.833
	Bd2natM034	2	18778175	T	C		Bd2.18778175.T.C.left_primer	GTCGATTGTATGTCTATGGATGCTGC	18778064	26	64.951	46.154		Bd2.18778175.T.C.right_primer	GGCTGCGCTGGTACTGAACATT	18778251	22	65.771	46.154
	Bd2natM035	2	19432320	T	C		Bd2.19432320.T.C.left_primer	ATGCTCAGATTACTTCTCCCGCTG	19432220	24	65.054	50		Bd2.19432320.T.C.right_primer	GGTGGTTGTACCACAGAGAGTACCG	19432419	25	65.091	50
	Bd2natM036	2	20066642	A	G		Bd2.20066642.A.G.left_primer	CTCGCATCGAAGGTTGACCC	20066594	20	65.241	60		Bd2.20066642.A.G.right_primer	CCACGTGGGCGTCTTGACT	20066751	19	64.664	60
	Bd2natM037	2	20619791	T	C		Bd2.20619791.T.C.left_primer	TTTCTCTATCTTGCCCGTTTCACC	20619750	24	64.696	45.833		Bd2.20619791.T.C.right_primer	CGGTAGATATGGACCTGAAGCTGTT	20619941	25	63.811	45.833
	Bd2natM038	2	21195178	C	G		Bd2.21195178.C.G.left_primer	AATGAACGGCTTGTCATGAAGCTC	21195081	24	65.817	45.833		Bd2.21195178.C.G.right_primer	TTGGCGTATTTCGTTTCGC	21195245	19	62.028	45.833
	Bd2natM039	2	21790294	T	G		Bd2.21790294.T.G.left_primer	CCACGTATGATTTACGGCCC	21790226	20	62.35	55		Bd2.21790294.T.G.right_primer	CAAGTACCTCCGTTTCTCACAAGGA	21790424	25	64.822	55
	Bd2natM040	2	22207542	A	T		Bd2.22207542.A.T.left_primer	AATCGTGCTAGGAGTCAACTTCGTG	22207400	25	64.955	48		Bd2.22207542.A.T.right_primer	TGAACTTGGTCAACAGACTTGTCC	22207582	24	62.705	48
	Bd2natM041	2	22980769	C	T		Bd2.22980769.C.T.left_primer	ACTGATCTTAACCGTGCGTGTCCTA	22980698	25	65.15	48		Bd2.22980769.C.T.right_primer	ACGTTGTTTTCTCCTCGTCTTCGAC	22980857	25	65.997	48
	Bd2natM042	2	23451250	A	G		Bd2.23451250.A.G.left_primer	GGTAAAGCCCGGGATCATGC	23451106	20	65.87	60		Bd2.23451250.A.G.right_primer	ATAGGCGCAATGGGTTGCC	23451286	19	65.313	60
	Bd2natM043	2	23996332	T	C		Bd2.23996332.T.C.left_primer	GAGCTTGAGGTGCTCTTATTCCCC	23996266	24	65.566	54.167		Bd2.23996332.T.C.right_primer	CAGAGCTCAGAGGAATTGGATGAGA	23996458	25	65.291	54.167
	Bd2natM044	2	24560098	G	C		Bd2.24560098.G.C.left_primer	ATTTATTCTGGCAAGCTCGGAAGC	24559965	24	65.782	45.833		Bd2.24560098.G.C.right_primer	CCATCCTTGAGGTAGGACATTATCG	24560162	25	63.977	45.833
	Bd2natM045	2	25117906	T	A		Bd2.25117906.T.A.left_primer	AAGAAACCATGGCCTCCTCCTC	25117832	22	64.986	54.545		Bd2.25117906.T.A.right_primer	CTGGTTGTCCCGCTTCCTCAG	25118013	21	66.514	54.545
	Bd2natM046	2	25721104	A	G		Bd2.25721104.A.G.left_primer	CCTAACCGATCGATCCAGCCT	25721046	21	64.733	57.143		Bd2.25721104.A.G.right_primer	TGGACCAATATGTCCGTTTGTCCT	25721211	24	65.683	57.143
	Bd2natM047	2	26273260	A	T		Bd2.26273260.A.T.left_primer	ATGTAGGATCGTCCGATAAAGGTGC	26273139	25	65.423	48		Bd2.26273260.A.T.right_primer	GCCCTAAGGTTACCATGATTAACACC	26273304	26	63.84	48
	Bd2natM048	2	26836601	T	C		Bd2.26836601.T.C.left_primer	GCCAAGGTACCACACCACAAACTTA	26836468	25	65.228	48		Bd2.26836601.T.C.right_primer	GGCTCCGTACTTGGTCTACGCTACT	26836657	25	65.051	48
	Bd2natM049	2	27369858	A	G		Bd2.27369858.A.G.left_primer	GTGGTCAGAATCTTCATCACTTCCG	27369812	25	65.299	48		Bd2.27369858.A.G.right_primer	CTATCACACAGGGGGCTTTACCTCT	27370004	25	64.831	48
	Bd2natM050	2	27941107	G	C		Bd2.27941107.G.C.left_primer	CAAAGATATTGGGCCTGTCTGCTTC	27940993	25	66.106	48		Bd2.27941107.G.C.right_primer	TCTTGCAAACTGAGAGATGATGGC	27941174	24	64.975	48
	Bd2natM051	2	28548218	T	C		Bd2.28548218.T.C.left_primer	GATCGACGAGAAGAGCGATCTGA	28548163	23	65.354	52.174		Bd2.28548218.T.C.right_primer	CTTGGTGAGCTCCTCCCGGATAGT	28548361	24	67.847	52.174
	Bd2natM052	2	28900202	A	G		Bd2.28900202.A.G.left_primer	AGCACACTAGACAACCCCATGAAAG	28900133	25	64.749	48		Bd2.28900202.A.G.right_primer	TCTGACACAATCTATGAGTCCCTCG	28900330	25	63.872	48
	Bd2natM054	2	30201133	C	G		Bd2.30201133.C.G.left_primer	GTGCGTACGCGTGATAATGACTG	30201032	23	64.847	52.174		Bd2.30201133.C.G.right_primer	CGAAACAAGACACGTCACAGGAAGT	30201224	25	65.846	52.174
	Bd2natM057	2	31717424	T	C		Bd2.31717424.T.C.left_primer	TCTTTGCCTATACAAGGGTTCGTCC	31717279	25	65.48	48		Bd2.31717424.T.C.right_primer	CAGTAGGAGAACACACTCCAAACCG	31717469	25	65.267	48
	Bd2natM058	2	32545019	G	A		Bd2.32545019.G.A.left_primer	GTAGGGGCCCAAATGTTAATTCCA	32544964	24	65.833	45.833		Bd2.32545019.G.A.right_primer	CCTTTGTTGGACGGAAGGAGTATCT	32545135	25	64.823	45.833
	Bd2natM059	2	32996109	A	G		Bd2.32996109.A.G.left_primer	TACGGCGACCTTCGCTATAAGACC	32996042	24	66.464	54.167		Bd2.32996109.A.G.right_primer	TTTGTATTGCCCCGTGTACTCTGA	32996219	24	64.795	54.167
	Bd2natM060	2	33585325	A	G		Bd2.33585325.A.G.left_primer	ACAAGACAATGAGGGTGACCTCG	33585223	23	64.785	52.174		Bd2.33585325.A.G.right_primer	ATGACATGGGCACCTACTTCTTCC	33585412	24	64.658	52.174
	Bd2natM061	2	34188421	G	A		Bd2.34188421.G.A.left_primer	ACTTGAGTGTCGAGACTGCTCAGCTA	34188331	26	65.124	50		Bd2.34188421.G.A.right_primer	GGAAGTGGGAGTGGCTCATGGTAT	34188480	24	66.582	50
	Bd2natM062	2	34665109	A	G		Bd2.34665109.A.G.left_primer	GCATGGTTTTAGTCCCTGCCAC	34665063	22	64.966	54.545		Bd2.34665109.A.G.right_primer	TCCCAAGTTTCTCGCTTGTCTAGGT	34665240	25	65.538	54.545
	Bd2natM063	2	35296546	A	G		Bd2.35296546.A.G.left_primer	GGCTCATCATATCGACAAATGCAC	35296442	24	64.85	45.833		Bd2.35296546.A.G.right_primer	CCAGGTTATTTCAAGTTTCTCCCTCG	35296634	26	65.996	45.833
	Bd2natM064	2	35495151	A	G		Bd2.35495151.A.G.left_primer	CCCGGTTAAACCTCAGCCGT	35495070	20	65.505	60		Bd2.35495151.A.G.right_primer	TCGTCTGATCCACCTGCATTAT	35495237	22	61.777	60
	Bd2natM065	2	36662379	G	T		Bd2.36662379.G.T.left_primer	AGAATCAAGATCAACAACGGCGAC	36662283	24	65.715	45.833		Bd2.36662379.G.T.right_primer	CTATACGTGTCTCGCCGAAGAAGTT	36662470	25	64.019	45.833
	Bd2natM066	2	36967424	G	A		Bd2.36967424.G.A.left_primer	TAAACGTAGTTACACGGATGGTGCC	36967297	25	65.093	48		Bd2.36967424.G.A.right_primer	GAATTGGGATTTGGAATGCCTG	36967477	22	64.681	48
	Bd2natM067	2	37602616	T	C		Bd2.37602616.T.C.left_primer	CAGGCAATCAAACCCTGTACTCCTT	37602521	25	65.628	48		Bd2.37602616.T.C.right_primer	CAGCTTCTCTACTACGGTGACACGA	37602702	25	64.108	48
	Bd2natM068	2	38171485	T	C		Bd2.38171485.T.C.left_primer	CTTTCGAACCTCGCCATTAACAAG	38171421	24	65.062	45.833		Bd2.38171485.T.C.right_primer	CTCATCCACCACCTCTGACAATATG	38171597	25	63.973	45.833
	Bd2natM069	2	38709072	T	C		Bd2.38709072.T.C.left_primer	GGAATTCACCAAGAAGCTTAGACGC	38709019	25	65.414	48		Bd2.38709072.T.C.right_primer	GATGCTAACAATCCAGAGTTGCAG	38709169	24	62.323	48
	Bd2natM070	2	39294881	G	A		Bd2.39294881.G.A.left_primer	GAAACTGGTGTACCGTGTGAGCTTT	39294802	25	64.767	48		Bd2.39294881.G.A.right_primer	GGGTTTATTTATAGGTGCTCAGGG	39294974	24	61.187	48
	Bd2natM071	2	39834541	T	C		Bd2.39834541.T.C.left_primer	CACGGTGGTAACAAGAACAACGTC	39834442	24	64.85	50		Bd2.39834541.T.C.right_primer	AGGAAGCAGAGTAGAGCATCACCAC	39834633	25	64.38	50
	Bd2natM075	2	42097637	A	G		Bd2.42097637.A.G.left_primer	TTGACTCAAAAGGGGGAGTGAGCTA	42097545	25	66.334	48		Bd2.42097637.A.G.right_primer	ATTGTCTGGAGGAAACTGGATTCG	42097741	24	64.732	48
	Bd2natM076	2	42634753	A	G		Bd2.42634753.A.G.left_primer	GAGGCAAACTCATCCACCAACAAT	42634608	24	65.509	45.833		Bd2.42634753.A.G.right_primer	CCCCTTTGATCAACCTGCAACTAC	42634797	24	65.031	45.833
	Bd2natM077	2	43128350	G	A		Bd2.43128350.G.A.left_primer	CGGTTCATCTGGTACGTCTATCTCC	43128284	25	64.221	52		Bd2.43128350.G.A.right_primer	AGAATCGGAGTCGATCTTTATCCCG	43128443	25	66.565	52
	Bd2natM078	2	43779551	A	G		Bd2.43779551.A.G.left_primer	GAAGGTGGCATACAAGTTGAAACTCC	43779413	26	65.132	46.154		Bd2.43779551.A.G.right_primer	CACTTGCACCTGACTGATGAAGGAT	43779612	25	65.872	46.154
	Bd2natM079	2	44354922	A	G		Bd2.44354922.A.G.left_primer	GATGTGCATGATGTGGATGAGGAT	44354800	24	65.381	45.833		Bd2.44354922.A.G.right_primer	CACATCACCGCTCATGTTTTGTAG	44354996	24	63.826	45.833
	Bd2natM080	2	44922638	A	C		Bd2.44922638.A.C.left_primer	AGAACTGCACATGTCCCCTGTACC	44922521	24	65.679	54.167		Bd2.44922638.A.C.right_primer	TAGTAAAAGCTTAGGCATGGACCCG	44922682	25	65.408	54.167
	Bd2natM081	2	45453856	A	G		Bd2.45453856.A.G.left_primer	GCCATAAGCGAGGGAGTATGAGATG	45453759	25	66.125	52		Bd2.45453856.A.G.right_primer	AGCCGAGATTTAAGACACCACCTTC	45453938	25	64.943	52
	Bd2natM082	2	46067269	A	C		Bd2.46067269.A.C.left_primer	ACGGAAGGAGTAGAGTTTAACCCA	46067154	24	61.512	45.833		Bd2.46067269.A.C.right_primer	AACCTTCAGAAGCCGCATAGGGT	46067319	23	66.286	45.833
	Bd2natM084	2	47174703	A	G		Bd2.47174703.A.G.left_primer	ATCGAGCTCATATGTTCCTCCTCTG	47174616	25	64.125	48		Bd2.47174703.A.G.right_primer	ATAGAATAGCCAGCAGAACGAAGGG	47174774	25	64.894	48
	Bd2natM085	2	47696288	T	C		Bd2.47696288.T.C.left_primer	GGTGGCGTGCTTCTCCACTACTA	47696171	23	64.862	56.522		Bd2.47696288.T.C.right_primer	CCGGTGACGTCAAAGTGAGTACATA	47696335	25	64.401	56.522
	Bd2natM086	2	48307553	G	A		Bd2.48307553.G.A.left_primer	GCGCTTTATCAGTTATCACCACACC	48307509	25	64.93	48		Bd2.48307553.G.A.right_primer	CTACCCCTGAGATTTTCTTCGACGG	48307661	25	67.045	48
	Bd2natM087	2	48838363	G	C		Bd2.48838363.G.C.left_primer	CGATAAAACTCCTGTCGGTGCATT	48838323	24	65.429	45.833		Bd2.48838363.G.C.right_primer	GTACAAGATGTCCCTGGGAAACCCC	48838513	25	68.527	45.833
	Bd2natM088	2	49424982	A	G		Bd2.49424982.A.G.left_primer	AGATCTAGAGTTCCAACAACGACGC	49424878	25	64.147	48		Bd2.49424982.A.G.right_primer	ACGTCATTGGACGTCTCTCTCCTTC	49425027	25	66.194	48
	Bd2natM089	2	50005424	A	G		Bd2.50005424.A.G.left_primer	TGAATAGTGGGAGGATGGATGTCAC	50005306	25	65.405	48		Bd2.50005424.A.G.right_primer	ATGATGCCGAAAAATGCACAGG	50005489	22	66.262	48
	Bd2natM091	2	51157057	C	G		Bd2.51157057.C.G.left_primer	GCCCGAGCCTTGTGGTATGTTAC	51156988	23	65.903	56.522		Bd2.51157057.C.G.right_primer	GAATTTGTTGGCCTCGTCTGATTC	51157186	24	65.156	56.522
	Bd2natM092	2	51804270	T	C		Bd2.51804270.T.C.left_primer	CGTCGTCGATCAACTACCGGA	51804221	21	65.564	57.143		Bd2.51804270.T.C.right_primer	GTAACCTCCTCGGCTGCCGTACT	51804416	23	66.843	57.143
	Bd2natM093	2	52278873	G	A		Bd2.52278873.G.A.left_primer	CCACAACACTGCTACATGCTATGCT	52278733	25	64.645	48		Bd2.52278873.G.A.right_primer	CTGTGCACTGGAGTTGTAAGGATGA	52278927	25	64.749	48
	Bd2natM094	2	52738459	A	C		Bd2.52738459.A.C.left_primer	TTCTCACGAGTGATTCCACTTCCAC	52738418	25	65.865	48		Bd2.52738459.A.C.right_primer	AGAGATCGACGGATGGACACATTT	52738583	24	65.218	48
	Bd2natM095	2	53378376	G	A		Bd2.53378376.G.A.left_primer	GGACAGAGAACCTGCTTGTTGGTAA	53378294	25	64.844	48		Bd2.53378376.G.A.right_primer	ACTGGTCATCATGTAGGTCCCATTG	53378456	25	65.299	48
	Bd2natM096	2	53977222	A	G		Bd2.53977222.A.G.left_primer	AACCAACCGGATCCCAAGAAAT	53977171	22	64.824	45.455		Bd2.53977222.A.G.right_primer	GGCGGAAGGAATTCTCCTTTTTGT	53977344	24	66.554	45.455
	Bd2natM097	2	54422002	G	T		Bd2.54422002.G.T.left_primer	GGCTCACAAAACCAACGAGACATC	54421930	24	66.18	50		Bd2.54422002.G.T.right_primer	AACAGCCGGAGAGCATGTTTAAGA	54422081	24	65.336	50
	Bd2natM098	2	55034931	G	C		Bd2.55034931.G.C.left_primer	CATGTTTAACAACTACTCCCTCCG	55034875	24	61.097	45.833		Bd2.55034931.G.C.right_primer	AGATCGATCCTCTGTTTGCTTGTCC	55035036	25	66.024	45.833
	Bd2natM099	2	55717950	T	C		Bd2.55717950.T.C.left_primer	CAATGACAAAACAGAGCTCACCTCC	55717884	25	65.395	48		Bd2.55717950.T.C.right_primer	GCGAGTGGAGATATCCAGATTTCAG	55718057	25	64.422	48
	Bd2natM100	2	56208196	T	C		Bd2.56208196.T.C.left_primer	GGAACTACGGGGCATGTACTTTGAT	56208068	25	65.318	48		Bd2.56208196.T.C.right_primer	GATGGGAACAACCCAGAGAAGTTGT	56208263	25	65.713	48
	Bd2natM101	2	56809605	C	T		Bd2.56809605.C.T.left_primer	CACACCCAACACTAGCTTTCCTGG	56809502	24	66.116	54.167		Bd2.56809605.C.T.right_primer	CCCCTGATCAACTCAAGTCAACAAC	56809654	25	65.186	54.167
	Bd2natM102	2	57224804	A	C		Bd2.57224804.A.C.left_primer	CAATCGAAAGGCCCCAGATGT	57224688	21	65.525	52.381		Bd2.57224804.A.C.right_primer	ACGTGAGAAGGATGGCAAATACTCC	57224865	25	65.662	52.381
	Bd2natM103	2	57914475	C	T		Bd2.57914475.C.T.left_primer	CATCGTTGTCCTGGTCACAAATGA	57914336	24	66.325	45.833		Bd2.57914475.C.T.right_primer	TGGACTGAAGGATTTCCAAAGG	57914534	22	62.534	45.833
	Bd2natM104	2	58478825	C	A		Bd2.58478825.C.A.left_primer	TCCAACAGTAAGCCAAACGTG	58478713	21	61.092	47.619		Bd2.58478825.C.A.right_primer	GCTCAAGCCACCTAAGGTCAAAAA	58478909	24	64.793	47.619
	Bd2natM105	2	59188478	G	A		Bd2.59188478.G.A.left_primer	CAGTGGATTAGCGCGTCTGACTT	59188336	23	64.971	52.174		Bd2.59188478.G.A.right_primer	GTCGCTGGGGTAAAGTGAACCTC	59188516	23	65.299	52.174
	Bd3natM001	3	281823	T	C		Bd3.281823.T.C.left_primer	AACACAGATGAGTTGGACTTGGTGG	281720	25	65.651	48		Bd3.281823.T.C.right_primer	GAGCTCGCTGTCGGTTGACTC	281871	21	64.827	48
	Bd3natM002	3	847301	A	G		Bd3.847301.A.G.left_primer	AACCTAGGGAGTGATGCAAAAGCAG	847189	25	65.82	48		Bd3.847301.A.G.right_primer	TAATACCATAGAGCTCCAGCCCACC	847358	25	65.496	48
	Bd3natM003	3	1302303	C	A		Bd3.1302303.C.A.left_primer	GATTTGGGAGACATTGAAGCAAGG	1302199	24	65.132	45.833		Bd3.1302303.C.A.right_primer	CTAGATCGGTTGTGTTGATGCTGA	1302369	24	63.604	45.833
	Bd3natM004	3	1977054	G	A		Bd3.1977054.G.A.left_primer	AATCTTCACGGTTGGGTAGACTTGG	1976976	25	65.531	48		Bd3.1977054.G.A.right_primer	CCGTCGTCATATTGGCACTGTAATG	1977174	25	66.441	48
	Bd3natM005	3	2559944	T	C		Bd3.2559944.T.C.left_primer	CAAAAATACCACTAGCATGTGGCCC	2559900	25	66.453	48		Bd3.2559944.T.C.right_primer	TGTGAATTAGGAGATGGGCCTTAG	2560063	24	62.703	48
	Bd3natM006	3	3108343	A	G		Bd3.3108343.A.G.left_primer	GGAACAAATCTGTGGAAGTTAGTCGC	3108275	26	65.229	46.154		Bd3.3108343.A.G.right_primer	TTGATACATGGTGTTGCAGAAGTGGC	3108424	26	68.129	46.154
	Bd3natM007	3	3663257	C	T		Bd3.3663257.C.T.left_primer	CTCGTTTCTAGTGCCTGACCACTC	3663218	24	63.677	54.167		Bd3.3663257.C.T.right_primer	ATGCCGTGCGGAGAGACCT	3663405	19	65.572	54.167
	Bd3natM008	3	4283086	T	C		Bd3.4283086.T.C.left_primer	GAAGATATGGCATCCACCTTTCCA	4283018	24	65.338	45.833		Bd3.4283086.T.C.right_primer	CCCTACTTGGGAATCTTGAGGGTTT	4283210	25	65.57	45.833
	Bd3natM009	3	4802491	G	A		Bd3.4802491.G.A.left_primer	AAGATGCAAACGACCAGCAGACTAC	4802390	25	64.977	48		Bd3.4802491.G.A.right_primer	TGTGTTGAGGTTTTGGTGTGGGTA	4802575	24	65.599	48
	Bd3natM010	3	5369242	C	T		Bd3.5369242.C.T.left_primer	CTTGCGACGGAATGTCAGATTTGT	5369147	24	66.55	45.833		Bd3.5369242.C.T.right_primer	GGGAATTGCTGCCTAAAACATGC	5369331	23	65.833	45.833
	Bd3natM011	3	5870310	T	C		Bd3.5870310.T.C.left_primer	CTCCAGCAATTCAATGAGAATGGG	5870258	24	65.968	45.833		Bd3.5870310.T.C.right_primer	GGCTACTCCTTATCAACAGACTCAACAC	5870411	28	63.702	45.833
	Bd3natM012	3	6519169	T	C		Bd3.6519169.T.C.left_primer	TTGCTCTCGTGATTGGACTTCTTG	6519118	24	64.945	45.833		Bd3.6519169.T.C.right_primer	CTCATGATGTACCATTGTCTGCTCG	6519281	25	65.07	45.833
	Bd3natM013	3	7044273	T	C		Bd3.7044273.T.C.left_primer	TTTAGGTGGCGGTTTCTACAGGAAG	7044207	25	65.542	48		Bd3.7044273.T.C.right_primer	CGGAGGAACGGGATTTACGATAAC	7044387	24	65.658	48
	Bd3natM014	3	7677928	C	T		Bd3.7677928.C.T.left_primer	CCTTGTTGACAATCACGACAAAGC	7677820	24	65.062	45.833		Bd3.7677928.C.T.right_primer	TTTAGGAATGGAGGAGTAGGTTCG	7677980	24	61.902	45.833
	Bd3natM016	3	8716159	T	G		Bd3.8716159.T.G.left_primer	CTGCTTCCTCTTCCTCTCAATGCTT	8716040	25	65.456	48		Bd3.8716159.T.G.right_primer	ACTGGGAAAGGGAAGAAAAGCTAGG	8716217	25	65.073	48
	Bd3natM017	3	9503625	T	G		Bd3.9503625.T.G.left_primer	TTGGTCCTAGAAGAAAAGCTGGACC	9503524	25	65.012	48		Bd3.9503625.T.G.right_primer	AGGGAACCATACGAGGATCACAGTT	9503698	25	65.181	48
	Bd3natM018	3	9925776	A	G		Bd3.9925776.A.G.left_primer	GTTTACACGAGTTCCGACCAGCATA	9925629	25	65.436	48		Bd3.9925776.A.G.right_primer	GTCACTGGTAGACCACCCGATACAT	9925817	25	64.467	48
	Bd3natM019	3	10174862	T	A		Bd3.10174862.T.A.left_primer	GCTGTTGGTTGTTACCAATAATGGGG	10174797	26	67.042	46.154		Bd3.10174862.T.A.right_primer	GGGCAACTAGCTGAGGAAGAGACAG	10174994	25	65.9	46.154
	Bd3natM020	3	11328458	A	G		Bd3.11328458.A.G.left_primer	AACTGTAACACCAACGTATGGGGAG	11328363	25	64.315	48		Bd3.11328458.A.G.right_primer	GGTGACTCCCTTGCTCCAGTTCTAC	11328534	25	65.627	48
	Bd3natM021	3	11560586	C	T		Bd3.11560586.C.T.left_primer	GAAACCGAAATCCCCCTCTTAATG	11560492	24	64.86	45.833		Bd3.11560586.C.T.right_primer	CCTTTTTCTGCCGATATCTATGCC	11560655	24	64.069	45.833
	Bd3natM022	3	12108135	A	T		Bd3.12108135.A.T.left_primer	TCTAGTACAGCTCCCTGACACCGAC	12108074	25	65.106	56		Bd3.12108135.A.T.right_primer	CCCCTAGTACTTGGTTGTATCGCCT	12108254	25	64.61	56
	Bd3natM023	3	12692256	C	G		Bd3.12692256.C.G.left_primer	GCCCGATAGTTAACAAGTGAAGAGG	12692203	25	63.409	48		Bd3.12692256.C.G.right_primer	CAGAGATGAGATAACAGAGCTCGCA	12692401	25	64.315	48
	Bd3natM024	3	13292179	T	C		Bd3.13292179.T.C.left_primer	GTTTGTATGTACAAGGGGCCACG	13292033	23	64.598	52.174		Bd3.13292179.T.C.right_primer	GTGCCATCCACATTAGCTGAACAA	13292232	24	65.382	52.174
	Bd3natM025	3	13815901	A	G		Bd3.13815901.A.G.left_primer	CGTCATCCAACTGGGTGGGAC	13815786	21	67.096	61.905		Bd3.13815901.A.G.right_primer	TAATCGTTGTGACCCGATTGAC	13815938	22	62.02	61.905
	Bd3natM026	3	14408001	T	C		Bd3.14408001.T.C.left_primer	GGTACGATATGTACTCCGGTGCGT	14407951	24	65.266	54.167		Bd3.14408001.T.C.right_primer	TAGAGAAAGAGGGACGTGTCGAGAA	14408145	25	64.731	54.167
	Bd3natM027	3	14907138	T	C		Bd3.14907138.T.C.left_primer	GCGCCGTATCCATAACTCCTC	14907085	21	63.034	57.143		Bd3.14907138.T.C.right_primer	GCTTAACGCTGTGGTGGGACAT	14907276	22	65.555	57.143
	Bd3natM028	3	15604366	T	C		Bd3.15604366.T.C.left_primer	CGAGTGGAGGAGTTCGGTTCG	15604245	21	66.514	61.905		Bd3.15604366.T.C.right_primer	CCGTAAACCCGGTTCGTAATAGAGA	15604415	25	65.222	61.905
	Bd3natM029	3	16103595	T	G		Bd3.16103595.T.G.left_primer	GGTTTACCACTGTTTTATGACCGGC	16103499	25	65.581	48		Bd3.16103595.T.G.right_primer	TGTAGGTCTGTAGCGATGAATGGTG	16103662	25	64.51	48
	Bd3natM030	3	16440613	G	C		Bd3.16440613.G.C.left_primer	CATGTCATGCACTGGAGGCAC	16440517	21	65.066	57.143		Bd3.16440613.G.C.right_primer	CATTGCGAAGAGTGAACGTATGAGG	16440670	25	66.063	57.143
	Bd3natM032	3	17724996	C	T		Bd3.17724996.C.T.left_primer	CTAGGTGCCGAAAAGCTTTGAAGA	17724955	24	64.972	45.833		Bd3.17724996.C.T.right_primer	GATCAAGGAATTAATGGTGGTGCG	17725110	24	65.625	45.833
	Bd3natM033	3	18364070	A	G		Bd3.18364070.A.G.left_primer	AAGATTAGCCCTCATGAACTGTCCC	18363986	25	64.849	48		Bd3.18364070.A.G.right_primer	AGCAGTTAGGTTCTTCCCCATTCCT	18364135	25	65.419	48
	Bd3natM034	3	18813133	G	C		Bd3.18813133.G.C.left_primer	TGGCGAATGGGGTTGTTCT	18813074	19	63.725	52.632		Bd3.18813133.G.C.right_primer	TCAGTGACGGGCGTGAAC	18813273	18	61.96	52.632
	Bd3natM035	3	19513574	T	C		Bd3.19513574.T.C.left_primer	CATGAAGCCATTCCGCTTTTCTAC	19513508	24	65.091	45.833		Bd3.19513574.T.C.right_primer	ACTAAGTGTCGCCATTTTCCTGACC	19513668	25	65.652	45.833
	Bd3natM036	3	20055903	C	T		Bd3.20055903.C.T.left_primer	AAGAGCCTTACGAGGGAATTGCAC	20055801	24	65.841	50		Bd3.20055903.C.T.right_primer	GTCATGCGGCAATTAAGCACAA	20055966	22	65.251	50
	Bd3natM037	3	20633271	C	G		Bd3.20633271.C.G.left_primer	CGCGAAGCAGAGAGATCAGATAAGA	20633150	25	65.344	48		Bd3.20633271.C.G.right_primer	TGAAGCAGTTGTATGTGCGTGACTC	20633341	25	65.763	48
	Bd3natM038	3	21202854	A	G		Bd3.21202854.A.G.left_primer	AGAGCGAACCTTAGAGGGAGCACT	21202788	24	65.089	54.167		Bd3.21202854.A.G.right_primer	GCCCTTAGCCCATGGTGGAC	21202979	20	66.054	54.167
	Bd3natM039	3	21757270	A	G		Bd3.21757270.A.G.left_primer	CTTCGGTGTTTGCCCAGGTATAATG	21757205	25	66.427	48		Bd3.21757270.A.G.right_primer	CTTCACGCTCCCGGTGGAAC	21757403	20	67.406	48
	Bd3natM040	3	22374196	T	A		Bd3.22374196.T.A.left_primer	GAGACACCAAATACAGATCTTTCCCC	22374149	26	64.241	46.154		Bd3.22374196.T.A.right_primer	ACAGAAGTTCAGAAGGAACCTGGCT	22374343	25	64.889	46.154
	Bd3natM041	3	22876184	A	G		Bd3.22876184.A.G.left_primer	GAGATTCCCGTGCTCATCTTTATCC	22876077	25	65.236	48		Bd3.22876184.A.G.right_primer	GTAGGGTCATAACGACGCAGCTCTA	22876246	25	64.825	48
	Bd3natM042	3	23558234	T	C		Bd3.23558234.T.C.left_primer	ACACCCAAGTCTGAGGTCCACTCTT	23558188	25	65.685	52		Bd3.23558234.T.C.right_primer	ACATTAGATTCTCACAGCAGCCGAG	23558344	25	65.063	52
	Bd3natM043	3	24032352	A	G		Bd3.24032352.A.G.left_primer	GACGACAAAGATCAGAAGAAGCGG	24032264	24	65.595	50		Bd3.24032352.A.G.right_primer	GAGGATGAAGCGCCCGAAC	24032458	19	65.38	50
	Bd3natM044	3	24723041	A	T		Bd3.24723041.A.T.left_primer	CTGTTGTGCGCCGGATACAAGTAA	24722969	24	67.17	50		Bd3.24723041.A.T.right_primer	ATTTGTGGGCCACCACTGTTTC	24723164	22	65.328	50
	Bd3natM045	3	25099186	T	C		Bd3.25099186.T.C.left_primer	TCCTGCACGACTTGGCAGAG	25099075	20	65.029	60		Bd3.25099186.T.C.right_primer	TAGCCTAGCATCACACCACATCGTA	25099257	25	64.925	60
	Bd3natM046	3	25840387	C	T		Bd3.25840387.C.T.left_primer	GCATCCATTCGTAGCAGAATCCCT	25840305	24	66.597	50		Bd3.25840387.C.T.right_primer	GACAATCGGATTTACCTAGGTTCGG	25840465	25	64.878	50
	Bd3natM047	3	26322872	G	C		Bd3.26322872.G.C.left_primer	CAGAGCCCTGCAATTTACACTCAT	26322725	24	63.769	45.833		Bd3.26322872.G.C.right_primer	GATCATACTGTGGAAGGATGTTGG	26322917	24	61.826	45.833
	Bd3natM048	3	26945051	T	C		Bd3.26945051.T.C.left_primer	CGTTGTAACCAGGACGGTAGAAGG	26945007	24	65.011	54.167		Bd3.26945051.T.C.right_primer	ATGTCTCCCTGGTCGACACTTGTAA	26945195	25	65.195	54.167
	Bd3natM049	3	27261116	G	T		Bd3.27261116.G.T.left_primer	CAGCTGAAGATCCGAGAGATGGATA	27261015	25	65.045	48		Bd3.27261116.G.T.right_primer	ATGAACACAACGACGAACTTGTCC	27261185	24	64.558	48
	Bd3natM050	3	27964154	T	C		Bd3.27964154.T.C.left_primer	ACACTTATTCTTGTTCACAGCCGGG	27964061	25	66.44	48		Bd3.27964154.T.C.right_primer	CCAGCCGAGTTTTCTCATCTGTTT	27964225	24	64.937	48
	Bd3natM051	3	28536153	A	T		Bd3.28536153.A.T.left_primer	GTCCCAAGCAATACATGAACACTCAC	28536061	26	64.976	46.154		Bd3.28536153.A.T.right_primer	GCATTGACCATGGAAGAGGTGTTAG	28536224	25	65.047	46.154
	Bd3natM052	3	29115214	A	G		Bd3.29115214.A.G.left_primer	CAAATCGAGAAGTACCTCCTGAACC	29115162	25	63.496	48		Bd3.29115214.A.G.right_primer	GGATTTATGGCTTGACTGCTTGAG	29115337	24	63.341	48
	Bd3natM053	3	29661496	A	G		Bd3.29661496.A.G.left_primer	GTGGTTCGAGAACAGTTTGGCATA	29661382	24	64.506	45.833		Bd3.29661496.A.G.right_primer	GGAAAAGAAAATAACGGCAGTGGC	29661558	24	65.852	45.833
	Bd3natM054	3	30288366	G	T		Bd3.30288366.G.T.left_primer	GAGCACGTCAAGCACAAGGATAACT	30288265	25	64.977	48		Bd3.30288366.G.T.right_primer	GGTAGCATGGACCTCCGCTG	30288453	20	65.25	48
	Bd3natM055	3	30739982	A	G		Bd3.30739982.A.G.left_primer	CTTCCTATTCAACGTTCTCGTCCAC	30739849	25	64.316	48		Bd3.30739982.A.G.right_primer	GATGTCCATTGCTATCACGAAGAGC	30740038	25	65.282	48
	Bd3natM056	3	31448126	G	C		Bd3.31448126.G.C.left_primer	GATTCTTCTGGTTCCTTCGATGGTG	31448030	25	66.183	48		Bd3.31448126.G.C.right_primer	CTAGAGTGCATGGAAACGAGCAAGT	31448203	25	65.057	48
	Bd3natM057	3	31922416	G	C		Bd3.31922416.G.C.left_primer	AGCCCAACCCAACCAAAACCTAAC	31922277	24	67.061	50		Bd3.31922416.G.C.right_primer	GCGAGGATAAAGGTCCAAGCTTTT	31922462	24	64.892	50
	Bd3natM058	3	32511386	C	G		Bd3.32511386.C.G.left_primer	CTTCCAAGGATAGCGTTAAAGGAGG	32511263	25	64.373	48		Bd3.32511386.C.G.right_primer	GAACCACAAGGGGGATACTAGAACG	32511462	25	65.012	48
	Bd3natM059	3	33017777	T	C		Bd3.33017777.T.C.left_primer	CCTTGTTCTTCCAGAAGCTCAGACA	33017729	25	65.275	48		Bd3.33017777.T.C.right_primer	TGAAGATCGCCAGTATGACCGTTAC	33017914	25	65.445	48
	Bd3natM060	3	33577687	A	T		Bd3.33577687.A.T.left_primer	CTCGAGGCCGATCGACTTTTAGT	33577605	23	65.038	52.174		Bd3.33577687.A.T.right_primer	CCATGGTCTTTTGTCATAGACCCCT	33577763	25	65.442	52.174
	Bd3natM062	3	34750610	G	A		Bd3.34750610.G.A.left_primer	CGAGTGCTAAATGTCGAGGAGGTAA	34750492	25	64.796	48		Bd3.34750610.G.A.right_primer	CAGTGATCATTAGTCAGCCCTTCA	34750659	24	62.712	48
	Bd3natM063	3	35244774	A	G		Bd3.35244774.A.G.left_primer	GAACAAGTGGAACGTGGGCATAAT	35244670	24	65.251	45.833		Bd3.35244774.A.G.right_primer	GGTATAATTATCGCAGCTGGGAGGT	35244847	25	64.508	45.833
	Bd3natM064	3	35853178	G	T		Bd3.35853178.G.T.left_primer	GAAAAGTCATGACACGGAGGGTATG	35853126	25	64.944	48		Bd3.35853178.G.T.right_primer	CTTCCTTGTACGTTTGACACTTCGG	35853278	25	65.113	48
	Bd3natM065	3	36466380	T	C		Bd3.36466380.T.C.left_primer	CACTATAAACGAGAGCTGACTTGGTCC	36466255	27	64.539	48.148		Bd3.36466380.T.C.right_primer	ATAGGTCGGTGCATGAGACAAACAC	36466451	25	65.523	48.148
	Bd3natM066	3	36971356	A	G		Bd3.36971356.A.G.left_primer	GTACGTGTGCAAAAACTAAGACGCC	36971303	25	65.019	48		Bd3.36971356.A.G.right_primer	GTTGCTGTGTGCATGTGGTTGAG	36971481	23	66.116	48
	Bd3natM067	3	37595442	T	C		Bd3.37595442.T.C.left_primer	GACGCGAAAAACACACTTCTCTCC	37595382	24	65.506	50		Bd3.37595442.T.C.right_primer	AAGGTTTGCAGACCACTTTGCTTC	37595551	24	64.954	50
	Bd3natM068	3	38132893	T	C		Bd3.38132893.T.C.left_primer	CTCTTGAGCAAGCTCCAAGCACAT	38132794	24	66.266	50		Bd3.38132893.T.C.right_primer	AGCTTTTACTCCCCAATACGAGACG	38132978	25	64.794	50
	Bd3natM069	3	38762868	A	G		Bd3.38762868.A.G.left_primer	AGGAAACGCAGAAACTCCGACAT	38762747	23	65.404	47.826		Bd3.38762868.A.G.right_primer	GTTCAATTGGAATGGATCGAGGAG	38762937	24	65.035	47.826
	Bd3natM070	3	39269059	C	T		Bd3.39269059.C.T.left_primer	CTTTGGGAAGACGGAGGGTAGATGT	39268951	25	66.625	52		Bd3.39269059.C.T.right_primer	CGTTTGGTGTAGCGTATCATCGAGT	39269139	25	65.443	52
	Bd3natM071	3	39800633	G	A		Bd3.39800633.G.A.left_primer	ACACCCCTAATGAGCACAAATTGC	39800556	24	65.352	45.833		Bd3.39800633.G.A.right_primer	GGACTTGAACACGTGTCCGCT	39800719	21	64.812	45.833
	Bd3natM072	3	40300496	A	G		Bd3.40300496.A.G.left_primer	CCGAACAACATGACAATTACGACC	40300440	24	64.604	45.833		Bd3.40300496.A.G.right_primer	TGAGACCGTGGCTCTTCTTGTCTTA	40300592	25	65.575	45.833
	Bd3natM073	3	41004528	C	T		Bd3.41004528.C.T.left_primer	ACGGAACTTGTCGTTGTTCTAGTGC	41004467	25	64.87	48		Bd3.41004528.C.T.right_primer	CTGGGAGGACCTGGGAATATCCTAC	41004623	25	66.019	48
	Bd3natM074	3	41530740	A	G		Bd3.41530740.A.G.left_primer	CCAATAAGGTTGACGGGAAGACG	41530610	23	65.844	52.174		Bd3.41530740.A.G.right_primer	GAGGCAGAGCAGTACTACGGTCAAG	41530787	25	64.767	52.174
	Bd3natM075	3	42089123	G	A		Bd3.42089123.G.A.left_primer	GTTGCAGAACCATCTGAGACAGACA	42089081	25	65.029	48		Bd3.42089123.G.A.right_primer	ATGCGCATGCAGTTTGATGTTC	42089245	22	65.451	48
	Bd3natM076	3	42507214	A	G		Bd3.42507214.A.G.left_primer	GAGGGCCTGAAATTCCAGTAAGACT	42507159	25	64.145	48		Bd3.42507214.A.G.right_primer	GCCAACAGGATCAGCAATGCTAC	42507353	23	65.201	48
	Bd3natM077	3	43283413	G	A		Bd3.43283413.G.A.left_primer	CCAGTGTCCAGAAGATTTACATGGG	43283330	25	64.921	48		Bd3.43283413.G.A.right_primer	CACCTCCTTCCTCTTCTTCCTCAAC	43283483	25	64.863	48
	Bd3natM078	3	43860315	T	G		Bd3.43860315.T.G.left_primer	TGACTGCTCCTTCACCAGTCTGTAA	43860201	25	64.539	48		Bd3.43860315.T.G.right_primer	CTGTCGACCTCAGATTCTGCTTTTC	43860363	25	64.753	48
	Bd3natM079	3	44359125	C	T		Bd3.44359125.C.T.left_primer	ATGCAGTAGCAGTTGGTGGGAGATA	44358996	25	65.157	48		Bd3.44359125.C.T.right_primer	TCTCTGCATGTGTGCTTGTCTCTCT	44359183	25	64.936	48
	Bd3natM080	3	44863869	C	T		Bd3.44863869.C.T.left_primer	GGAGAGCCTCAACCAGGTGAGTAAC	44863764	25	65.627	56		Bd3.44863869.C.T.right_primer	GAAGCCGCAAAGCTCTCTGAATTAC	44863944	25	65.604	56
	Bd3natM081	3	45530347	G	A		Bd3.45530347.G.A.left_primer	GTTTACAAAGATCGTCACCACCCTG	45530291	25	64.938	48		Bd3.45530347.G.A.right_primer	GGATGAAATGCGAGACTACCTGAGA	45530442	25	64.958	48
	Bd3natM082	3	46162074	A	G		Bd3.46162074.A.G.left_primer	ACCTCTCACCCCAAGAACACAAAA	46162005	24	65.17	45.833		Bd3.46162074.A.G.right_primer	AAGGCAACCGCTTCCATCTAGG	46162204	22	65.778	45.833
	Bd3natM083	3	46616192	T	C		Bd3.46616192.T.C.left_primer	GACGAGGGGTTTTGGTGGCTA	46616093	21	65.515	57.143		Bd3.46616192.T.C.right_primer	GAGAAAGGAGGCAAGTGTACGATGT	46616250	25	64.041	57.143
	Bd3natM084	3	47179859	A	G		Bd3.47179859.A.G.left_primer	CTACACCATATTCGTTTCGATGGGG	47179728	25	66.351	48		Bd3.47179859.A.G.right_primer	AATCTTCCAGTTGTTCACCCGTTG	47179915	24	65.474	48
	Bd3natM085	3	47702357	T	A		Bd3.47702357.T.A.left_primer	GATCAAACCTTAAGCTACCATCCGC	47702252	25	65.091	48		Bd3.47702357.T.A.right_primer	TCATCATGACACTCTGGTCACACAC	47702414	25	64.601	48
	Bd3natM086	3	48280906	G	A		Bd3.48280906.G.A.left_primer	CCTCTCCGTGTATCAGGCCG	48280813	20	65.223	65		Bd3.48280906.G.A.right_primer	TGCGTCACTGCGAAGACTAAAGTT	48280989	24	64.523	65
	Bd3natM087	3	48715853	T	C		Bd3.48715853.T.C.left_primer	CTGAAAACTTGAAGCAACCGAGTG	48715775	24	64.385	45.833		Bd3.48715853.T.C.right_primer	TGACTGAAGAACTAGTGGGGAGCTG	48715944	25	65.179	45.833
	Bd3natM088	3	48860633	T	A		Bd3.48860633.T.A.left_primer	AGTGCGTACTTGTGCACATGGGTAT	48860579	25	65.816	48		Bd3.48860633.T.A.right_primer	TAGGCAGTGGTAGCCAGATAGAGTTC	48860728	26	63.238	48
	Bd3natM089	3	50026178	C	T		Bd3.50026178.C.T.left_primer	AAGTGGGTTCGAGAGACTGTGGAC	50026039	24	65.159	54.167		Bd3.50026178.C.T.right_primer	GTTGCCACAGCTACCACTGCAC	50026215	22	65.286	54.167
	Bd3natM090	3	50540982	C	T		Bd3.50540982.C.T.left_primer	ACTTCTTGAGATCATCAAACCGGG	50540876	24	64.732	45.833		Bd3.50540982.C.T.right_primer	GGTTATCTCTGCAACTGCTCGATTG	50541025	25	65.352	45.833
	Bd3natM091	3	51089968	C	T		Bd3.51089968.C.T.left_primer	CCATCAGGTCAGAGAAACAACCAGA	51089877	25	65.839	48		Bd3.51089968.C.T.right_primer	GGCCAAGAAAAGGTATCAGGAGCAT	51090032	25	66.574	48
	Bd3natM092	3	51699523	G	A		Bd3.51699523.G.A.left_primer	AACGCAAGGTGATGTCATGCTCT	51699452	23	65.361	47.826		Bd3.51699523.G.A.right_primer	GTAGACCGACTACAACGACTCGCAA	51699606	25	65.79	47.826
	Bd3natM094	3	52936044	T	C		Bd3.52936044.T.C.left_primer	AGAAGCCCATTGAAGTGTCCTCTG	52935934	24	65.089	50		Bd3.52936044.T.C.right_primer	ACATCTCGATATCACGGAATCCCAG	52936133	25	66.393	50
	Bd3natM095	3	53350629	A	G		Bd3.53350629.A.G.left_primer	CCTGATGTCACTCACATGTGTTTCC	53350558	25	65.02	48		Bd3.53350629.A.G.right_primer	GGCCGGACTGATCTGATGAAG	53350738	21	64.285	48
	Bd3natM096	3	53965584	T	G		Bd3.53965584.T.G.left_primer	CACGCACAGGCGTACAGCTACTACT	53965542	25	65.89	56		Bd3.53965584.T.G.right_primer	ATTAGGCAGAGCAAACACAAAGCG	53965713	24	65.716	56
	Bd3natM097	3	54514139	A	G		Bd3.54514139.A.G.left_primer	GGTTCCAGAGTGAACGGTCATAATC	54514013	25	64.125	48		Bd3.54514139.A.G.right_primer	GGATCATAATCTCAGGCAGAAGTGG	54514208	25	64.317	48
	Bd3natM098	3	55122985	A	G		Bd3.55122985.A.G.left_primer	ACGGCATCCTGTACAAGAAAGGAG	55122860	24	64.842	50		Bd3.55122985.A.G.right_primer	TACACCATGCTGGGCCAATAGAAT	55123031	24	65.632	50
	Bd3natM099	3	55651887	A	C		Bd3.55651887.A.C.left_primer	CCTCAGAGTGATCCACAGAAACACC	55651847	25	65.458	52		Bd3.55651887.A.C.right_primer	CAGCGTGCTACGATAATGTAGGTGA	55652035	25	64.49	52
	Bd3natM100	3	56088937	T	C		Bd3.56088937.T.C.left_primer	CAACATCACGAAGAAGATCGAGCA	56088823	24	65.844	45.833		Bd3.56088937.T.C.right_primer	TAAAACGGCATGGGATGGAGTATC	56089018	24	65.089	45.833
	Bd3natM101	3	56848501	T	C		Bd3.56848501.T.C.left_primer	CGGCCGTACGTCACGTTTAATCT	56848418	23	66.253	52.174		Bd3.56848501.T.C.right_primer	GGCGTTGGTGAATCTGGTTGTTAAG	56848606	25	66.711	52.174
	Bd3natM102	3	57337845	G	A		Bd3.57337845.G.A.left_primer	CACTCGATTTAAGTGAACTGGTCGG	57337746	25	65.119	48		Bd3.57337845.G.A.right_primer	TGTAGGGTTGTACATGTCGATGGT	57337927	24	62.622	48
	Bd3natM104	3	58822544	T	C		Bd3.58822544.T.C.left_primer	GTGAGGATGATTCTCTCAGTGGAGG	58822469	25	64.688	52		Bd3.58822544.T.C.right_primer	GATTAAGGGGTTTAATTGACCGGG	58822665	24	64.545	52
	Bd3natM105	3	59009400	A	G		Bd3.59009400.A.G.left_primer	CACACATGACCATTGCTTCTCA	59009362	22	62.091	45.455		Bd3.59009400.A.G.right_primer	GAGGGGAGGGAGATGGAGATAAAAC	59009515	25	65.333	45.455
	Bd3natM106	3	59626332	G	T		Bd3.59626332.G.T.left_primer	AACTGACCCTTTGCAGCACTTCTT	59626253	24	64.66	45.833		Bd3.59626332.G.T.right_primer	CAAGGAGAAAGACAGGAAAAGCAGG	59626402	25	65.604	45.833
	Bd4natM001	4	234927	C	T		Bd4.234927.C.T.left_primer	CTCTCCTGCCACCATCAGAAAAAC	234826	24	65.388	50		Bd4.234927.C.T.right_primer	AGGTGTTTGAGAACCTGAGATGCAG	235022	25	65.098	50
	Bd4natM002	4	832359	G	A		Bd4.832359.G.A.left_primer	GAATCAGTGGGACAGTACGCATAGC	832276	25	65.18	52		Bd4.832359.G.A.right_primer	CGCTCAGATCCCTGCTCTCAC	832462	21	64.807	52
	Bd4natM004	4	1904061	A	G		Bd4.1904061.A.G.left_primer	CGATCTTAAATTGTTCTGGCGGTC	1903940	24	64.991	45.833		Bd4.1904061.A.G.right_primer	CACCAAAGACGAATTCAGCCAA	1904115	22	64.462	45.833
	Bd4natM005	4	2548638	G	A		Bd4.2548638.G.A.left_primer	ATCCACCAGTTTACTGAGAATGCCC	2548561	25	65.564	48		Bd4.2548638.G.A.right_primer	CGATGTATGTTGTCGAGCCTTTGTAG	2548746	26	64.996	48
	Bd4natM006	4	3134592	T	G		Bd4.3134592.T.G.left_primer	GTGGTGTGATTTGAGCTGTGGATTC	3134549	25	66.094	48		Bd4.3134592.T.G.right_primer	ACATGCTGCCTCATCTCGCTTC	3134736	22	66.191	48
	Bd4natM007	4	3694741	C	T		Bd4.3694741.C.T.left_primer	ATGTTCATTTTCCCCCTTGGGT	3694644	22	64.718	45.455		Bd4.3694741.C.T.right_primer	CTATGAGGTTGGAGAATTCCTCGCT	3694794	25	65.026	45.455
	Bd4natM008	4	4243308	C	G		Bd4.4243308.C.G.left_primer	CTCGTCGACCTTGACCAGCTTATATT	4243229	26	64.808	46.154		Bd4.4243308.C.G.right_primer	CTATCGCTCTCAGGGGGTTCC	4243428	21	64.402	46.154
	Bd4natM009	4	4808299	T	C		Bd4.4808299.T.C.left_primer	CCCCTTCAACTAAAACCACGACAA	4808162	24	65.289	45.833		Bd4.4808299.T.C.right_primer	GTGACATTGAACTGCGATGCTCTG	4808343	24	66.366	45.833
	Bd4natM010	4	5373174	A	G		Bd4.5373174.A.G.left_primer	GCAGCATGATTAAGGGCCTCC	5373122	21	65.183	57.143		Bd4.5373174.A.G.right_primer	CTACTTCGTATATGGGTAAACGGG	5373314	24	60.041	57.143
	Bd4natM011	4	5874087	T	C		Bd4.5874087.T.C.left_primer	AGCAGGATGTGGTGTCGCTG	5874051	20	64.812	60		Bd4.5874087.T.C.right_primer	CCCTCACAACATACTCAGAATCG	5874237	23	60.908	60
	Bd4natM012	4	6541641	T	G		Bd4.6541641.T.G.left_primer	GGCTTATCACGTTGGTCTCATCATC	6541525	25	65.076	48		Bd4.6541641.T.G.right_primer	ACCATTGATGGGCTAACAACAAGC	6541691	24	65.352	48
	Bd4natM013	4	7085760	G	C		Bd4.7085760.G.C.left_primer	ACACAGCAGACTCGACAGATCACTG	7085649	25	65.311	52		Bd4.7085760.G.C.right_primer	TTGTCGCAACAAAGGATTCTTCCC	7085801	24	67.374	52
	Bd4natM014	4	7703064	C	T		Bd4.7703064.C.T.left_primer	ATAGGCCACACCTCCATCTGGTAAG	7702993	25	65.547	52		Bd4.7703064.C.T.right_primer	CACATGTCATCATCTTCTATCCCCC	7703161	25	64.849	52
	Bd4natM015	4	8182160	T	C		Bd4.8182160.T.C.left_primer	GATTTTCCAAGGTCGTGACCCC	8182080	22	65.967	54.545		Bd4.8182160.T.C.right_primer	CCAAAACGCCAAAACGGTGATT	8182279	22	66.993	54.545
	Bd4natM018	4	9915490	C	T		Bd4.9915490.C.T.left_primer	CGTATCGTGCATTAACAGCCACAT	9915419	24	65.132	45.833		Bd4.9915490.C.T.right_primer	ATACGGTCAACGATGTCAAGGTGA	9915599	24	64.86	45.833
	Bd4natM019	4	10457098	T	C		Bd4.10457098.T.C.left_primer	CCGTGCGGATGTGATGAGTATTTT	10456996	24	66.18	45.833		Bd4.10457098.T.C.right_primer	CTATCAAATACTTGGGACCCCCTTG	10457147	25	64.761	45.833
	Bd4natM020	4	10978689	T	C		Bd4.10978689.T.C.left_primer	CGTAGGTCAATATGCATGCCAAGA	10978590	24	65.211	45.833		Bd4.10978689.T.C.right_primer	GTTGCATTATCATGGCACTCGATCC	10978774	25	67.632	45.833
	Bd4natM022	4	12164597	A	T		Bd4.12164597.A.T.left_primer	CAGCTAGTGCTGTTGTTCCTCCACT	12164511	25	65.203	52		Bd4.12164597.A.T.right_primer	TAAGCTAGAGACATGCGCTTTACGG	12164664	25	64.864	52
	Bd4natM023	4	12765924	T	C		Bd4.12765924.T.C.left_primer	CATCCAAGGTCGATGTCTACAGCTT	12765815	25	64.857	48		Bd4.12765924.T.C.right_primer	GTTGAAGATCGCCTCCTCATCATC	12765996	24	65.431	48
	Bd4natM024	4	13218093	T	A		Bd4.13218093.T.A.left_primer	TTGTATGTGGTTGGTGCATACGTC	13218006	24	63.948	45.833		Bd4.13218093.T.A.right_primer	ATGTCTCTTGTGTACCAGAGGCTCG	13218192	25	65.106	45.833
	Bd4natM025	4	13842647	A	G		Bd4.13842647.A.G.left_primer	CGCGTAACGATCTGTGTGTTGAG	13842586	23	65.079	52.174		Bd4.13842647.A.G.right_primer	AAAGAACTGCTCCATGACGTACAGC	13842770	25	64.977	52.174
	Bd4natM026	4	14459813	G	C		Bd4.14459813.G.C.left_primer	CCTGCACGAAGGATTGTCTTTGAT	14459711	24	65.69	45.833		Bd4.14459813.G.C.right_primer	CTAACCCAGCAGCTACCAAGCTGTA	14459888	25	64.899	45.833
	Bd4natM027	4	14971047	T	C		Bd4.14971047.T.C.left_primer	GATGTGTGCTTCTGAAATACAACCACTGGAC	14970988	31	69.933	45.161		Bd4.14971047.T.C.right_primer	CACACCTACAAGTCCCTCCAACAAA	14971138	25	65.456	45.161
	Bd4natM028	4	15552667	A	C		Bd4.15552667.A.C.left_primer	GTGTTAACGATCGGTTTCCCCTCT	15552543	24	65.549	50		Bd4.15552667.A.C.right_primer	GAGCAAACGAGATCGAGACGTGTA	15552736	24	64.978	50
	Bd4natM029	4	16169419	G	A		Bd4.16169419.G.A.left_primer	GCCCAACTCATCAGCAAATCTCTC	16169330	24	65.527	50		Bd4.16169419.G.A.right_primer	GCCGATTCCCCTCTTAAGGATTTA	16169529	24	64.556	50
	Bd4natM030	4	16712413	G	A		Bd4.16712413.G.A.left_primer	CTGGAATGCCGGCTTAGTGTTAGTT	16712290	25	65.572	48		Bd4.16712413.G.A.right_primer	GCTGTTTGTTTCTGATCGCTTC	16712489	22	61.283	48
	Bd4natM031	4	17199864	T	C		Bd4.17199864.T.C.left_primer	CAAATGCGAGAATAAGGTGTAGGGG	17199787	25	65.733	48		Bd4.17199864.T.C.right_primer	CGACTTAAGAAGACGAGTTCAGCCC	17199982	25	65.635	48
	Bd4natM032	4	17649456	A	G		Bd4.17649456.A.G.left_primer	GCATGAACCGGATGCAACTAGTAAG	17649413	25	65.008	48		Bd4.17649456.A.G.right_primer	GCGTTAGTCGGCCAATTTCAC	17649588	21	63.927	48
	Bd4natM033	4	18364729	T	A		Bd4.18364729.T.A.left_primer	ACTGGAGGGAGAGCCAGCTAATCT	18364584	24	64.994	54.167		Bd4.18364729.T.A.right_primer	GTGGCGCGTACCTTCATTAACC	18364766	22	64.822	54.167
	Bd4natM034	4	18848468	T	C		Bd4.18848468.T.C.left_primer	CCAGCAAAGAACAAAGCTCAGAGG	18848427	24	65.66	50		Bd4.18848468.T.C.right_primer	AGCAGGGAAGGATCCGGTGT	18848608	20	65.394	50
	Bd4natM035	4	19513516	A	G		Bd4.19513516.A.G.left_primer	GAATGATTTGGCTGGAGTTGGG	19513405	22	64.939	50		Bd4.19513516.A.G.right_primer	CCCCGATTCTTTAGGGCACTTTAT	19513564	24	64.466	50
	Bd4natM036	4	20036394	A	G		Bd4.20036394.A.G.left_primer	CCCGTTCATAAAGGAAGAAGCTGAG	20036344	25	65.369	48		Bd4.20036394.A.G.right_primer	ACACCTCGGCTTTTGCAAGTAGAGT	20036513	25	65.559	48
	Bd4natM037	4	20502789	A	G		Bd4.20502789.A.G.left_primer	TGGTTAAGGTCGTTTGTAGCTCTGC	20502668	25	64.813	48		Bd4.20502789.A.G.right_primer	CAGAAAAACCTTGCTCGTAAGGGAG	20502836	25	65.361	48
	Bd4natM038	4	21254948	A	G		Bd4.21254948.A.G.left_primer	CATTACAAGTGTCGAACGGGGAG	21254872	23	64.929	52.174		Bd4.21254948.A.G.right_primer	CCTTAAATGAGCCGACAGGAGGAG	21255037	24	66.339	52.174
	Bd4natM039	4	21785112	G	C		Bd4.21785112.G.C.left_primer	GCAAGCTTCCTTGTGAGAAACAGAG	21785007	25	64.852	48		Bd4.21785112.G.C.right_primer	CCTAGGGTCCCGGTTTTTGCTA	21785160	22	65.383	48
	Bd4natM040	4	22319647	A	G		Bd4.22319647.A.G.left_primer	TTGATCCTCCCCAGATTTGGTA	22319578	22	62.748	45.455		Bd4.22319647.A.G.right_primer	CATTGTCATGTACTACCTCCGTCTCA	22319774	26	63.566	45.455
	Bd4natM041	4	22851864	C	T		Bd4.22851864.C.T.left_primer	TCTCTGATTGCCACTAAGATTCCCC	22851796	25	65.74	48		Bd4.22851864.C.T.right_primer	TTAGGGGATGGGGAAAGAAGAGAAG	22851994	25	65.737	48
	Bd4natM042	4	23584055	T	G		Bd4.23584055.T.G.left_primer	TAGAATACTCCCTCCGTCCGGTTAT	23583997	25	64.11	48		Bd4.23584055.T.G.right_primer	GAAGTACTCCCTCCGTCCGTTTTTA	23584195	25	64.689	48
	Bd4natM043	4	24027529	T	C		Bd4.24027529.T.C.left_primer	GGCACCCTACAGCCTAGTAAAGACAA	24027404	26	64.804	50		Bd4.24027529.T.C.right_primer	CACTTGTGTCTCTACTTGCTATGCCA	24027601	26	63.895	50
	Bd4natM044	4	24607587	G	C		Bd4.24607587.G.C.left_primer	GCACTGAGCACATGATTAACTTGG	24607542	24	63.078	45.833		Bd4.24607587.G.C.right_primer	GCCTCGCTAGGACAGTCGACAC	24607731	22	65.748	45.833
	Bd4natM045	4	25171492	C	T		Bd4.25171492.C.T.left_primer	TCTGACGAGGACAGGTTTCCATTAG	25171383	25	64.826	48		Bd4.25171492.C.T.right_primer	TAAGTGAATTGGTCGGTGGAAAGG	25171566	24	65.297	48
	Bd4natM046	4	25687728	A	G		Bd4.25687728.A.G.left_primer	TCACTTTGCTTCTGTTGCTCATCC	25687647	24	64.969	45.833		Bd4.25687728.A.G.right_primer	CAAGGGTAAACGGAGTTTGACTCG	25687846	24	65.104	45.833
	Bd4natM047	4	26191980	A	G		Bd4.26191980.A.G.left_primer	CCAAGGCACCTCCCCACACTA	26191943	21	66.618	61.905		Bd4.26191980.A.G.right_primer	TGGCATAAACATGCCCATCA	26192107	20	63.17	61.905
	Bd4natM048	4	26835041	T	C		Bd4.26835041.T.C.left_primer	CCACAGTTCAGAAACTTATTGCAGCC	26834984	26	66.094	46.154		Bd4.26835041.T.C.right_primer	TGCTTCATATTTGAGGTCCTGC	26835145	22	61.485	46.154
	Bd4natM049	4	27352316	G	T		Bd4.27352316.G.T.left_primer	AGCTCTGTGACTTCTTCGACACGAT	27352193	25	64.927	48		Bd4.27352316.G.T.right_primer	CCCTAACAACAAGATCTCATCAGCG	27352370	25	65.228	48
	Bd4natM050	4	28188162	T	C		Bd4.28188162.T.C.left_primer	CTATCCTAGCACACGTGCAGTGCTT	28188092	25	65.896	52		Bd4.28188162.T.C.right_primer	ACAACAACAAAAGTTGGGTACGGC	28188247	24	65.235	52
	Bd4natM051	4	28669160	A	G		Bd4.28669160.A.G.left_primer	AGGCTAAACGCAAAACTGACATCC	28669075	24	64.722	45.833		Bd4.28669160.A.G.right_primer	GCACCTGATGCTGAAACTACCATCT	28669225	25	64.88	45.833
	Bd4natM052	4	29177101	G	C		Bd4.29177101.G.C.left_primer	AATCTCGTCTGATACGGATGGATGG	29177016	25	66.393	48		Bd4.29177101.G.C.right_primer	CCAACCTCCTTTATATACCCCTCCC	29177195	25	64.764	48
	Bd4natM053	4	29698358	A	G		Bd4.29698358.A.G.left_primer	GTTAGGGCTAGGGCTGCAGAATC	29698288	23	64.526	56.522		Bd4.29698358.A.G.right_primer	TAAAAGCATACACGGCACACCTACC	29698453	25	65.191	56.522
	Bd4natM054	4	30251016	G	C		Bd4.30251016.G.C.left_primer	GTGGAAACTCACCTGTACTATGCGG	30250961	25	65.049	52		Bd4.30251016.G.C.right_primer	GCTCCTGAAGTTTCTACAGGTTTCTC	30251128	26	62.156	52
	Bd4natM055	4	30830731	T	C		Bd4.30830731.T.C.left_primer	AGTTCTTCAGAGGCATTGTGTGTCG	30830666	25	65.962	48		Bd4.30830731.T.C.right_primer	GTTACTCCTTGGATGAGCAACGGAC	30830817	25	66.2	48
	Bd4natM056	4	31402459	A	G		Bd4.31402459.A.G.left_primer	CTCCGTTGTGCTGGCTTCAA	31402423	20	64.728	55		Bd4.31402459.A.G.right_primer	GGTTGTCAGAGTAGCCAAACACATTG	31402598	26	65.05	55
	Bd4natM058	4	32550231	T	C		Bd4.32550231.T.C.left_primer	GTTCTTTTGTCATTGCCTTCGTGC	32550147	24	66.093	45.833		Bd4.32550231.T.C.right_primer	TCTCTGCAAACGGCTTGTCTAATG	32550345	24	64.804	45.833
	Bd4natM059	4	33092972	A	G		Bd4.33092972.A.G.left_primer	TGAGATGAAAGATCTTGGTGCTGC	33092879	24	64.975	45.833		Bd4.33092972.A.G.right_primer	ACTTTCGGCGCCAACATCCACTA	33093056	23	68.812	45.833
	Bd4natM060	4	33682725	A	G		Bd4.33682725.A.G.left_primer	CGACTCTCCGAGCTCCAAGTAACCT	33682684	25	67.172	56		Bd4.33682725.A.G.right_primer	GTACCGTCAATGGAAAGGGAGTTG	33682870	24	64.928	56
	Bd4natM061	4	34178890	T	C		Bd4.34178890.T.C.left_primer	CTGAGAAGTAATCCATGCATCCACC	34178801	25	65.053	48		Bd4.34178890.T.C.right_primer	AATATGGTACTCCGAGGGGTTCGT	34178983	24	64.934	48
	Bd4natM062	4	34759622	A	G		Bd4.34759622.A.G.left_primer	AAAACCGTCCGCATGACCACTAT	34759545	23	65.801	47.826		Bd4.34759622.A.G.right_primer	GGTTAACGGGTCCGGTCAGAT	34759696	21	64.413	47.826
	Bd4natM063	4	35393347	T	C		Bd4.35393347.T.C.left_primer	CGCTTCGGTTTCGGTCATAACTAA	35393306	24	65.348	45.833		Bd4.35393347.T.C.right_primer	ATGGACCGATTTGGAACACGTATG	35393497	24	65.981	45.833
	Bd4natM064	4	35921184	C	G		Bd4.35921184.C.G.left_primer	GCCAGCATGAGAAGGTCATACAAGA	35921117	25	65.808	48		Bd4.35921184.C.G.right_primer	CGGACCATTTTCAAACAGGAGAGT	35921281	24	64.729	48
	Bd4natM065	4	36445807	C	T		Bd4.36445807.C.T.left_primer	CAAAAAGGAGAAGGATCCCCAAGTC	36445668	25	66.181	48		Bd4.36445807.C.T.right_primer	CTCCCCTCTCTCTTCCTTTCCAGAT	36445856	25	65.463	48
	Bd4natM066	4	37042015	T	C		Bd4.37042015.T.C.left_primer	AGGCTGCTGCAAACGGTAACTAAA	37041895	24	65.184	45.833		Bd4.37042015.T.C.right_primer	TATTTGTACAAGGTCATGGCGTGC	37042091	24	65.124	45.833
	Bd4natM067	4	37651411	C	A		Bd4.37651411.C.A.left_primer	CCCCCTTATACTCTGCAATTCATTCG	37651323	26	66.532	46.154		Bd4.37651411.C.A.right_primer	CCCTATTTATTTGCCATCACGCAG	37651475	24	65.543	46.154
	Bd4natM068	4	38132331	C	A		Bd4.38132331.C.A.left_primer	CCCCGTCCGACAGAATTACTTACTC	38132246	25	65.109	52		Bd4.38132331.C.A.right_primer	GCTACTCTCCGTAAAAACGATCGGA	38132421	25	65.669	52
	Bd4natM069	4	38742917	T	C		Bd4.38742917.T.C.left_primer	CCACCCACGTGCAGTCTTATCTTTA	38742849	25	65.412	48		Bd4.38742917.T.C.right_primer	CTTCATCTGCTCCTCCTCCGTCT	38743047	23	65.46	48
	Bd4natM070	4	39348915	T	C		Bd4.39348915.T.C.left_primer	AGGTATTCGCCAAGGAGACCCTATT	39348823	25	65.194	48		Bd4.39348915.T.C.right_primer	CCTCCCTGGTCTCTAACAAAAGCAT	39348974	25	64.922	48
	Bd4natM071	4	39748340	A	G		Bd4.39748340.A.G.left_primer	CTCACGGGAACTCAAAAGGAACAG	39748233	24	65.354	50		Bd4.39748340.A.G.right_primer	AGTTCGCCAACGGCTACAGGT	39748395	21	65.335	50
	Bd4natM072	4	40381485	T	C		Bd4.40381485.T.C.left_primer	GGGGTACCACCGTTGCTTGAC	40381440	21	65.931	61.905		Bd4.40381485.T.C.right_primer	CTTACTACACCCGGGAACCCCCT	40381620	23	67.246	61.905
	Bd4natM073	4	40897437	C	G		Bd4.40897437.C.G.left_primer	GTCACCTCAAGTAAAGTGCTCGACG	40897331	25	65.495	52		Bd4.40897437.C.G.right_primer	GGGCAAGGAGGGGTTTTATTATGA	40897498	24	65.141	52
	Bd4natM074	4	41655789	G	A		Bd4.41655789.G.A.left_primer	GTGTCACTGCTTATGCGTCGATCTT	41655747	25	65.828	48		Bd4.41655789.G.A.right_primer	ACTTCTTGACTATCGCCAGCTCGAT	41655906	25	65.676	48
	Bd4natM075	4	42140247	G	A		Bd4.42140247.G.A.left_primer	CGAAACTCGTGATCTGGAGGTAGAA	42140201	25	64.93	48		Bd4.42140247.G.A.right_primer	ACTATCCAGGGCTGGCGATTGTAT	42140357	24	65.949	48
	Bd4natM076	4	42691885	A	T		Bd4.42691885.A.T.left_primer	AGAGGTCCTTTCTTCGATCTTCTGC	42691777	25	64.564	48		Bd4.42691885.A.T.right_primer	TTCAGTTCAGAACAACAGGCTCTGC	42691963	25	66.16	48
	Bd4natM078	4	43885357	A	G		Bd4.43885357.A.G.left_primer	GATAGGTATCAACTTCATCGCACGG	43885290	25	64.914	48		Bd4.43885357.A.G.right_primer	AGATTTGTGCTCCTTATTGGGCTG	43885445	24	64.705	48
	Bd4natM080	4	44890304	A	T		Bd4.44890304.A.T.left_primer	AAGCCAGTTCCCAACACAATCTCT	44890259	24	64.452	45.833		Bd4.44890304.A.T.right_primer	GGGGTGCAGTTAGAAGTTGATCTGA	44890413	25	64.848	45.833
	Bd4natM081	4	45506784	A	G		Bd4.45506784.A.G.left_primer	GATGAACACAGCGTCCTCTTTCTGT	45506653	25	65.122	48		Bd4.45506784.A.G.right_primer	ACTGTTTGAAGCACACTGGAGAACC	45506831	25	65.01	48
	Bd4natM083	4	46668170	A	G		Bd4.46668170.A.G.left_primer	CAAATGCAGCCCTAAACCAAAGAC	46668050	24	64.985	45.833		Bd4.46668170.A.G.right_primer	CGTGGTTGGATTTGCTTCTCTTCT	46668245	24	64.937	45.833
	Bd4natM084	4	47232119	C	T		Bd4.47232119.C.T.left_primer	TCGCATTCTCCTTCGCAATC	47232016	20	63.622	50		Bd4.47232119.C.T.right_primer	AGTAGGATCCGCGGCTCAAATTA	47232179	23	65.09	50
	Bd4natM085	4	47759721	A	G		Bd4.47759721.A.G.left_primer	CTGAGACGTTCGCTTCGAGGTTTAT	47759628	25	65.915	48		Bd4.47759721.A.G.right_primer	CTGTCTCGTGCGTGAACGATTTTAC	47759815	25	66.075	48
	Bd4natM086	4	48425054	A	C		Bd4.48425054.A.C.left_primer	CTCACACAACAGACAACGCTCG	48424930	22	64.286	54.545		Bd4.48425054.A.C.right_primer	TAAAGATGTGCGGACATTCGATCC	48425128	24	66.289	54.545
	Bd5natM001	5	229746	A	C		Bd5.229746.A.C.left_primer	ATCGTCGAGTCTTTGGTCCAGTG	229676	23	64.898	52.174		Bd5.229746.A.C.right_primer	GACGAAGATTTCATCGACTGTGTCC	229852	25	65.324	52.174
	Bd5natM002	5	839291	G	T		Bd5.839291.G.T.left_primer	CCGTGGTGATGGAGAACCTTG	839191	21	64.986	57.143		Bd5.839291.G.T.right_primer	AGGGAGCGGACAGGGGAGTA	839349	20	65.482	57.143
	Bd5natM003	5	1346838	T	C		Bd5.1346838.T.C.left_primer	GCGGAGATGGCTCGTGCTT	1346759	19	66.153	63.158		Bd5.1346838.T.C.right_primer	CACCCCCTCTTTCCTTTTGTTTTC	1346908	24	65.079	63.158
	Bd5natM004	5	1941840	T	G		Bd5.1941840.T.G.left_primer	CAAGCGATACAAGTTAGGTCGATGC	1941753	25	65.107	48		Bd5.1941840.T.G.right_primer	CCGGCCCTAGTCCAATTCACTAAA	1941912	24	66.247	48
	Bd5natM005	5	2643267	A	C		Bd5.2643267.A.C.left_primer	CACGAGCTATACGCCGTGAAACA	2643229	23	66.428	52.174		Bd5.2643267.A.C.right_primer	GATAGAGCTCCTCGGTCGTCTTTG	2643414	24	64.751	52.174
	Bd5natM006	5	3067485	G	C		Bd5.3067485.G.C.left_primer	GGCAGTTGGCGTACAAATCTTACTCT	3067375	26	64.824	46.154		Bd5.3067485.G.C.right_primer	AGCAGCAGCTGGTTTATTGAAGACC	3067534	25	65.94	46.154
	Bd5natM007	5	3968256	T	C		Bd5.3968256.T.C.left_primer	AGAGACGAGAGGAACCGCTAGACAT	3968169	25	65.004	52		Bd5.3968256.T.C.right_primer	TTCTCCAAGAAGCTCGAAGAAGC	3968333	23	63.54	52
	Bd5natM008	5	4150153	T	A		Bd5.4150153.T.A.left_primer	CTTGGAGAGACCCTACGTGGTCA	4150096	23	64.874	56.522		Bd5.4150153.T.A.right_primer	GAAACAATTGTGACCTTGGGATGC	4150293	24	65.804	56.522
	Bd5natM009	5	4232663	A	G		Bd5.4232663.A.G.left_primer	AAGATGAGTGGAAGGGGTCAATCTC	4232591	25	64.984	48		Bd5.4232663.A.G.right_primer	ATTGTGGGTGAACCCTAGTAACCAC	4232785	25	63.413	48
	Bd5natM010	5	4514628	A	G		Bd5.4514628.A.G.left_primer	CCCTCTTCTCTTCATCTTCTTTGGC	4514509	25	64.827	48		Bd5.4514628.A.G.right_primer	CATGTGCGTAGACTGCACCGAC	4514680	22	66.235	48
	Bd5natM011	5	6185420	A	C		Bd5.6185420.A.C.left_primer	CTAGAAATTGCCTAGTGAAGTCGC	6185305	24	60.755	45.833		Bd5.6185420.A.C.right_primer	GGAAGGCTCCGATGTATCACTGACT	6185498	25	65.931	45.833
	Bd5natM012	5	6706222	T	C		Bd5.6706222.T.C.left_primer	CTCAGAATGCATCCTCTAAAGGCAAC	6706121	26	65.406	46.154		Bd5.6706222.T.C.right_primer	CGGGATGTACTTCAAGAGATGGTA	6706280	24	61.553	46.154
	Bd5natM013	5	6826673	T	C		Bd5.6826673.T.C.left_primer	ATTTGGACGTGACTATACAGCAGCC	6826591	25	64.645	48		Bd5.6826673.T.C.right_primer	GGATTGATTTTCTCTTGCAGGAGCGT	6826767	26	68.475	48
	Bd5natM014	5	6951883	T	C		Bd5.6951883.T.C.left_primer	AACCTCTACCGGAGGCGTGCTAAT	6951823	24	67.092	54.167		Bd5.6951883.T.C.right_primer	CGTGGGCTAGTAAAAGCCATGC	6951984	22	65.011	54.167
	Bd5natM015	5	8317005	G	A		Bd5.8317005.G.A.left_primer	GCCTATCACCACCAACATCGAAAT	8316879	24	65.259	45.833		Bd5.8317005.G.A.right_primer	GGGGCATGTGTGGAACTCA	8317057	19	63.016	45.833
	Bd5natM016	5	8394588	C	T		Bd5.8394588.C.T.left_primer	GTCACTTGTGGACTCAAAACTCGCT	8394450	25	65.115	48		Bd5.8394588.C.T.right_primer	CTCTTGAGGATGGTGGTTACGACTC	8394630	25	64.446	48
	Bd5natM017	5	8837118	T	C		Bd5.8837118.T.C.left_primer	GACGGAACAGATTGCCCAGCTA	8836968	22	65.75	54.545		Bd5.8837118.T.C.right_primer	GGGTGTTGTTCTGGTGCATCATAGT	8837162	25	65.419	54.545
	Bd5natM019	5	10301197	G	T		Bd5.10301197.G.T.left_primer	TTCTTCCGATCTTCGTTATCCCAC	10301077	24	64.596	45.833		Bd5.10301197.G.T.right_primer	CCAACATACCTAATTCCACCTCCA	10301267	24	63.202	45.833
	Bd5natM020	5	10909402	T	C		Bd5.10909402.T.C.left_primer	GCTTTCGTGCATGAGACTGACTTGT	10909288	25	66.091	48		Bd5.10909402.T.C.right_primer	AGTGCCATGTTCTGAAGTTCCAGGT	10909487	25	66.372	48
	Bd5natM021	5	11457180	A	G		Bd5.11457180.A.G.left_primer	CATTTGCATTCTGTGAACTCCCTG	11457057	24	65.045	45.833		Bd5.11457180.A.G.right_primer	ACCTCTGATTCGTCTTCCAATCCA	11457238	24	65.291	45.833
	Bd5natM023	5	12546675	A	T		Bd5.12546675.A.T.left_primer	ACTGATGTCAGTAACGGTCCGGC	12546590	23	66.672	56.522		Bd5.12546675.A.T.right_primer	ATTCTAGTGGGCCTTCGAGTGGAC	12546787	24	65.915	56.522
	Bd5natM024	5	13077379	A	G		Bd5.13077379.A.G.left_primer	GAACCGTGGAGTATGCTGTGTTTTC	13077339	25	65.063	48		Bd5.13077379.A.G.right_primer	GCTCTGTTAAATATGACTGCCGACC	13077520	25	64.221	48
	Bd5natM025	5	13644174	A	G		Bd5.13644174.A.G.left_primer	CGACGAACAGCAGAACTGGAAGATA	13644122	25	65.87	48		Bd5.13644174.A.G.right_primer	CTTTCCTGCAATACTGGGCTGAACT	13644293	25	65.82	48
	Bd5natM026	5	14223548	A	G		Bd5.14223548.A.G.left_primer	GCGTCCATATGACGACAGAGCCT	14223498	23	66.898	56.522		Bd5.14223548.A.G.right_primer	CGGATGAGTTACAATTTTGCCCCT	14223652	24	66.179	56.522
	Bd5natM027	5	14783892	C	A		Bd5.14783892.C.A.left_primer	CTTAGAGCGACCGTTTCGTAGACCT	14783836	25	65.118	52		Bd5.14783892.C.A.right_primer	ACAATGACATGGATAGGTGCGATG	14784035	24	65.184	52
	Bd5natM028	5	15332202	C	A		Bd5.15332202.C.A.left_primer	GCACCTTGCATTGTACATGCTCTAAG	15332134	26	65.116	46.154		Bd5.15332202.C.A.right_primer	CGGACATGACTTCCAGACTTTTGTC	15332332	25	65.291	46.154
	Bd5natM029	5	15907714	A	G		Bd5.15907714.A.G.left_primer	GGAGTGGGCAAGAGCAATTTTAGA	15907595	24	64.798	45.833		Bd5.15907714.A.G.right_primer	GTCCACGTTTAGGCTTGCGG	15907789	20	65.067	45.833
	Bd5natM030	5	16497960	A	G		Bd5.16497960.A.G.left_primer	CTCTCCATCGCCACATCGAA	16497884	20	64.611	55		Bd5.16497960.A.G.right_primer	GATGGATTCATGGATGTGGTTCAG	16498080	24	64.749	55
	Bd5natM032	5	17539602	A	G		Bd5.17539602.A.G.left_primer	GCTCAGAAGTTGCTTCAGCAGTTG	17539452	24	64.873	50		Bd5.17539602.A.G.right_primer	CATCCGTCGATATGTCACAGGAAA	17539648	24	65.259	50
	Bd5natM033	5	18260315	C	A		Bd5.18260315.C.A.left_primer	GGGACCTGGAAGCTGGGCTA	18260208	20	65.92	65		Bd5.18260315.C.A.right_primer	CACACACAAGCAAATATGGCAACC	18260393	24	65.574	65
	Bd5natM034	5	18729499	A	C		Bd5.18729499.A.C.left_primer	AGGTTGTAGCGAATGGATGAGGAAG	18729441	25	65.735	48		Bd5.18729499.A.C.right_primer	TAATTGTGTGAAGAACCGTCTGCG	18729631	24	65.453	48
	Bd5natM035	5	19177898	G	C		Bd5.19177898.G.C.left_primer	AGGGGGAGGTGTCTAATGCTGATAC	19177814	25	64.757	52		Bd5.19177898.G.C.right_primer	ATCCTTCCCATTTCAACCACTGTC	19177977	24	64.541	52
	Bd5natM036	5	19811656	A	G		Bd5.19811656.A.G.left_primer	AAAATGATTTGGGAGTTCGGGC	19811579	22	65.33	45.455		Bd5.19811656.A.G.right_primer	GCTTAGACCAGGGACCAAGTATGTG	19811761	25	64.221	45.455
	Bd5natM037	5	20199013	G	A		Bd5.20199013.G.A.left_primer	ACTTCACCGTGGACAACCATCAAT	20198881	24	65.875	45.833		Bd5.20199013.G.A.right_primer	ACATGTGAGACTAGTGTCGCCAATC	20199076	25	63.813	45.833
	Bd5natM038	5	20935615	T	C		Bd5.20935615.T.C.left_primer	GATGCTGGTCGATGATATTGGTGA	20935484	24	65.292	45.833		Bd5.20935615.T.C.right_primer	CTCAGCCAACTCCACAAGAACCTAC	20935678	25	64.55	45.833
	Bd5natM039	5	21545476	A	G		Bd5.21545476.A.G.left_primer	AGCAACAGGGGTGGTAACTTCGTAT	21545377	25	65.036	48		Bd5.21545476.A.G.right_primer	CTCGATGAGATCTTCGAAACTAGCTC	21545571	26	63.126	48
	Bd5natM040	5	21966809	A	G		Bd5.21966809.A.G.left_primer	AGGAAAACGACTTCCGGGTGTT	21966760	22	65.178	50		Bd5.21966809.A.G.right_primer	ACTGGAAGGTGGCAAGGAGATAAAG	21966909	25	64.922	50
	Bd5natM041	5	22396568	T	C		Bd5.22396568.T.C.left_primer	GGCACAGGCACAGCTCGTAG	22396439	20	64.413	65		Bd5.22396568.T.C.right_primer	CCAGGAACATATTTTTGCCGACAG	22396612	24	65.689	65
	Bd5natM042	5	23146227	G	C		Bd5.23146227.G.C.left_primer	ACTGCAGATTGCGAGGAGAAGAAA	23146180	24	65.697	45.833		Bd5.23146227.G.C.right_primer	CGATGATGGGCACCTGGATTATTAC	23146329	25	66.392	45.833
	Bd5natM043	5	23387446	A	T		Bd5.23387446.A.T.left_primer	GTCGGCCAAAGGCTTATCGTAAT	23387349	23	64.488	47.826		Bd5.23387446.A.T.right_primer	AGATTCAACAAGGGCATCCAACAG	23387546	24	65.587	47.826
	Bd5natM044	5	24191817	T	C		Bd5.24191817.T.C.left_primer	GTTGCCGATGAAGATCACAAGACTC	24191692	25	65.429	48		Bd5.24191817.T.C.right_primer	ATTGATATACGGTATGTTGCCGCC	24191888	24	64.884	48
	Bd5natM045	5	24906107	C	T		Bd5.24906107.C.T.left_primer	GACCCTGTTTTAAGGGCTCTTGCTA	24906045	25	64.881	48		Bd5.24906107.C.T.right_primer	GCACGCTCTAGCTATGAGGATGAGT	24906207	25	64.366	48
	Bd5natM048	5	26490940	A	C		Bd5.26490940.A.C.left_primer	CAGGCTGGACATCCAATTCTAACAG	26490894	25	65.126	48		Bd5.26490940.A.C.right_primer	ACAACACAAGAAAGTGAGCCATCG	26491068	24	64.755	48
	Bd5natM049	5	27235446	T	C		Bd5.27235446.T.C.left_primer	CTGTCCAGCCGCTCCTTCTC	27235329	20	64.789	65		Bd5.27235446.T.C.right_primer	CGTTGTACTCCCGCGCACTAATTT	27235504	24	67.152	65
	Bd5natM050	5	27604164	T	C		Bd5.27604164.T.C.left_primer	TGGATCTCCTTGAATCCTTTGTCG	27604071	24	65.669	45.833		Bd5.27604164.T.C.right_primer	CTAGAGTCCCAGCAAAAATATCGGC	27604241	25	65.164	45.833
	Bd5natM051	5	28197486	A	G		Bd5.28197486.A.G.left_primer	CACATTGAGCCCCATGTACTTCAC	28197443	24	64.86	50		Bd5.28197486.A.G.right_primer	GGTTGCGGTTGTAATCGACTTTGT	28197633	24	65.344	50
