# Supplementary material for: Multiplex PCR Targeted Amplicon Sequencing (MTA-Seq): Simple, Flexible, and Versatile SNP Genotyping by Highly Multiplexed PCR Amplicon Sequencing
Source: Front Plant Sci. 2018 Mar 23;9:201. doi: 10.3389/fpls.2018.00201 (PMC5876661; doi:10.3389/fpls.2018.00201)
Supplement: Supplementary file 3 [file Table3.xlsx]

## Sheet: Table S3
	Table S3. Detailed result of SNP calling by MTA-seq with 443 SNP markers.
		Marker	Chromosome	Position	Reference	Alternative	Bd21	Bd1-1	Bd3-1	Bd21-3	Bd30-1	Koz-1	Koz-3	Koz-4	Bd21 × Bd3-1
	*	Bd1natM001	1	174327	T	C	AA	BB	BB	BB	BB	BB	BB	BB	AB
		Bd1natM002	1	868974	A	C	AA	BB	AA	BB	BB	BB	BB	BB	AA
	*	Bd1natM003	1	1316925	A	G	AA	BB	BB	BB	BB	BB	BB	BB	AB
	*	Bd1natM004	1	2012154	T	C	AA	BB	BB	BB	BB	BB	BB	BB	AB
	*	Bd1natM005	1	2541529	C	T	AA	BB	BB	BB	BB	BB	BB	BB	AB
	*	Bd1natM006	1	3109283	A	G	AA	BB	BB	BB	BB	BB	BB	BB	AB
	*	Bd1natM007	1	3669780	T	C	AA	BB	BB	BB	BB	BB	BB	BB	AB
	*	Bd1natM008	1	4131899	A	C	AA	BB	BB	BB	BB	BB	BB	BB	AB
		Bd1natM009	1	4826821	C	T	AA	BB	BB	BB	BB	BB	BB	BB	BB
	*	Bd1natM010	1	5394370	C	T	AA	BB	BB	BB	BB	BB	BB	BB	AB
	*	Bd1natM011	1	5977183	C	T	AA	BB	BB	BB	BB	BB	BB	BB	AB
	*	Bd1natM012	1	6733923	T	C	AA	BB	BB	BB	BB	BB	BB	BB	AB
	*	Bd1natM013	1	7042150	A	C	AA	BB	BB	BB	BB	BB	BB	BB	AB
	*	Bd1natM014	1	7651239	C	T	AA	BB	BB	BB	BB	BB	BB	BB	AB
	*	Bd1natM015	1	8225885	T	G	AA	BB	BB	BB	BB	BB	BB	BB	AB
	*	Bd1natM016	1	8781544	A	G	AA	BB	BB	BB	BB	BB	BB	BB	AB
	*	Bd1natM018	1	9910279	G	C	AA	BB	BB	BB	BB	BB	BB	BB	AB
	*	Bd1natM019	1	10488305	T	C	AA	BB	BB	BB	BB	BB	BB	BB	AB
	*	Bd1natM020	1	10850087	A	G	AA	BB	BB	BB	BB	BB	BB	BB	AB
	*	Bd1natM021	1	11567192	G	C	AA	BB	BB	BB	BB	BB	BB	BB	AB
	*	Bd1natM022	1	12376066	A	C	AA	BB	BB	BB	BB	BB	BB	BB	AB
		Bd1natM023	1	12685127	T	C	AA	BB	NC	BB	BB	BB	BB	BB	AA
	*	Bd1natM025	1	13880717	A	G	AA	BB	BB	BB	BB	BB	BB	BB	AB
	*	Bd1natM026	1	14432606	G	A	AA	BB	BB	BB	BB	BB	BB	BB	AB
	*	Bd1natM027	1	14951067	C	T	AA	BB	BB	BB	BB	BB	BB	BB	AB
	*	Bd1natM028	1	15525246	A	G	AA	BB	BB	BB	BB	BB	BB	BB	AB
	*	Bd1natM029	1	16252858	T	C	AA	BB	BB	BB	BB	BB	BB	BB	AB
	*	Bd1natM030	1	16682121	T	C	AA	BB	BB	BB	BB	BB	BB	BB	AB
	*	Bd1natM031	1	17416450	C	T	AA	BB	BB	BB	BB	BB	BB	BB	AB
	*	Bd1natM032	1	17770696	G	C	AA	BB	BB	BB	BB	BB	BB	BB	AB
	*	Bd1natM033	1	18427668	T	G	AA	BB	BB	BB	BB	BB	BB	BB	AB
		Bd1natM036	1	20054634	T	C	AA	NC	BB	BB	BB	BB	BB	BB	AB
	*	Bd1natM037	1	20760558	A	G	AA	BB	BB	BB	BB	BB	BB	BB	AB
	*	Bd1natM038	1	21258579	T	C	AA	BB	BB	BB	BB	BB	BB	BB	AB
	*	Bd1natM039	1	21793704	C	G	AA	BB	BB	BB	BB	BB	BB	BB	AB
	*	Bd1natM040	1	22380423	T	C	AA	BB	BB	BB	BB	BB	BB	BB	AB
	*	Bd1natM041	1	22936961	A	G	AA	BB	BB	BB	BB	BB	BB	BB	AB
	*	Bd1natM042	1	23570015	G	A	AA	BB	BB	BB	BB	BB	BB	BB	AB
	*	Bd1natM043	1	24055801	T	G	AA	BB	BB	BB	BB	BB	BB	BB	AB
	*	Bd1natM045	1	25282196	T	A	AA	BB	BB	BB	BB	BB	BB	BB	AB
	*	Bd1natM046	1	25811801	T	A	AA	BB	BB	BB	BB	BB	BB	BB	AB
	*	Bd1natM047	1	26312685	T	G	AA	BB	BB	BB	BB	BB	BB	BB	AB
	*	Bd1natM048	1	26894179	G	C	AA	BB	BB	BB	BB	BB	BB	BB	AB
	*	Bd1natM049	1	27396890	C	G	AA	BB	BB	BB	BB	BB	BB	BB	AB
	*	Bd1natM050	1	27986214	C	A	AA	BB	BB	BB	BB	BB	BB	BB	AB
	*	Bd1natM051	1	28575326	C	A	AA	BB	BB	BB	BB	BB	BB	BB	AB
		Bd1natM052	1	29086133	A	T	AA	AB	AB	AB	AB	BB	AB	AB	AB
		Bd1natM054	1	30355194	A	G	AA	BB	BB	NC	BB	BB	BB	BB	AB
	*	Bd1natM055	1	30892268	T	C	AA	BB	BB	BB	BB	BB	BB	BB	AB
	*	Bd1natM056	1	31486616	T	C	AA	BB	BB	BB	BB	BB	BB	BB	AB
	*	Bd1natM057	1	32030625	T	C	AA	BB	BB	BB	BB	BB	BB	BB	AB
	*	Bd1natM058	1	32749348	A	G	AA	BB	BB	BB	BB	BB	BB	BB	AB
	*	Bd1natM059	1	33163399	C	A	AA	BB	BB	BB	BB	BB	BB	BB	AB
	*	Bd1natM060	1	33733099	G	A	AA	BB	BB	BB	BB	BB	BB	BB	AB
	*	Bd1natM061	1	34084805	A	G	AA	BB	BB	BB	BB	BB	BB	BB	AB
		Bd1natM062	1	34805874	T	C	NC	NC	NC	NC	NC	NC	NC	NC	NC
	*	Bd1natM063	1	35413963	T	C	AA	BB	BB	BB	BB	BB	BB	BB	AB
	*	Bd1natM064	1	35916570	A	G	AA	BB	BB	BB	BB	BB	BB	BB	AB
		Bd1natM065	1	36599977	T	C	AB	BB	BB	BB	BB	BB	BB	BB	AB
	*	Bd1natM066	1	37156165	T	G	AA	BB	BB	BB	BB	BB	BB	BB	AB
	*	Bd1natM067	1	37688716	A	G	AA	BB	BB	BB	BB	BB	BB	BB	AB
	*	Bd1natM068	1	38270505	A	G	AA	BB	BB	BB	BB	BB	BB	BB	AB
	*	Bd1natM069	1	38805072	G	A	AA	BB	BB	BB	BB	BB	BB	BB	AB
	*	Bd1natM070	1	39418587	A	G	AA	BB	BB	BB	BB	BB	BB	BB	AB
	*	Bd1natM071	1	40006550	G	C	AA	BB	BB	BB	BB	BB	BB	BB	AB
	*	Bd1natM072	1	40569093	A	T	AA	BB	BB	BB	BB	BB	BB	BB	AB
	*	Bd1natM073	1	41098150	T	G	AA	BB	BB	BB	BB	BB	BB	BB	AB
	*	Bd1natM074	1	41669039	G	A	AA	BB	BB	BB	BB	BB	BB	BB	AB
	*	Bd1natM075	1	42189551	A	G	AA	BB	BB	BB	BB	BB	BB	BB	AB
	*	Bd1natM076	1	42776958	C	A	AA	BB	BB	BB	BB	BB	BB	BB	AB
	*	Bd1natM077	1	43362836	T	C	AA	BB	BB	BB	BB	BB	BB	BB	AB
		Bd1natM079	1	44556622	G	C	AB	BB	BB	BB	BB	BB	BB	BB	AB
	*	Bd1natM080	1	45073185	A	G	AA	BB	BB	BB	BB	BB	BB	BB	AB
		Bd1natM081	1	45597191	A	G	AA	AB	AB	AB	AB	AB	AB	AB	AB
	*	Bd1natM082	1	46160052	G	T	AA	BB	BB	BB	BB	BB	BB	BB	AB
	*	Bd1natM083	1	46771215	A	G	AA	BB	BB	BB	BB	BB	BB	BB	AB
	*	Bd1natM084	1	47335998	A	G	AA	BB	BB	BB	BB	BB	BB	BB	AB
	*	Bd1natM085	1	47910864	T	C	AA	BB	BB	BB	BB	BB	BB	BB	AB
	*	Bd1natM086	1	48470591	C	G	AA	BB	BB	BB	BB	BB	BB	BB	AB
	*	Bd1natM087	1	49043082	C	T	AA	BB	BB	BB	BB	BB	BB	BB	AB
	*	Bd1natM089	1	50172144	G	T	AA	BB	BB	BB	BB	BB	BB	BB	AB
		Bd1natM090	1	50740284	T	C	AA	BB	NC	NC	NC	NC	NC	BB	AA
	*	Bd1natM091	1	51426389	A	T	AA	BB	BB	BB	BB	BB	BB	BB	AB
	*	Bd1natM092	1	51890105	T	G	AA	BB	BB	BB	BB	BB	BB	BB	AB
	*	Bd1natM093	1	52478698	T	C	AA	BB	BB	BB	BB	BB	BB	BB	AB
	*	Bd1natM094	1	52988681	G	C	AA	BB	BB	BB	BB	BB	BB	BB	AB
	*	Bd1natM095	1	53568417	T	G	AA	BB	BB	BB	BB	BB	BB	BB	AB
	*	Bd1natM096	1	54170781	A	G	AA	BB	BB	BB	BB	BB	BB	BB	AB
	*	Bd1natM097	1	54582656	T	G	AA	BB	BB	BB	BB	BB	BB	BB	AB
	*	Bd1natM098	1	55326069	C	T	AA	BB	BB	BB	BB	BB	BB	BB	AB
	*	Bd1natM099	1	55829838	C	A	AA	BB	BB	BB	BB	BB	BB	BB	AB
	*	Bd1natM100	1	56489599	T	C	AA	BB	BB	BB	BB	BB	BB	BB	AB
	*	Bd1natM101	1	56959297	C	A	AA	BB	BB	BB	BB	BB	BB	BB	AB
	*	Bd1natM102	1	57529595	A	T	AA	BB	BB	BB	BB	BB	BB	BB	AB
	*	Bd1natM103	1	58011539	G	C	AA	BB	BB	BB	BB	BB	BB	BB	AB
	*	Bd1natM104	1	58731620	G	A	AA	BB	BB	BB	BB	BB	BB	BB	AB
	*	Bd1natM105	1	59236027	A	G	AA	BB	BB	BB	BB	BB	BB	BB	AB
	*	Bd1natM106	1	59854884	A	C	AA	BB	BB	BB	BB	BB	BB	BB	AB
	*	Bd1natM107	1	60412575	G	A	AA	BB	BB	BB	BB	BB	BB	BB	AB
	*	Bd1natM108	1	60979923	T	G	AA	BB	BB	BB	BB	BB	BB	BB	AB
	*	Bd1natM109	1	61371592	A	G	AA	BB	BB	BB	BB	BB	BB	BB	AB
	*	Bd1natM110	1	62071339	G	C	AA	BB	BB	BB	BB	BB	BB	BB	AB
	*	Bd1natM111	1	62646547	G	A	AA	BB	BB	BB	BB	BB	BB	BB	AB
	*	Bd1natM112	1	63295089	A	G	AA	BB	BB	BB	BB	BB	BB	BB	AB
	*	Bd1natM113	1	63793837	T	G	AA	BB	BB	BB	BB	BB	BB	BB	AB
	*	Bd1natM114	1	64449696	G	A	AA	BB	BB	BB	BB	BB	BB	BB	AB
	*	Bd1natM115	1	64800397	G	A	AA	BB	BB	BB	BB	BB	BB	BB	AB
	*	Bd1natM116	1	65464658	C	T	AA	BB	BB	BB	BB	BB	BB	BB	AB
		Bd1natM117	1	66018693	A	C	AB	BB	BB	BB	AB	BB	BB	BB	AB
	*	Bd1natM118	1	66714372	G	A	AA	BB	BB	BB	BB	BB	BB	BB	AB
		Bd1natM119	1	67316682	A	C	AA	BB	BB	BB	BB	BB	BB	BB	BB
		Bd1natM120	1	67742995	A	G	AA	BB	BB	BB	NC	NC	BB	BB	AB
	*	Bd1natM121	1	68203807	G	A	AA	BB	BB	BB	BB	BB	BB	BB	AB
	*	Bd1natM122	1	68810828	A	C	AA	BB	BB	BB	BB	BB	BB	BB	AB
	*	Bd1natM123	1	69428243	T	C	AA	BB	BB	BB	BB	BB	BB	BB	AB
	*	Bd1natM124	1	70007731	G	C	AA	BB	BB	BB	BB	BB	BB	BB	AB
	*	Bd1natM125	1	70600110	A	G	AA	BB	BB	BB	BB	BB	BB	BB	AB
	*	Bd1natM126	1	71146054	T	G	AA	BB	BB	BB	BB	BB	BB	BB	AB
	*	Bd1natM127	1	71657952	C	G	AA	BB	BB	BB	BB	BB	BB	BB	AB
	*	Bd1natM128	1	72199790	A	T	AA	BB	BB	BB	BB	BB	BB	BB	AB
	*	Bd1natM129	1	72867802	G	C	AA	BB	BB	BB	BB	BB	BB	BB	AB
	*	Bd1natM130	1	73428293	T	C	AA	BB	BB	BB	BB	BB	BB	BB	AB
	*	Bd1natM131	1	74017840	A	G	AA	BB	BB	BB	BB	BB	BB	BB	AB
	*	Bd1natM132	1	74577981	A	G	AA	BB	BB	BB	BB	BB	BB	BB	AB
	*	Bd2natM001	2	430345	A	G	AA	BB	BB	BB	BB	BB	BB	BB	AB
	*	Bd2natM002	2	1016887	T	G	AA	BB	BB	BB	BB	BB	BB	BB	AB
	*	Bd2natM003	2	1398198	C	T	AA	BB	BB	BB	BB	BB	BB	BB	AB
	*	Bd2natM004	2	1977212	A	C	AA	BB	BB	BB	BB	BB	BB	BB	AB
	*	Bd2natM005	2	2578780	A	G	AA	BB	BB	BB	BB	BB	BB	BB	AB
	*	Bd2natM006	2	2855812	T	C	AA	BB	BB	BB	BB	BB	BB	BB	AB
	*	Bd2natM007	2	3791034	A	G	AA	BB	BB	BB	BB	BB	BB	BB	AB
	*	Bd2natM008	2	4224441	G	A	AA	BB	BB	BB	BB	BB	BB	BB	AB
	*	Bd2natM009	2	4746140	T	C	AA	BB	BB	BB	BB	BB	BB	BB	AB
	*	Bd2natM010	2	5384984	A	G	AA	BB	BB	BB	BB	BB	BB	BB	AB
		Bd2natM011	2	5957283	A	G	AB	BB	AB	BB	AB	AB	AB	AB	AB
	*	Bd2natM012	2	6550386	A	C	AA	BB	BB	BB	BB	BB	BB	BB	AB
	*	Bd2natM013	2	7006113	T	C	AA	BB	BB	BB	BB	BB	BB	BB	AB
	*	Bd2natM015	2	8193428	T	C	AA	BB	BB	BB	BB	BB	BB	BB	AB
	*	Bd2natM016	2	8644002	T	C	AA	BB	BB	BB	BB	BB	BB	BB	AB
	*	Bd2natM017	2	9360709	T	C	AA	BB	BB	BB	BB	BB	BB	BB	AB
		Bd2natM019	2	10461327	G	A	AA	NC	BB	BB	BB	BB	BB	BB	AB
	*	Bd2natM020	2	11011847	A	G	AA	BB	BB	BB	BB	BB	BB	BB	AB
	*	Bd2natM021	2	11581723	T	C	AA	BB	BB	BB	BB	BB	BB	BB	AB
	*	Bd2natM022	2	12114383	A	G	AA	BB	BB	BB	BB	BB	BB	BB	AB
	*	Bd2natM023	2	12726979	A	C	AA	BB	BB	BB	BB	BB	BB	BB	AB
	*	Bd2natM024	2	13330096	A	G	AA	BB	BB	BB	BB	BB	BB	BB	AB
	*	Bd2natM025	2	13856419	T	C	AA	BB	BB	BB	BB	BB	BB	BB	AB
	*	Bd2natM027	2	14986690	C	T	AA	BB	BB	BB	BB	BB	BB	BB	AB
	*	Bd2natM028	2	15627705	A	C	AA	BB	BB	BB	BB	BB	BB	BB	AB
	*	Bd2natM029	2	16011322	A	C	AA	BB	BB	BB	BB	BB	BB	BB	AB
	*	Bd2natM030	2	16775952	T	C	AA	BB	BB	BB	BB	BB	BB	BB	AB
	*	Bd2natM031	2	17167768	T	G	AA	BB	BB	BB	BB	BB	BB	BB	AB
	*	Bd2natM032	2	17850524	T	C	AA	BB	BB	BB	BB	BB	BB	BB	AB
	*	Bd2natM033	2	18365983	T	C	AA	BB	BB	BB	BB	BB	BB	BB	AB
	*	Bd2natM034	2	18778175	T	C	AA	BB	BB	BB	BB	BB	BB	BB	AB
	*	Bd2natM035	2	19432320	T	C	AA	BB	BB	BB	BB	BB	BB	BB	AB
	*	Bd2natM036	2	20066642	A	G	AA	BB	BB	BB	BB	BB	BB	BB	AB
	*	Bd2natM037	2	20619791	T	C	AA	BB	BB	BB	BB	BB	BB	BB	AB
		Bd2natM038	2	21195178	C	G	AA	NC	NC	BB	BB	BB	BB	NC	AA
	*	Bd2natM039	2	21790294	T	G	AA	BB	BB	BB	BB	BB	BB	BB	AB
	*	Bd2natM040	2	22207542	A	T	AA	BB	BB	BB	BB	BB	BB	BB	AB
	*	Bd2natM041	2	22980769	C	T	AA	BB	BB	BB	BB	BB	BB	BB	AB
	*	Bd2natM042	2	23451250	A	G	AA	BB	BB	BB	BB	BB	BB	BB	AB
		Bd2natM043	2	23996332	T	C	AA	BB	BB	BB	BB	AB	AB	BB	AB
	*	Bd2natM044	2	24560098	G	C	AA	BB	BB	BB	BB	BB	BB	BB	AB
	*	Bd2natM045	2	25117906	T	A	AA	BB	BB	BB	BB	BB	BB	BB	AB
	*	Bd2natM046	2	25721104	A	G	AA	BB	BB	BB	BB	BB	BB	BB	AB
	*	Bd2natM047	2	26273260	A	T	AA	BB	BB	BB	BB	BB	BB	BB	AB
	*	Bd2natM048	2	26836601	T	C	AA	BB	BB	BB	BB	BB	BB	BB	AB
	*	Bd2natM049	2	27369858	A	G	AA	BB	BB	BB	BB	BB	BB	BB	AB
	*	Bd2natM050	2	27941107	G	C	AA	BB	BB	BB	BB	BB	BB	BB	AB
		Bd2natM051	2	28548218	T	C	AA	BB	AB	BB	BB	AB	AB	AB	AB
	*	Bd2natM052	2	28900202	A	G	AA	BB	BB	BB	BB	BB	BB	BB	AB
	*	Bd2natM054	2	30201133	C	G	AA	BB	BB	BB	BB	BB	BB	BB	AB
	*	Bd2natM057	2	31717424	T	C	AA	BB	BB	BB	BB	BB	BB	BB	AB
	*	Bd2natM058	2	32545019	G	A	AA	BB	BB	BB	BB	BB	BB	BB	AB
		Bd2natM059	2	32996109	A	G	AA	NC	BB	BB	BB	BB	BB	BB	AB
	*	Bd2natM060	2	33585325	A	G	AA	BB	BB	BB	BB	BB	BB	BB	AB
	*	Bd2natM061	2	34188421	G	A	AA	BB	BB	BB	BB	BB	BB	BB	AB
	*	Bd2natM062	2	34665109	A	G	AA	BB	BB	BB	BB	BB	BB	BB	AB
	*	Bd2natM063	2	35296546	A	G	AA	BB	BB	BB	BB	BB	BB	BB	AB
	*	Bd2natM064	2	35495151	A	G	AA	BB	BB	BB	BB	BB	BB	BB	AB
	*	Bd2natM065	2	36662379	G	T	AA	BB	BB	BB	BB	BB	BB	BB	AB
	*	Bd2natM066	2	36967424	G	A	AA	BB	BB	BB	BB	BB	BB	BB	AB
	*	Bd2natM067	2	37602616	T	C	AA	BB	BB	BB	BB	BB	BB	BB	AB
	*	Bd2natM068	2	38171485	T	C	AA	BB	BB	BB	BB	BB	BB	BB	AB
	*	Bd2natM069	2	38709072	T	C	AA	BB	BB	BB	BB	BB	BB	BB	AB
	*	Bd2natM070	2	39294881	G	A	AA	BB	BB	BB	BB	BB	BB	BB	AB
	*	Bd2natM071	2	39834541	T	C	AA	BB	BB	BB	BB	BB	BB	BB	AB
	*	Bd2natM075	2	42097637	A	G	AA	BB	BB	BB	BB	BB	BB	BB	AB
	*	Bd2natM076	2	42634753	A	G	AA	BB	BB	BB	BB	BB	BB	BB	AB
	*	Bd2natM077	2	43128350	G	A	AA	BB	BB	BB	BB	BB	BB	BB	AB
	*	Bd2natM078	2	43779551	A	G	AA	BB	BB	BB	BB	BB	BB	BB	AB
	*	Bd2natM079	2	44354922	A	G	AA	BB	BB	BB	BB	BB	BB	BB	AB
	*	Bd2natM080	2	44922638	A	C	AA	BB	BB	BB	BB	BB	BB	BB	AB
	*	Bd2natM081	2	45453856	A	G	AA	BB	BB	BB	BB	BB	BB	BB	AB
	*	Bd2natM082	2	46067269	A	C	AA	BB	BB	BB	BB	BB	BB	BB	AB
	*	Bd2natM084	2	47174703	A	G	AA	BB	BB	BB	BB	BB	BB	BB	AB
	*	Bd2natM085	2	47696288	T	C	AA	BB	BB	BB	BB	BB	BB	BB	AB
	*	Bd2natM086	2	48307553	G	A	AA	BB	BB	BB	BB	BB	BB	BB	AB
	*	Bd2natM087	2	48838363	G	C	AA	BB	BB	BB	BB	BB	BB	BB	AB
	*	Bd2natM088	2	49424982	A	G	AA	BB	BB	BB	BB	BB	BB	BB	AB
	*	Bd2natM089	2	50005424	A	G	AA	BB	BB	BB	BB	BB	BB	BB	AB
	*	Bd2natM091	2	51157057	C	G	AA	BB	BB	BB	BB	BB	BB	BB	AB
	*	Bd2natM092	2	51804270	T	C	AA	BB	BB	BB	BB	BB	BB	BB	AB
	*	Bd2natM093	2	52278873	G	A	AA	BB	BB	BB	BB	BB	BB	BB	AB
	*	Bd2natM094	2	52738459	A	C	AA	BB	BB	BB	BB	BB	BB	BB	AB
	*	Bd2natM095	2	53378376	G	A	AA	BB	BB	BB	BB	BB	BB	BB	AB
	*	Bd2natM096	2	53977222	A	G	AA	BB	BB	BB	BB	BB	BB	BB	AB
	*	Bd2natM097	2	54422002	G	T	AA	BB	BB	BB	BB	BB	BB	BB	AB
	*	Bd2natM098	2	55034931	G	C	AA	BB	BB	BB	BB	BB	BB	BB	AB
	*	Bd2natM099	2	55717950	T	C	AA	BB	BB	BB	BB	BB	BB	BB	AB
	*	Bd2natM100	2	56208196	T	C	AA	BB	BB	BB	BB	BB	BB	BB	AB
	*	Bd2natM101	2	56809605	C	T	AA	BB	BB	BB	BB	BB	BB	BB	AB
	*	Bd2natM102	2	57224804	A	C	AA	BB	BB	BB	BB	BB	BB	BB	AB
	*	Bd2natM103	2	57914475	C	T	AA	BB	BB	BB	BB	BB	BB	BB	AB
	*	Bd2natM104	2	58478825	C	A	AA	BB	BB	BB	BB	BB	BB	BB	AB
	*	Bd2natM105	2	59188478	G	A	AA	BB	BB	BB	BB	BB	BB	BB	AB
	*	Bd3natM001	3	281823	T	C	AA	BB	BB	BB	BB	BB	BB	BB	AB
	*	Bd3natM002	3	847301	A	G	AA	BB	BB	BB	BB	BB	BB	BB	AB
	*	Bd3natM003	3	1302303	C	A	AA	BB	BB	BB	BB	BB	BB	BB	AB
	*	Bd3natM004	3	1977054	G	A	AA	BB	BB	BB	BB	BB	BB	BB	AB
	*	Bd3natM005	3	2559944	T	C	AA	BB	BB	BB	BB	BB	BB	BB	AB
		Bd3natM006	3	3108343	A	G	AA	BB	NC	NC	BB	BB	NC	BB	AB
	*	Bd3natM007	3	3663257	C	T	AA	BB	BB	BB	BB	BB	BB	BB	AB
	*	Bd3natM008	3	4283086	T	C	AA	BB	BB	BB	BB	BB	BB	BB	AB
	*	Bd3natM009	3	4802491	G	A	AA	BB	BB	BB	BB	BB	BB	BB	AB
	*	Bd3natM010	3	5369242	C	T	AA	BB	BB	BB	BB	BB	BB	BB	AB
	*	Bd3natM011	3	5870310	T	C	AA	BB	BB	BB	BB	BB	BB	BB	AB
	*	Bd3natM012	3	6519169	T	C	AA	BB	BB	BB	BB	BB	BB	BB	AB
	*	Bd3natM013	3	7044273	T	C	AA	BB	BB	BB	BB	BB	BB	BB	AB
	*	Bd3natM014	3	7677928	C	T	AA	BB	BB	BB	BB	BB	BB	BB	AB
	*	Bd3natM016	3	8716159	T	G	AA	BB	BB	BB	BB	BB	BB	BB	AB
	*	Bd3natM017	3	9503625	T	G	AA	BB	BB	BB	BB	BB	BB	BB	AB
		Bd3natM018	3	9925776	A	G	AB	BB	BB	BB	BB	BB	BB	BB	AB
	*	Bd3natM019	3	10174862	T	A	AA	BB	BB	BB	BB	BB	BB	BB	AB
	*	Bd3natM020	3	11328458	A	G	AA	BB	BB	BB	BB	BB	BB	BB	AB
	*	Bd3natM021	3	11560586	C	T	AA	BB	BB	BB	BB	BB	BB	BB	AB
	*	Bd3natM022	3	12108135	A	T	AA	BB	BB	BB	BB	BB	BB	BB	AB
	*	Bd3natM023	3	12692256	C	G	AA	BB	BB	BB	BB	BB	BB	BB	AB
	*	Bd3natM024	3	13292179	T	C	AA	BB	BB	BB	BB	BB	BB	BB	AB
	*	Bd3natM025	3	13815901	A	G	AA	BB	BB	BB	BB	BB	BB	BB	AB
	*	Bd3natM026	3	14408001	T	C	AA	BB	BB	BB	BB	BB	BB	BB	AB
	*	Bd3natM027	3	14907138	T	C	AA	BB	BB	BB	BB	BB	BB	BB	AB
	*	Bd3natM028	3	15604366	T	C	AA	BB	BB	BB	BB	BB	BB	BB	AB
	*	Bd3natM029	3	16103595	T	G	AA	BB	BB	BB	BB	BB	BB	BB	AB
	*	Bd3natM030	3	16440613	G	C	AA	BB	BB	BB	BB	BB	BB	BB	AB
	*	Bd3natM032	3	17724996	C	T	AA	BB	BB	BB	BB	BB	BB	BB	AB
	*	Bd3natM033	3	18364070	A	G	AA	BB	BB	BB	BB	BB	BB	BB	AB
		Bd3natM034	3	18813133	G	C	NC	NC	NC	NC	BB	BB	BB	BB	NC
	*	Bd3natM035	3	19513574	T	C	AA	BB	BB	BB	BB	BB	BB	BB	AB
	*	Bd3natM036	3	20055903	C	T	AA	BB	BB	BB	BB	BB	BB	BB	AB
	*	Bd3natM037	3	20633271	C	G	AA	BB	BB	BB	BB	BB	BB	BB	AB
	*	Bd3natM038	3	21202854	A	G	AA	BB	BB	BB	BB	BB	BB	BB	AB
	*	Bd3natM039	3	21757270	A	G	AA	BB	BB	BB	BB	BB	BB	BB	AB
	*	Bd3natM040	3	22374196	T	A	AA	BB	BB	BB	BB	BB	BB	BB	AB
	*	Bd3natM041	3	22876184	A	G	AA	BB	BB	BB	BB	BB	BB	BB	AB
	*	Bd3natM042	3	23558234	T	C	AA	BB	BB	BB	BB	BB	BB	BB	AB
		Bd3natM043	3	24032352	A	G	NC	NC	BB	BB	BB	NC	NC	BB	AB
	*	Bd3natM044	3	24723041	A	T	AA	BB	BB	BB	BB	BB	BB	BB	AB
	*	Bd3natM045	3	25099186	T	C	AA	BB	BB	BB	BB	BB	BB	BB	AB
	*	Bd3natM046	3	25840387	C	T	AA	BB	BB	BB	BB	BB	BB	BB	AB
	*	Bd3natM047	3	26322872	G	C	AA	BB	BB	BB	BB	BB	BB	BB	AB
	*	Bd3natM048	3	26945051	T	C	AA	BB	BB	BB	BB	BB	BB	BB	AB
	*	Bd3natM049	3	27261116	G	T	AA	BB	BB	BB	BB	BB	BB	BB	AB
	*	Bd3natM050	3	27964154	T	C	AA	BB	BB	BB	BB	BB	BB	BB	AB
	*	Bd3natM051	3	28536153	A	T	AA	BB	BB	BB	BB	BB	BB	BB	AB
	*	Bd3natM052	3	29115214	A	G	AA	BB	BB	BB	BB	BB	BB	BB	AB
	*	Bd3natM053	3	29661496	A	G	AA	BB	BB	BB	BB	BB	BB	BB	AB
	*	Bd3natM054	3	30288366	G	T	AA	BB	BB	BB	BB	BB	BB	BB	AB
	*	Bd3natM055	3	30739982	A	G	AA	BB	BB	BB	BB	BB	BB	BB	AB
	*	Bd3natM056	3	31448126	G	C	AA	BB	BB	BB	BB	BB	BB	BB	AB
	*	Bd3natM057	3	31922416	G	C	AA	BB	BB	BB	BB	BB	BB	BB	AB
	*	Bd3natM058	3	32511386	C	G	AA	BB	BB	BB	BB	BB	BB	BB	AB
	*	Bd3natM059	3	33017777	T	C	AA	BB	BB	BB	BB	BB	BB	BB	AB
		Bd3natM060	3	33577687	A	T	AB	BB	BB	BB	BB	BB	BB	BB	AB
	*	Bd3natM062	3	34750610	G	A	AA	BB	BB	BB	BB	BB	BB	BB	AB
	*	Bd3natM063	3	35244774	A	G	AA	BB	BB	BB	BB	BB	BB	BB	AB
	*	Bd3natM064	3	35853178	G	T	AA	BB	BB	BB	BB	BB	BB	BB	AB
	*	Bd3natM065	3	36466380	T	C	AA	BB	BB	BB	BB	BB	BB	BB	AB
	*	Bd3natM066	3	36971356	A	G	AA	BB	BB	BB	BB	BB	BB	BB	AB
		Bd3natM067	3	37595442	T	C	AB	BB	BB	BB	BB	BB	BB	BB	AB
	*	Bd3natM068	3	38132893	T	C	AA	BB	BB	BB	BB	BB	BB	BB	AB
	*	Bd3natM069	3	38762868	A	G	AA	BB	BB	BB	BB	BB	BB	BB	AB
	*	Bd3natM070	3	39269059	C	T	AA	BB	BB	BB	BB	BB	BB	BB	AB
	*	Bd3natM071	3	39800633	G	A	AA	BB	BB	BB	BB	BB	BB	BB	AB
	*	Bd3natM072	3	40300496	A	G	AA	BB	BB	BB	BB	BB	BB	BB	AB
	*	Bd3natM073	3	41004528	C	T	AA	BB	BB	BB	BB	BB	BB	BB	AB
	*	Bd3natM074	3	41530740	A	G	AA	BB	BB	BB	BB	BB	BB	BB	AB
	*	Bd3natM075	3	42089123	G	A	AA	BB	BB	BB	BB	BB	BB	BB	AB
	*	Bd3natM076	3	42507214	A	G	AA	BB	BB	BB	BB	BB	BB	BB	AB
	*	Bd3natM077	3	43283413	G	A	AA	BB	BB	BB	BB	BB	BB	BB	AB
	*	Bd3natM078	3	43860315	T	G	AA	BB	BB	BB	BB	BB	BB	BB	AB
	*	Bd3natM079	3	44359125	C	T	AA	BB	BB	BB	BB	BB	BB	BB	AB
	*	Bd3natM080	3	44863869	C	T	AA	BB	BB	BB	BB	BB	BB	BB	AB
	*	Bd3natM081	3	45530347	G	A	AA	BB	BB	BB	BB	BB	BB	BB	AB
	*	Bd3natM082	3	46162074	A	G	AA	BB	BB	BB	BB	BB	BB	BB	AB
	*	Bd3natM083	3	46616192	T	C	AA	BB	BB	BB	BB	BB	BB	BB	AB
	*	Bd3natM084	3	47179859	A	G	AA	BB	BB	BB	BB	BB	BB	BB	AB
	*	Bd3natM085	3	47702357	T	A	AA	BB	BB	BB	BB	BB	BB	BB	AB
	*	Bd3natM086	3	48280906	G	A	AA	BB	BB	BB	BB	BB	BB	BB	AB
	*	Bd3natM087	3	48715853	T	C	AA	BB	BB	BB	BB	BB	BB	BB	AB
	*	Bd3natM088	3	48860633	T	A	AA	BB	BB	BB	BB	BB	BB	BB	AB
	*	Bd3natM089	3	50026178	C	T	AA	BB	BB	BB	BB	BB	BB	BB	AB
	*	Bd3natM090	3	50540982	C	T	AA	BB	BB	BB	BB	BB	BB	BB	AB
	*	Bd3natM091	3	51089968	C	T	AA	BB	BB	BB	BB	BB	BB	BB	AB
	*	Bd3natM092	3	51699523	G	A	AA	BB	BB	BB	BB	BB	BB	BB	AB
	*	Bd3natM094	3	52936044	T	C	AA	BB	BB	BB	BB	BB	BB	BB	AB
	*	Bd3natM095	3	53350629	A	G	AA	BB	BB	BB	BB	BB	BB	BB	AB
	*	Bd3natM096	3	53965584	T	G	AA	BB	BB	BB	BB	BB	BB	BB	AB
	*	Bd3natM097	3	54514139	A	G	AA	BB	BB	BB	BB	BB	BB	BB	AB
	*	Bd3natM098	3	55122985	A	G	AA	BB	BB	BB	BB	BB	BB	BB	AB
	*	Bd3natM099	3	55651887	A	C	AA	BB	BB	BB	BB	BB	BB	BB	AB
	*	Bd3natM100	3	56088937	T	C	AA	BB	BB	BB	BB	BB	BB	BB	AB
	*	Bd3natM101	3	56848501	T	C	AA	BB	BB	BB	BB	BB	BB	BB	AB
	*	Bd3natM102	3	57337845	G	A	AA	BB	BB	BB	BB	BB	BB	BB	AB
	*	Bd3natM104	3	58822544	T	C	AA	BB	BB	BB	BB	BB	BB	BB	AB
	*	Bd3natM105	3	59009400	A	G	AA	BB	BB	BB	BB	BB	BB	BB	AB
	*	Bd3natM106	3	59626332	G	T	AA	BB	BB	BB	BB	BB	BB	BB	AB
	*	Bd4natM001	4	234927	C	T	AA	BB	BB	BB	BB	BB	BB	BB	AB
	*	Bd4natM002	4	832359	G	A	AA	BB	BB	BB	BB	BB	BB	BB	AB
	*	Bd4natM004	4	1904061	A	G	AA	BB	BB	BB	BB	BB	BB	BB	AB
	*	Bd4natM005	4	2548638	G	A	AA	BB	BB	BB	BB	BB	BB	BB	AB
	*	Bd4natM006	4	3134592	T	G	AA	BB	BB	BB	BB	BB	BB	BB	AB
	*	Bd4natM007	4	3694741	C	T	AA	BB	BB	BB	BB	BB	BB	BB	AB
		Bd4natM008	4	4243308	C	G	NC	NC	NC	NC	NC	NC	NC	NC	NC
	*	Bd4natM009	4	4808299	T	C	AA	BB	BB	BB	BB	BB	BB	BB	AB
	*	Bd4natM010	4	5373174	A	G	AA	BB	BB	BB	BB	BB	BB	BB	AB
	*	Bd4natM011	4	5874087	T	C	AA	BB	BB	BB	BB	BB	BB	BB	AB
	*	Bd4natM012	4	6541641	T	G	AA	BB	BB	BB	BB	BB	BB	BB	AB
	*	Bd4natM013	4	7085760	G	C	AA	BB	BB	BB	BB	BB	BB	BB	AB
	*	Bd4natM014	4	7703064	C	T	AA	BB	BB	BB	BB	BB	BB	BB	AB
		Bd4natM015	4	8182160	T	C	AA	BB	NC	BB	BB	BB	BB	BB	AA
	*	Bd4natM018	4	9915490	C	T	AA	BB	BB	BB	BB	BB	BB	BB	AB
	*	Bd4natM019	4	10457098	T	C	AA	BB	BB	BB	BB	BB	BB	BB	AB
	*	Bd4natM020	4	10978689	T	C	AA	BB	BB	BB	BB	BB	BB	BB	AB
	*	Bd4natM022	4	12164597	A	T	AA	BB	BB	BB	BB	BB	BB	BB	AB
		Bd4natM023	4	12765924	T	C	AA	BB	BB	BB	NC	BB	BB	BB	AB
	*	Bd4natM024	4	13218093	T	A	AA	BB	BB	BB	BB	BB	BB	BB	AB
	*	Bd4natM025	4	13842647	A	G	AA	BB	BB	BB	BB	BB	BB	BB	AB
		Bd4natM026	4	14459813	G	C	AA	NC	BB	BB	BB	NC	NC	BB	AB
	*	Bd4natM027	4	14971047	T	C	AA	BB	BB	BB	BB	BB	BB	BB	AB
	*	Bd4natM028	4	15552667	A	C	AA	BB	BB	BB	BB	BB	BB	BB	AB
	*	Bd4natM029	4	16169419	G	A	AA	BB	BB	BB	BB	BB	BB	BB	AB
	*	Bd4natM030	4	16712413	G	A	AA	BB	BB	BB	BB	BB	BB	BB	AB
		Bd4natM031	4	17199864	T	C	NC	NC	NC	NC	NC	NC	NC	NC	NC
	*	Bd4natM032	4	17649456	A	G	AA	BB	BB	BB	BB	BB	BB	BB	AB
	*	Bd4natM033	4	18364729	T	A	AA	BB	BB	BB	BB	BB	BB	BB	AB
		Bd4natM034	4	18848468	T	C	AB	BB	BB	BB	AB	BB	BB	BB	AB
	*	Bd4natM035	4	19513516	A	G	AA	BB	BB	BB	BB	BB	BB	BB	AB
	*	Bd4natM036	4	20036394	A	G	AA	BB	BB	BB	BB	BB	BB	BB	AB
	*	Bd4natM037	4	20502789	A	G	AA	BB	BB	BB	BB	BB	BB	BB	AB
	*	Bd4natM038	4	21254948	A	G	AA	BB	BB	BB	BB	BB	BB	BB	AB
	*	Bd4natM039	4	21785112	G	C	AA	BB	BB	BB	BB	BB	BB	BB	AB
		Bd4natM040	4	22319647	A	G	NC	NC	BB	BB	NC	NC	BB	BB	AB
	*	Bd4natM041	4	22851864	C	T	AA	BB	BB	BB	BB	BB	BB	BB	AB
	*	Bd4natM042	4	23584055	T	G	AA	BB	BB	BB	BB	BB	BB	BB	AB
	*	Bd4natM043	4	24027529	T	C	AA	BB	BB	BB	BB	BB	BB	BB	AB
	*	Bd4natM044	4	24607587	G	C	AA	BB	BB	BB	BB	BB	BB	BB	AB
	*	Bd4natM045	4	25171492	C	T	AA	BB	BB	BB	BB	BB	BB	BB	AB
		Bd4natM046	4	25687728	A	G	AB	BB	BB	BB	BB	BB	BB	BB	AB
	*	Bd4natM047	4	26191980	A	G	AA	BB	BB	BB	BB	BB	BB	BB	AB
	*	Bd4natM048	4	26835041	T	C	AA	BB	BB	BB	BB	BB	BB	BB	AB
	*	Bd4natM049	4	27352316	G	T	AA	BB	BB	BB	BB	BB	BB	BB	AB
	*	Bd4natM050	4	28188162	T	C	AA	BB	BB	BB	BB	BB	BB	BB	AB
	*	Bd4natM051	4	28669160	A	G	AA	BB	BB	BB	BB	BB	BB	BB	AB
	*	Bd4natM052	4	29177101	G	C	AA	BB	BB	BB	BB	BB	BB	BB	AB
	*	Bd4natM053	4	29698358	A	G	AA	BB	BB	BB	BB	BB	BB	BB	AB
	*	Bd4natM054	4	30251016	G	C	AA	BB	BB	BB	BB	BB	BB	BB	AB
	*	Bd4natM055	4	30830731	T	C	AA	BB	BB	BB	BB	BB	BB	BB	AB
	*	Bd4natM056	4	31402459	A	G	AA	BB	BB	BB	BB	BB	BB	BB	AB
	*	Bd4natM058	4	32550231	T	C	AA	BB	BB	BB	BB	BB	BB	BB	AB
	*	Bd4natM059	4	33092972	A	G	AA	BB	BB	BB	BB	BB	BB	BB	AB
	*	Bd4natM060	4	33682725	A	G	AA	BB	BB	BB	BB	BB	BB	BB	AB
	*	Bd4natM061	4	34178890	T	C	AA	BB	BB	BB	BB	BB	BB	BB	AB
	*	Bd4natM062	4	34759622	A	G	AA	BB	BB	BB	BB	BB	BB	BB	AB
	*	Bd4natM063	4	35393347	T	C	AA	BB	BB	BB	BB	BB	BB	BB	AB
	*	Bd4natM064	4	35921184	C	G	AA	BB	BB	BB	BB	BB	BB	BB	AB
	*	Bd4natM065	4	36445807	C	T	AA	BB	BB	BB	BB	BB	BB	BB	AB
	*	Bd4natM066	4	37042015	T	C	AA	BB	BB	BB	BB	BB	BB	BB	AB
	*	Bd4natM067	4	37651411	C	A	AA	BB	BB	BB	BB	BB	BB	BB	AB
	*	Bd4natM068	4	38132331	C	A	AA	BB	BB	BB	BB	BB	BB	BB	AB
	*	Bd4natM069	4	38742917	T	C	AA	BB	BB	BB	BB	BB	BB	BB	AB
	*	Bd4natM070	4	39348915	T	C	AA	BB	BB	BB	BB	BB	BB	BB	AB
	*	Bd4natM071	4	39748340	A	G	AA	BB	BB	BB	BB	BB	BB	BB	AB
		Bd4natM072	4	40381485	T	C	NC	NC	NC	NC	NC	NC	NC	NC	NC
	*	Bd4natM073	4	40897437	C	G	AA	BB	BB	BB	BB	BB	BB	BB	AB
	*	Bd4natM074	4	41655789	G	A	AA	BB	BB	BB	BB	BB	BB	BB	AB
	*	Bd4natM075	4	42140247	G	A	AA	BB	BB	BB	BB	BB	BB	BB	AB
	*	Bd4natM076	4	42691885	A	T	AA	BB	BB	BB	BB	BB	BB	BB	AB
	*	Bd4natM078	4	43885357	A	G	AA	BB	BB	BB	BB	BB	BB	BB	AB
	*	Bd4natM080	4	44890304	A	T	AA	BB	BB	BB	BB	BB	BB	BB	AB
	*	Bd4natM081	4	45506784	A	G	AA	BB	BB	BB	BB	BB	BB	BB	AB
		Bd4natM083	4	46668170	A	G	NC	NC	NC	NC	NC	NC	NC	BB	NC
	*	Bd4natM084	4	47232119	C	T	AA	BB	BB	BB	BB	BB	BB	BB	AB
	*	Bd4natM085	4	47759721	A	G	AA	BB	BB	BB	BB	BB	BB	BB	AB
	*	Bd4natM086	4	48425054	A	C	AA	BB	BB	BB	BB	BB	BB	BB	AB
	*	Bd5natM001	5	229746	A	C	AA	BB	BB	BB	BB	BB	BB	BB	AB
	*	Bd5natM002	5	839291	G	T	AA	BB	BB	BB	BB	BB	BB	BB	AB
	*	Bd5natM003	5	1346838	T	C	AA	BB	BB	BB	BB	BB	BB	BB	AB
	*	Bd5natM004	5	1941840	T	G	AA	BB	BB	BB	BB	BB	BB	BB	AB
	*	Bd5natM005	5	2643267	A	C	AA	BB	BB	BB	BB	BB	BB	BB	AB
	*	Bd5natM006	5	3067485	G	C	AA	BB	BB	BB	BB	BB	BB	BB	AB
	*	Bd5natM007	5	3968256	T	C	AA	BB	BB	BB	BB	BB	BB	BB	AB
	*	Bd5natM008	5	4150153	T	A	AA	BB	BB	BB	BB	BB	BB	BB	AB
	*	Bd5natM009	5	4232663	A	G	AA	BB	BB	BB	BB	BB	BB	BB	AB
	*	Bd5natM010	5	4514628	A	G	AA	BB	BB	BB	BB	BB	BB	BB	AB
	*	Bd5natM011	5	6185420	A	C	AA	BB	BB	BB	BB	BB	BB	BB	AB
		Bd5natM012	5	6706222	T	C	AB	BB	BB	BB	BB	BB	BB	BB	BB
	*	Bd5natM013	5	6826673	T	C	AA	BB	BB	BB	BB	BB	BB	BB	AB
	*	Bd5natM014	5	6951883	T	C	AA	BB	BB	BB	BB	BB	BB	BB	AB
	*	Bd5natM015	5	8317005	G	A	AA	BB	BB	BB	BB	BB	BB	BB	AB
		Bd5natM016	5	8394588	C	T	AB	BB	BB	BB	BB	BB	BB	BB	BB
	*	Bd5natM017	5	8837118	T	C	AA	BB	BB	BB	BB	BB	BB	BB	AB
	*	Bd5natM019	5	10301197	G	T	AA	BB	BB	BB	BB	BB	BB	BB	AB
	*	Bd5natM020	5	10909402	T	C	AA	BB	BB	BB	BB	BB	BB	BB	AB
	*	Bd5natM021	5	11457180	A	G	AA	BB	BB	BB	BB	BB	BB	BB	AB
		Bd5natM023	5	12546675	A	T	NC	NC	NC	NC	NC	NC	NC	NC	NC
	*	Bd5natM024	5	13077379	A	G	AA	BB	BB	BB	BB	BB	BB	BB	AB
		Bd5natM025	5	13644174	A	G	NC	NC	NC	NC	NC	NC	NC	NC	NC
	*	Bd5natM026	5	14223548	A	G	AA	BB	BB	BB	BB	BB	BB	BB	AB
		Bd5natM027	5	14783892	C	A	AA	BB	BB	BB	BB	BB	BB	BB	AA
	*	Bd5natM028	5	15332202	C	A	AA	BB	BB	BB	BB	BB	BB	BB	AB
	*	Bd5natM029	5	15907714	A	G	AA	BB	BB	BB	BB	BB	BB	BB	AB
	*	Bd5natM030	5	16497960	A	G	AA	BB	BB	BB	BB	BB	BB	BB	AB
	*	Bd5natM032	5	17539602	A	G	AA	BB	BB	BB	BB	BB	BB	BB	AB
	*	Bd5natM033	5	18260315	C	A	AA	BB	BB	BB	BB	BB	BB	BB	AB
	*	Bd5natM034	5	18729499	A	C	AA	BB	BB	BB	BB	BB	BB	BB	AB
	*	Bd5natM035	5	19177898	G	C	AA	BB	BB	BB	BB	BB	BB	BB	AB
		Bd5natM036	5	19811656	A	G	AA	BB	BB	NC	NC	BB	NC	BB	AB
	*	Bd5natM037	5	20199013	G	A	AA	BB	BB	BB	BB	BB	BB	BB	AB
	*	Bd5natM038	5	20935615	T	C	AA	BB	BB	BB	BB	BB	BB	BB	AB
	*	Bd5natM039	5	21545476	A	G	AA	BB	BB	BB	BB	BB	BB	BB	AB
	*	Bd5natM040	5	21966809	A	G	AA	BB	BB	BB	BB	BB	BB	BB	AB
	*	Bd5natM041	5	22396568	T	C	AA	BB	BB	BB	BB	BB	BB	BB	AB
	*	Bd5natM042	5	23146227	G	C	AA	BB	BB	BB	BB	BB	BB	BB	AB
	*	Bd5natM043	5	23387446	A	T	AA	BB	BB	BB	BB	BB	BB	BB	AB
	*	Bd5natM044	5	24191817	T	C	AA	BB	BB	BB	BB	BB	BB	BB	AB
	*	Bd5natM045	5	24906107	C	T	AA	BB	BB	BB	BB	BB	BB	BB	AB
	*	Bd5natM048	5	26490940	A	C	AA	BB	BB	BB	BB	BB	BB	BB	AB
		Bd5natM049	5	27235446	T	C	AA	NC	BB	BB	BB	BB	BB	BB	AB
	*	Bd5natM050	5	27604164	T	C	AA	BB	BB	BB	BB	BB	BB	BB	AB
	*	Bd5natM051	5	28197486	A	G	AA	BB	BB	BB	BB	BB	BB	BB	AB
	* Asterisk indicates the SNP marker that could function as expected in all of the nine tested samples.
