# Supplementary material for: Multiplex PCR Targeted Amplicon Sequencing (MTA-Seq): Simple, Flexible, and Versatile SNP Genotyping by Highly Multiplexed PCR Amplicon Sequencing
Source: Front Plant Sci. 2018 Mar 23;9:201. doi: 10.3389/fpls.2018.00201 (PMC5876661; doi:10.3389/fpls.2018.00201)
Supplement: Supplementary file 6 [file DataSheet1.zip]

Archive with 1 entries (1 files):
- Data Sheet 1 (Bd1-1).csv
