# Supplementary material for: Multiplex PCR Targeted Amplicon Sequencing (MTA-Seq): Simple, Flexible, and Versatile SNP Genotyping by Highly Multiplexed PCR Amplicon Sequencing
Source: Front Plant Sci. 2018 Mar 23;9:201. doi: 10.3389/fpls.2018.00201 (PMC5876661; doi:10.3389/fpls.2018.00201)
Supplement: Supplementary file 6 [file DataSheet1.zip › Data Sheet 1 (Bd1-1).csv]

This CSV file must be opened using a text editor as these consist of too many rows to be opened as a spreadsheet (e.g. using Microsoft Excel).
Data Sheet 1. A list of identified SNPs between Bd21 and Bd1-1.
Chromosome	Position	Reference(Bd21; Bdistachyon_192_v1.2)	Alternative(Bd1-1; SRS190935)
Bd1	27655	A	G
Bd1	33651	T	G
Bd1	49028	C	T
Bd1	59506	T	C
Bd1	59628	G	T
Bd1	68454	A	G
Bd1	68863	T	C
Bd1	86491	C	T
Bd1	89223	T	C
Bd1	106353	G	T
Bd1	141632	C	T
Bd1	169267	G	T
Bd1	171248	T	C
Bd1	174327	T	C
Bd1	184649	A	G
Bd1	186989	G	C
Bd1	233416	T	C
Bd1	244837	G	T
Bd1	331410	C	T
Bd1	339077	C	T
Bd1	346273	T	G
Bd1	353376	T	C
Bd1	421289	G	T
Bd1	424585	T	A
Bd1	449858	T	C
Bd1	481757	G	C
Bd1	482342	A	T
Bd1	482385	A	T
Bd1	482571	A	C
Bd1	482594	C	T
Bd1	482605	G	A
Bd1	482627	G	A
Bd1	482635	A	G
Bd1	482690	C	T
Bd1	482704	G	A
Bd1	482719	A	G
Bd1	482735	G	C
Bd1	482745	A	C
Bd1	482750	T	G
Bd1	482785	A	G
Bd1	482828	C	A
Bd1	482868	A	G
Bd1	482884	C	T
Bd1	482896	C	T
Bd1	482908	A	C
Bd1	482924	G	A
Bd1	482969	C	G
Bd1	482976	G	C
Bd1	483001	C	T
Bd1	483016	G	C
Bd1	483039	T	C
Bd1	483069	G	A
Bd1	483102	G	A
Bd1	483189	G	C
Bd1	483224	A	G
Bd1	483232	G	A
Bd1	483237	G	C
Bd1	483256	A	G
Bd1	483267	T	C
Bd1	483278	C	A
Bd1	483294	G	A
Bd1	483300	G	T
Bd1	483305	T	C
Bd1	483462	C	A
Bd1	483474	C	G
Bd1	483488	T	C
Bd1	483497	G	A
Bd1	483551	C	T
Bd1	483565	G	A
Bd1	483609	T	A
Bd1	483756	G	A
Bd1	483808	T	C
Bd1	483814	T	C
Bd1	483832	C	T
Bd1	483897	C	T
Bd1	483913	A	G
Bd1	483928	G	A
Bd1	483935	A	G
Bd1	484092	G	T
Bd1	484106	A	T
Bd1	484123	C	T
Bd1	484168	G	A
Bd1	484194	A	G
Bd1	484221	A	G
Bd1	484276	T	C
Bd1	484418	A	G
Bd1	484442	G	A
Bd1	484485	A	C
Bd1	484569	G	A
Bd1	484898	A	G
Bd1	485804	T	C
Bd1	486915	A	C
Bd1	488950	G	A
Bd1	489811	A	C
Bd1	490716	C	A
Bd1	494057	A	G
Bd1	494859	T	C
Bd1	495381	C	T
Bd1	495404	T	A
Bd1	496545	A	C
Bd1	497364	G	T
Bd1	498347	G	C
Bd1	498737	G	A
Bd1	498888	C	A
Bd1	499249	G	A
Bd1	499320	T	C
Bd1	499327	A	G
Bd1	500040	A	T
Bd1	500050	G	T
Bd1	500071	A	C
Bd1	500095	T	C
Bd1	500163	G	C
Bd1	500198	G	T
Bd1	500203	A	G
Bd1	500431	G	A
Bd1	503316	C	G
Bd1	503667	C	A
Bd1	503947	A	G
Bd1	504583	A	G
Bd1	504589	C	T
Bd1	504700	G	A
Bd1	504972	T	C
Bd1	505049	T	C
Bd1	505364	A	G
Bd1	505449	T	C
Bd1	505767	T	C
Bd1	505906	C	T
Bd1	506426	A	T
Bd1	506514	C	A
Bd1	506676	C	T
Bd1	509081	G	A
Bd1	509108	C	T
Bd1	509139	T	C
Bd1	509405	A	G
Bd1	509570	T	C
Bd1	509598	T	A
Bd1	509616	C	T
Bd1	509690	G	C
Bd1	509835	G	A
Bd1	509951	G	A
Bd1	509988	C	G
Bd1	510052	C	T
Bd1	510276	C	T
Bd1	510291	A	G
Bd1	510321	C	G
Bd1	510628	G	A
Bd1	510647	T	C
Bd1	510798	T	G
Bd1	510862	A	G
Bd1	510869	C	T
Bd1	510886	C	T
Bd1	510902	A	G
Bd1	510990	A	G
Bd1	511080	G	T
Bd1	511385	G	T
Bd1	511424	T	G
Bd1	511444	A	C
Bd1	511452	G	T
Bd1	511486	A	C
Bd1	511542	T	G
Bd1	511682	A	G
Bd1	511816	C	T
Bd1	512021	A	G
Bd1	512070	G	A
Bd1	512075	G	A
Bd1	512180	G	T
Bd1	512249	G	A
Bd1	512295	G	A
Bd1	512312	A	G
Bd1	512434	A	T
Bd1	512529	C	A
Bd1	512595	A	T
Bd1	512693	T	A
Bd1	512930	T	G
Bd1	513312	A	G
Bd1	513520	C	T
Bd1	513557	G	A
Bd1	513596	A	G
Bd1	513602	T	C
Bd1	513690	C	T
Bd1	513789	T	C
Bd1	513795	G	A
Bd1	513817	C	T
Bd1	513902	G	A
Bd1	513942	C	A
Bd1	513983	C	T
Bd1	514120	T	C
Bd1	514149	T	A
Bd1	514178	G	C
Bd1	514271	C	T
Bd1	514281	A	G
Bd1	514291	G	A
Bd1	514375	G	C
Bd1	514405	G	A
Bd1	514486	C	G
Bd1	514775	T	C
Bd1	515168	C	A
Bd1	515219	T	G
Bd1	515253	G	C
Bd1	515318	C	T
Bd1	515391	T	C
Bd1	515423	G	A
Bd1	515451	C	T
Bd1	515469	T	A
Bd1	515635	C	T
Bd1	515672	C	T
Bd1	515680	A	G
Bd1	515686	T	C
Bd1	515692	G	A
Bd1	515697	C	T
Bd1	515704	G	A
Bd1	515709	G	A
Bd1	515717	T	C
Bd1	515932	T	C
Bd1	516346	C	T
Bd1	516554	A	G
Bd1	516592	A	T
Bd1	516664	C	G
Bd1	516851	T	C
Bd1	516922	T	C
Bd1	517165	A	G
Bd1	517490	C	T
Bd1	517538	A	G
Bd1	517606	C	T
Bd1	517635	T	C
Bd1	517898	C	T
Bd1	517932	A	C
Bd1	517950	C	T
Bd1	518061	T	A
Bd1	518142	G	A
Bd1	518688	G	C
Bd1	518700	T	C
Bd1	518770	T	C
Bd1	518789	C	T
Bd1	518797	A	G
Bd1	518804	G	A
Bd1	518810	A	G
Bd1	519027	C	T
Bd1	519085	T	A
Bd1	519244	T	C
Bd1	519322	T	A
Bd1	519520	C	G
Bd1	519614	C	T
Bd1	520010	C	A
Bd1	520024	A	G
Bd1	520149	T	C
Bd1	520157	T	C
Bd1	520164	C	G
Bd1	520346	C	A
Bd1	520533	G	A
Bd1	520573	T	A
Bd1	520793	T	C
Bd1	520824	C	T
Bd1	520832	G	A
Bd1	520854	T	C
Bd1	520875	G	A
Bd1	520955	G	A
Bd1	521125	T	G
Bd1	521214	A	C
Bd1	521288	A	G
Bd1	521330	C	G
Bd1	521398	A	G
Bd1	521755	G	A
Bd1	522112	C	G
Bd1	522336	C	G
Bd1	522699	G	A
Bd1	523147	C	G
Bd1	523348	C	T
Bd1	523445	C	G
Bd1	523506	G	A
Bd1	523712	T	C
Bd1	523920	A	G
Bd1	524229	G	A
Bd1	524670	C	T
Bd1	525002	C	A
Bd1	525184	C	T
Bd1	525275	A	G
Bd1	525375	C	T
Bd1	525462	A	G
Bd1	525504	A	T
Bd1	525662	G	T
Bd1	525878	A	G
Bd1	525953	T	C
Bd1	526032	A	G
Bd1	526047	A	C
Bd1	526101	G	C
Bd1	526187	C	T
Bd1	526337	A	T
Bd1	526521	T	C
Bd1	526731	C	A
Bd1	526937	T	C
Bd1	526980	A	C
Bd1	527045	C	T
Bd1	527362	G	C
Bd1	527620	G	A
Bd1	527645	C	A
Bd1	528122	A	C
Bd1	528338	A	G
Bd1	528469	C	T
Bd1	528507	T	C
Bd1	528518	C	G
Bd1	528629	C	G
Bd1	528807	C	T
Bd1	528818	G	C
Bd1	528883	G	C
Bd1	528951	C	A
Bd1	528997	A	G
Bd1	529102	A	T
Bd1	529169	A	C
Bd1	529511	T	C
Bd1	529565	A	G
Bd1	529622	C	T
Bd1	529642	T	C
Bd1	529674	A	G
Bd1	529801	G	A
Bd1	529956	G	A
Bd1	529969	G	A
Bd1	529993	A	G
Bd1	530006	G	A
Bd1	530044	C	T
Bd1	530126	T	C
Bd1	530161	C	T
Bd1	530188	A	T
Bd1	530321	G	A
Bd1	530447	A	C
Bd1	530479	C	T
Bd1	530515	A	C
Bd1	530554	C	T
Bd1	530578	T	C
Bd1	530599	C	T
Bd1	530663	C	T
Bd1	530729	T	C
Bd1	530827	C	T
Bd1	530918	G	A
Bd1	530930	T	C
Bd1	530970	A	G
Bd1	531079	A	G
Bd1	531136	A	G
Bd1	531144	C	T
Bd1	531198	G	C
Bd1	531232	T	G
Bd1	531300	G	C
Bd1	531527	C	G
Bd1	531566	A	C
Bd1	531632	A	G
Bd1	531654	C	G
Bd1	531676	C	A
Bd1	531700	T	G
Bd1	531807	A	T
Bd1	531927	T	C
Bd1	532218	A	C
Bd1	532496	G	A
Bd1	532518	G	C
Bd1	532547	C	A
Bd1	532637	A	G
Bd1	532702	T	C
Bd1	532791	T	C
Bd1	532871	G	A
Bd1	532884	A	G
Bd1	533039	T	C
Bd1	533047	C	A
Bd1	533055	A	C
Bd1	533170	T	G
Bd1	533213	A	C
Bd1	533233	T	A
Bd1	533397	A	T
Bd1	533644	G	A
Bd1	534043	A	C
Bd1	534151	G	C
Bd1	535355	G	T
Bd1	536261	C	T
Bd1	536406	G	A
Bd1	536421	T	A
Bd1	536433	A	G
Bd1	536478	G	A
Bd1	536488	T	C
Bd1	536504	T	C
Bd1	536557	G	A
Bd1	536691	T	C
Bd1	536696	A	G
Bd1	536756	A	T
Bd1	536777	T	C
Bd1	536810	A	G
Bd1	537014	T	C
Bd1	537222	G	C
Bd1	537545	C	T
Bd1	537652	A	G
Bd1	537659	T	C
Bd1	537670	C	T
Bd1	537692	T	G
Bd1	537704	C	T
Bd1	537788	A	G
Bd1	537794	T	C
Bd1	537978	C	T
Bd1	538115	G	T
Bd1	538217	T	A
Bd1	538461	A	G
Bd1	538496	G	T
Bd1	538540	G	A
Bd1	538886	T	C
Bd1	538898	A	C
Bd1	539001	C	T
Bd1	539115	A	T
Bd1	539143	C	G
Bd1	539240	A	G
Bd1	539308	A	C
Bd1	539345	G	A
Bd1	539755	C	A
Bd1	539982	T	C
Bd1	540083	T	C
Bd1	540114	T	G
Bd1	540129	T	C
Bd1	540184	A	G
Bd1	540289	A	C
Bd1	540731	T	C
Bd1	540939	T	C
Bd1	540954	G	T
Bd1	541091	A	G
Bd1	541236	C	T
Bd1	541368	A	C
Bd1	541773	T	C
Bd1	541779	G	A
Bd1	541889	T	C
Bd1	542206	G	A
Bd1	542419	C	A
Bd1	543129	C	G
Bd1	543486	T	C
Bd1	544847	C	T
Bd1	545267	C	T
Bd1	545610	C	T
Bd1	545872	T	A
Bd1	547531	G	A
Bd1	547579	A	G
Bd1	548070	C	T
Bd1	548244	C	T
Bd1	548411	T	C
Bd1	548426	C	A
Bd1	548534	G	T
Bd1	548654	T	C
Bd1	548828	T	C
Bd1	548869	C	A
Bd1	549368	G	A
Bd1	549625	C	T
Bd1	549646	A	G
Bd1	549731	G	T
Bd1	549788	C	G
Bd1	549820	C	T
Bd1	549918	C	T
Bd1	551050	A	G
Bd1	551058	G	A
Bd1	551068	G	C
Bd1	551121	C	T
Bd1	551140	A	G
Bd1	551149	A	G
Bd1	551159	G	A
Bd1	551189	G	A
Bd1	551268	C	T
Bd1	551300	T	C
Bd1	551313	A	G
Bd1	551334	T	C
Bd1	551367	C	T
Bd1	551378	A	G
Bd1	551392	A	G
Bd1	551429	G	A
Bd1	551574	T	A
Bd1	551647	C	T
Bd1	551743	A	C
Bd1	552154	C	G
Bd1	552585	C	T
Bd1	553074	C	G
Bd1	553225	G	T
Bd1	553621	C	T
Bd1	555270	A	G
Bd1	555289	G	A
Bd1	555307	A	C
Bd1	555392	G	A
Bd1	555571	C	T
Bd1	555947	A	T
Bd1	555983	C	A
Bd1	557086	C	T
Bd1	557798	C	T
Bd1	557820	T	C
Bd1	557988	G	T
Bd1	558050	C	T
Bd1	558786	A	C
Bd1	559235	T	C
Bd1	559359	A	C
Bd1	559472	A	T
Bd1	559564	C	T
Bd1	559608	G	A
Bd1	559860	G	T
Bd1	560199	C	G
Bd1	560234	G	A
Bd1	560271	A	G
Bd1	560585	A	T
Bd1	560735	T	C
Bd1	561695	G	A
Bd1	561807	G	A
Bd1	563274	T	C
Bd1	563693	T	C
Bd1	564036	T	G
Bd1	564191	C	G
Bd1	564518	C	A
Bd1	564647	A	C
Bd1	564704	G	A
Bd1	564770	C	G
Bd1	565268	G	T
Bd1	565376	C	T
Bd1	565382	C	T
Bd1	565497	A	G
Bd1	565549	G	T
Bd1	566012	C	T
Bd1	566335	T	G
Bd1	566510	G	A
Bd1	567301	G	A
Bd1	567336	G	C
Bd1	567807	C	G
Bd1	568244	T	C
Bd1	568705	G	T
Bd1	568852	T	G
Bd1	568913	T	C
Bd1	569074	T	A
Bd1	569291	C	G
Bd1	569493	T	C
Bd1	570027	A	G
Bd1	570152	C	T
Bd1	570521	C	T
Bd1	570555	C	T
Bd1	570566	C	A
Bd1	570573	G	C
Bd1	570715	G	A
Bd1	570838	T	C
Bd1	570947	T	C
Bd1	571027	A	G
Bd1	571199	C	T
Bd1	571752	C	T
Bd1	571915	T	G
Bd1	572090	C	G
Bd1	572104	T	C
Bd1	572162	G	A
Bd1	572184	A	G
Bd1	572412	A	G
Bd1	572490	A	G
Bd1	572536	G	C
Bd1	572573	G	A
Bd1	572680	T	C
Bd1	572720	C	A
Bd1	572954	T	C
Bd1	573020	A	G
Bd1	573032	A	G
Bd1	573128	A	T
Bd1	573153	C	T
Bd1	573375	C	T
Bd1	573513	T	C
Bd1	573651	A	G
Bd1	573738	C	A
Bd1	573757	C	G
Bd1	573836	C	T
Bd1	573883	G	A
Bd1	574060	C	T
Bd1	574143	G	A
Bd1	574315	A	G
Bd1	574396	G	T
Bd1	574467	T	G
Bd1	574716	A	G
Bd1	574879	T	G
Bd1	574884	C	G
Bd1	574994	C	T
Bd1	575405	G	A
Bd1	575774	C	T
Bd1	575955	G	A
Bd1	576124	A	T
Bd1	576143	G	C
Bd1	576164	G	T
Bd1	576407	T	G
Bd1	576462	T	C
Bd1	576679	T	A
Bd1	576951	A	G
Bd1	577002	C	T
Bd1	577128	C	T
Bd1	577138	G	A
Bd1	577295	T	C
Bd1	577322	C	T
Bd1	577339	C	A
Bd1	577358	A	G
Bd1	577411	G	A
Bd1	577480	C	G
Bd1	577633	T	C
Bd1	578825	A	G
Bd1	578939	T	C
Bd1	579103	A	G
Bd1	579353	G	A
Bd1	579401	C	T
Bd1	579420	C	A
Bd1	579475	C	T
Bd1	579485	T	C
Bd1	579620	T	G
Bd1	579628	G	C
Bd1	579679	A	C
Bd1	579758	C	G
Bd1	579854	T	C
Bd1	579864	A	G
Bd1	579884	T	C
Bd1	580102	C	G
Bd1	580108	C	T
Bd1	580142	T	C
Bd1	580278	G	T
Bd1	580410	C	T
Bd1	580422	G	C
Bd1	580435	T	G
Bd1	580608	C	G
Bd1	580659	G	A
Bd1	580671	C	T
Bd1	580677	C	G
Bd1	580728	C	T
Bd1	580882	G	A
Bd1	580904	G	A
Bd1	580918	G	A
Bd1	581007	C	G
Bd1	581246	C	A
Bd1	581462	A	G
Bd1	581967	C	A
Bd1	582050	A	C
Bd1	582177	G	T
Bd1	582233	T	C
Bd1	582305	C	T
Bd1	583104	C	A
Bd1	583344	C	T
Bd1	583497	T	C
Bd1	583506	T	C
Bd1	583521	A	C
Bd1	583715	A	T
Bd1	583725	G	A
Bd1	584329	G	C
Bd1	584767	G	A
Bd1	585073	C	T
Bd1	585122	C	T
Bd1	586187	G	C
Bd1	586436	A	T
Bd1	587269	A	C
Bd1	587298	T	G
Bd1	587490	A	T
Bd1	587496	A	C
Bd1	587676	A	G
Bd1	587774	T	C
Bd1	587809	G	A
Bd1	587893	G	T
Bd1	587953	G	T
Bd1	587979	A	G
Bd1	587985	G	A
Bd1	588017	T	C
Bd1	588058	G	T
Bd1	588079	T	C
Bd1	588129	C	T
Bd1	589521	C	T
Bd1	589831	G	C
Bd1	589921	G	A
Bd1	590131	C	A
Bd1	590439	G	T
Bd1	590770	G	T
Bd1	591032	C	T
Bd1	591042	G	A
Bd1	591173	C	T
Bd1	591178	T	G
Bd1	591224	G	C
Bd1	591295	G	A
Bd1	591484	C	T
Bd1	592435	G	C
Bd1	592704	T	G
Bd1	592774	A	C
Bd1	592919	C	A
Bd1	593172	C	T
Bd1	593241	C	G
Bd1	593324	G	C
Bd1	593331	C	G
Bd1	593518	A	G
Bd1	593534	T	C
Bd1	593696	G	A
Bd1	593720	G	A
Bd1	593899	C	T
Bd1	593956	C	T
Bd1	594001	G	A
Bd1	594193	C	G
Bd1	594242	G	A
Bd1	594283	G	A
Bd1	594941	A	T
Bd1	595491	T	A
Bd1	595496	G	A
Bd1	595704	C	G
Bd1	595812	G	T
Bd1	595857	C	A
Bd1	595985	G	A
Bd1	596348	A	G
Bd1	596384	T	G
Bd1	596474	A	T
Bd1	596552	A	G
Bd1	596564	A	G
Bd1	596606	C	T
Bd1	596731	A	G
Bd1	596883	G	A
Bd1	596973	G	C
Bd1	597259	A	G
Bd1	597710	A	G
Bd1	598504	A	G
Bd1	598540	T	G
Bd1	598581	C	A
Bd1	598601	T	C
Bd1	598653	G	A
Bd1	598681	G	A
Bd1	598688	A	G
Bd1	598730	A	G
Bd1	598828	G	A
Bd1	598870	G	A
Bd1	598979	G	A
Bd1	599006	T	C
Bd1	599025	G	A
Bd1	599063	A	G
Bd1	599091	G	A
Bd1	599164	A	T
Bd1	599220	C	T
Bd1	599295	G	A
Bd1	599341	T	C
Bd1	599347	T	G
Bd1	599387	G	C
Bd1	599462	C	T
Bd1	599508	G	A
Bd1	599513	C	T
Bd1	599536	A	C
Bd1	599543	A	G
Bd1	599572	T	C
Bd1	599639	C	T
Bd1	599767	A	C
Bd1	599925	T	G
Bd1	600880	C	T
Bd1	601096	G	A
Bd1	601181	G	T
Bd1	601255	T	C
Bd1	601277	A	T
Bd1	601356	G	T
Bd1	601585	A	G
Bd1	601607	G	A
Bd1	604200	G	A
Bd1	604254	G	A
Bd1	604346	C	G
Bd1	604556	T	C
Bd1	605896	A	G
Bd1	606363	T	C
Bd1	606722	A	T
Bd1	606790	G	C
Bd1	607530	A	C
Bd1	607740	G	A
Bd1	607881	A	G
Bd1	607890	C	T
Bd1	608771	G	A
Bd1	608918	T	C
Bd1	609025	G	A
Bd1	609205	G	T
Bd1	609812	G	A
Bd1	609833	G	T
Bd1	610558	T	A
Bd1	610860	T	C
Bd1	610953	G	A
Bd1	611420	T	C
Bd1	611550	A	G
Bd1	612242	T	G
Bd1	612303	C	T
Bd1	612711	C	T
Bd1	612995	A	G
Bd1	613315	A	G
Bd1	613342	G	A
Bd1	613384	C	A
Bd1	613566	T	C
Bd1	613700	C	A
Bd1	613946	T	G
Bd1	614213	A	C
Bd1	614381	T	A
Bd1	614486	T	A
Bd1	614629	G	C
Bd1	615354	A	G
Bd1	615369	A	G
Bd1	615658	A	G
Bd1	616036	C	G
Bd1	616261	C	T
Bd1	616613	G	A
Bd1	616794	T	C
Bd1	616874	G	A
Bd1	617180	C	G
Bd1	617289	A	G
Bd1	617429	C	T
Bd1	617451	T	C
Bd1	617490	G	A
Bd1	617738	T	G
Bd1	617926	C	A
Bd1	618274	G	C
Bd1	618335	T	C
Bd1	618369	C	T
Bd1	618469	A	G
Bd1	618499	G	C
Bd1	619113	T	C
Bd1	619121	T	C
Bd1	619304	G	T
Bd1	619405	T	C
Bd1	619593	C	G
Bd1	619876	G	A
Bd1	619957	C	A
Bd1	620554	C	T
Bd1	620588	A	C
Bd1	620619	T	C
Bd1	620707	G	A
Bd1	621095	T	A
Bd1	621595	T	G
Bd1	621617	A	C
Bd1	621892	G	A
Bd1	622621	G	C
Bd1	622842	G	A
Bd1	623109	G	C
Bd1	623207	C	T
Bd1	623380	G	A
Bd1	623482	T	A
Bd1	623607	A	G
Bd1	623649	A	G
Bd1	623681	A	T
Bd1	623696	G	A
Bd1	623710	C	T
Bd1	623929	C	G
Bd1	624018	C	T
Bd1	624048	T	G
Bd1	624215	A	G
Bd1	624444	A	G
Bd1	624574	A	G
Bd1	624651	A	G
Bd1	624675	T	C
Bd1	624764	T	C
Bd1	624898	C	A
Bd1	624911	A	G
Bd1	625068	G	A
Bd1	625130	T	G
Bd1	625249	G	T
Bd1	625446	C	T
Bd1	625461	G	A
Bd1	625533	A	G
Bd1	626222	T	G
Bd1	626310	T	G
Bd1	626698	C	T
Bd1	626824	T	A
Bd1	626845	G	C
Bd1	626960	G	T
Bd1	626990	A	G
Bd1	627118	A	G
Bd1	627339	C	T
Bd1	627953	C	T
Bd1	628168	A	C
Bd1	628974	T	C
Bd1	629125	G	C
Bd1	629153	C	T
Bd1	629356	A	C
Bd1	629816	A	T
Bd1	629975	T	G
Bd1	630003	G	A
Bd1	630074	T	A
Bd1	630106	G	A
Bd1	630974	T	C
Bd1	631275	T	G
Bd1	631622	T	G
Bd1	631656	G	T
Bd1	631704	C	T
Bd1	631826	C	A
Bd1	631841	A	G
Bd1	631857	T	C
Bd1	632412	T	C
Bd1	632563	G	A
Bd1	632587	T	G
Bd1	632710	A	T
Bd1	632732	A	T
Bd1	633451	G	A
Bd1	633481	T	C
Bd1	633697	A	C
Bd1	634760	C	A
Bd1	634770	T	C
Bd1	634778	C	G
Bd1	634793	T	C
Bd1	634848	G	T
Bd1	634994	A	C
Bd1	635174	A	C
Bd1	635233	C	G
Bd1	635274	T	C
Bd1	635447	T	C
Bd1	635513	A	T
Bd1	635662	G	A
Bd1	635684	T	A
Bd1	635717	C	T
Bd1	635746	G	A
Bd1	635925	T	G
Bd1	636168	A	G
Bd1	636351	G	A
Bd1	636363	A	G
Bd1	636372	A	G
Bd1	636396	G	A
Bd1	636447	G	C
Bd1	636498	C	T
Bd1	636833	C	A
Bd1	636871	C	A
Bd1	636916	G	A
Bd1	637004	G	C
Bd1	637084	T	C
Bd1	637358	C	T
Bd1	637463	C	T
Bd1	637552	G	A
Bd1	637726	A	G
Bd1	637850	C	T
Bd1	638164	C	T
Bd1	638298	G	A
Bd1	638970	C	T
Bd1	639425	G	A
Bd1	639432	C	A
Bd1	639568	C	T
Bd1	639608	C	T
Bd1	639642	C	G
Bd1	639651	C	T
Bd1	639657	C	T
Bd1	639981	G	T
Bd1	640135	A	T
Bd1	640247	G	C
Bd1	640401	C	T
Bd1	640473	A	C
Bd1	640548	T	C
Bd1	640606	T	C
Bd1	641080	A	G
Bd1	641222	A	T
Bd1	641261	T	C
Bd1	641931	C	T
Bd1	642221	C	A
Bd1	642301	A	C
Bd1	642319	C	A
Bd1	642389	A	G
Bd1	642990	A	G
Bd1	643036	T	C
Bd1	643046	G	A
Bd1	643343	A	C
Bd1	643500	C	T
Bd1	643741	G	C
Bd1	643861	C	T
Bd1	644188	A	C
Bd1	645015	C	A
Bd1	645031	C	T
Bd1	645535	T	C
Bd1	645584	C	T
Bd1	645643	T	C
Bd1	645710	T	C
Bd1	645813	C	T
Bd1	645968	C	T
Bd1	646205	T	G
Bd1	646841	T	C
Bd1	647147	T	G
Bd1	647794	C	T
Bd1	648428	G	T
Bd1	648843	T	C
Bd1	648955	C	A
Bd1	649205	A	T
Bd1	649855	C	A
Bd1	650163	A	G
Bd1	650199	C	A
Bd1	650591	A	G
Bd1	650626	A	T
Bd1	651076	G	C
Bd1	651436	T	G
Bd1	652565	C	T
Bd1	652575	A	G
Bd1	652664	G	A
Bd1	652833	A	G
Bd1	653649	C	T
Bd1	653659	T	C
Bd1	653712	A	G
Bd1	654104	G	A
Bd1	654618	C	T
Bd1	655336	A	G
Bd1	655423	G	A
Bd1	655834	A	T
Bd1	655994	C	A
Bd1	656180	C	A
Bd1	656255	C	T
Bd1	656261	G	A
Bd1	657048	C	T
Bd1	657176	C	T
Bd1	657268	T	G
Bd1	658414	A	G
Bd1	658638	A	T
Bd1	658690	C	T
Bd1	658744	G	C
Bd1	659247	G	A
Bd1	659522	T	A
Bd1	659602	G	C
Bd1	659646	A	C
Bd1	660926	T	C
Bd1	661484	G	A
Bd1	661521	C	T
Bd1	661802	A	T
Bd1	661844	C	G
Bd1	661927	T	C
Bd1	661963	G	A
Bd1	661984	T	C
Bd1	662819	T	C
Bd1	662825	A	G
Bd1	662841	C	T
Bd1	662979	T	C
Bd1	663083	C	T
Bd1	663123	T	C
Bd1	663665	A	G
Bd1	663800	A	G
Bd1	663821	T	C
Bd1	663832	G	A
Bd1	663879	T	C
Bd1	663894	T	C
Bd1	663964	A	T
Bd1	664062	G	A
Bd1	664351	C	A
Bd1	664394	T	C
Bd1	664695	A	G
Bd1	664740	C	G
Bd1	664784	C	T
Bd1	664905	G	A
Bd1	665275	G	C
Bd1	665310	G	C
Bd1	665316	G	A
Bd1	665409	C	T
Bd1	665429	T	C
Bd1	665453	G	T
Bd1	665532	G	T
Bd1	665965	A	T
Bd1	665976	G	A
Bd1	666271	A	C
Bd1	666318	A	G
Bd1	666530	C	T
Bd1	667305	A	G
Bd1	667339	G	T
Bd1	667447	A	G
Bd1	667488	T	C
Bd1	667554	G	A
Bd1	667561	T	C
Bd1	667589	A	G
Bd1	667614	G	T
Bd1	667930	G	C
Bd1	667936	T	A
Bd1	667973	T	C
Bd1	668554	T	A
Bd1	668828	C	A
Bd1	668908	T	C
Bd1	669478	T	C
Bd1	669640	C	T
Bd1	669648	T	C
Bd1	669703	A	G
Bd1	669723	C	A
Bd1	669731	C	T
Bd1	669764	A	G
Bd1	669776	A	G
Bd1	669793	T	C
Bd1	669910	A	G
Bd1	670429	A	G
Bd1	670500	G	A
Bd1	670654	G	A
Bd1	670721	A	C
Bd1	670804	A	T
Bd1	670810	A	T
Bd1	670938	A	C
Bd1	671124	T	G
Bd1	671189	C	G
Bd1	671259	A	C
Bd1	671482	A	C
Bd1	671588	C	T
Bd1	671992	A	G
Bd1	672162	G	A
Bd1	672257	T	G
Bd1	672427	G	C
Bd1	672974	A	T
Bd1	673017	A	C
Bd1	673172	T	A
Bd1	673200	T	C
Bd1	673329	T	C
Bd1	673406	A	G
Bd1	673451	A	T
Bd1	673626	C	T
Bd1	675784	G	C
Bd1	676210	C	T
Bd1	676291	T	C
Bd1	676521	C	A
Bd1	676563	T	C
Bd1	677508	T	C
Bd1	677878	C	T
Bd1	677970	T	C
Bd1	678136	C	T
Bd1	678857	A	G
Bd1	679143	G	A
Bd1	679300	G	A
Bd1	679320	C	G
Bd1	679368	G	A
Bd1	679432	C	T
Bd1	679445	T	C
Bd1	679654	C	T
Bd1	679755	G	C
Bd1	679822	A	G
Bd1	679933	A	G
Bd1	679951	G	A
Bd1	679977	T	C
Bd1	680020	C	T
Bd1	680079	A	G
Bd1	680221	G	A
Bd1	680235	T	C
Bd1	680273	C	T
Bd1	680439	C	T
Bd1	680486	G	A
Bd1	680552	T	C
Bd1	680634	G	A
Bd1	680651	T	C
Bd1	680687	T	C
Bd1	681409	A	G
Bd1	681582	C	G
Bd1	681947	A	G
Bd1	681993	G	A
Bd1	682011	C	T
Bd1	682263	T	C
Bd1	682323	G	A
Bd1	682355	G	C
Bd1	682363	C	T
Bd1	682375	T	C
Bd1	682456	A	T
Bd1	682746	A	G
Bd1	683001	G	C
Bd1	683250	A	G
Bd1	683259	T	G
Bd1	683434	T	C
Bd1	683683	A	C
Bd1	683766	T	G
Bd1	683891	C	G
Bd1	684069	G	A
Bd1	684366	C	G
Bd1	685164	C	A
Bd1	685552	A	C
Bd1	686656	A	C
Bd1	686688	G	T
Bd1	687922	G	A
Bd1	688429	C	T
Bd1	689031	G	A
Bd1	689218	T	C
Bd1	689269	G	A
Bd1	689659	G	A
Bd1	689707	A	C
Bd1	689990	A	G
Bd1	690283	A	C
Bd1	690393	G	A
Bd1	690488	A	G
Bd1	690558	A	T
Bd1	690991	G	C
Bd1	691123	G	A
Bd1	691151	C	T
Bd1	692178	A	G
Bd1	692185	G	A
Bd1	692356	A	G
Bd1	692421	C	G
Bd1	692468	A	G
Bd1	692544	C	A
Bd1	692618	C	T
Bd1	692967	A	G
Bd1	693375	G	A
Bd1	693458	C	G
Bd1	693600	T	C
Bd1	693672	A	T
Bd1	693862	G	A
Bd1	693995	T	C
Bd1	694156	T	C
Bd1	694163	G	A
Bd1	694169	T	C
Bd1	694238	C	T
Bd1	694298	C	G
Bd1	694640	G	C
Bd1	695355	T	A
Bd1	695691	T	A
Bd1	696228	C	T
Bd1	697739	T	C
Bd1	699769	G	A
Bd1	700023	T	C
Bd1	701226	C	T
Bd1	701262	T	A
Bd1	701755	C	T
Bd1	701936	G	C
Bd1	702262	G	C
Bd1	702268	G	C
Bd1	702315	C	T
Bd1	702321	C	T
Bd1	702327	C	A
Bd1	702372	C	T
Bd1	702521	C	T
Bd1	702586	T	C
Bd1	702646	G	A
Bd1	702658	A	G
Bd1	702668	G	A
Bd1	702681	T	C
Bd1	702693	A	G
Bd1	702735	A	G
Bd1	702797	G	A
Bd1	702859	G	A
Bd1	702875	C	T
Bd1	702919	A	G
Bd1	703218	A	G
Bd1	703239	C	T
Bd1	703269	G	C
Bd1	703280	G	A
Bd1	703292	T	C
Bd1	703323	A	C
Bd1	703359	C	T
Bd1	703859	A	T
Bd1	703924	A	G
Bd1	704480	A	T
Bd1	704972	G	T
Bd1	705943	A	G
Bd1	707248	A	G
Bd1	708295	A	G
Bd1	708473	C	G
Bd1	708499	T	C
Bd1	708915	C	T
Bd1	709216	G	A
Bd1	709559	G	A
Bd1	709600	T	C
Bd1	709606	G	T
Bd1	709755	T	G
Bd1	709764	T	C
Bd1	709781	G	T
Bd1	709857	G	A
Bd1	709868	C	T
Bd1	709894	C	G
Bd1	709899	T	G
Bd1	709980	G	A
Bd1	709990	A	G
Bd1	710020	A	G
Bd1	710044	C	G
Bd1	710069	A	G
Bd1	710112	C	T
Bd1	710388	A	T
Bd1	710507	T	G
Bd1	710551	A	G
Bd1	710562	T	G
Bd1	710629	C	T
Bd1	710659	G	A
Bd1	710873	G	A
Bd1	710923	C	T
Bd1	711231	G	T
Bd1	711279	T	A
Bd1	711403	A	T
Bd1	711537	T	G
Bd1	711612	G	A
Bd1	712057	A	C
Bd1	712591	C	A
Bd1	712698	G	A
Bd1	713126	G	A
Bd1	713190	C	A
Bd1	713498	G	T
Bd1	713921	T	G
Bd1	714215	C	T
Bd1	714230	C	G
Bd1	714238	A	G
Bd1	714278	G	A
Bd1	714360	C	G
Bd1	714420	A	G
Bd1	714602	A	C
Bd1	714908	T	C
Bd1	714961	G	A
Bd1	715234	T	C
Bd1	715287	C	T
Bd1	715326	C	T
Bd1	715423	G	T
Bd1	715760	A	G
Bd1	716702	G	A
Bd1	716800	T	G
Bd1	716882	T	C
Bd1	717120	A	C
Bd1	717233	C	T
Bd1	717310	A	T
Bd1	717384	T	G
Bd1	717625	G	T
Bd1	717650	G	A
Bd1	717748	T	C
Bd1	717897	G	C
Bd1	717948	A	C
Bd1	718001	C	T
Bd1	718046	T	C
Bd1	718279	C	T
Bd1	718575	T	C
Bd1	718760	A	G
Bd1	718790	C	T
Bd1	718836	G	A
Bd1	718990	T	A
Bd1	719149	C	T
Bd1	719456	A	G
Bd1	719510	G	A
Bd1	719612	T	C
Bd1	719689	C	T
Bd1	719748	G	T
Bd1	720035	A	G
Bd1	720462	A	G
Bd1	720640	C	A
Bd1	720783	C	A
Bd1	720802	G	A
Bd1	720836	C	T
Bd1	721030	C	T
Bd1	721176	A	G
Bd1	721974	T	C
Bd1	722420	G	A
Bd1	722546	G	A
Bd1	722730	T	G
Bd1	723188	G	C
Bd1	723269	A	G
Bd1	723849	C	T
Bd1	724136	T	C
Bd1	724488	G	C
Bd1	724704	A	C
Bd1	724976	T	C
Bd1	725081	T	C
Bd1	725090	T	C
Bd1	725195	A	G
Bd1	725222	G	A
Bd1	725303	G	A
Bd1	725503	A	G
Bd1	725560	C	G
Bd1	725682	A	C
Bd1	725725	T	C
Bd1	726044	T	C
Bd1	726144	G	A
Bd1	726182	G	A
Bd1	726310	G	T
Bd1	726378	G	A
Bd1	727912	T	C
Bd1	728299	T	C
Bd1	728589	T	C
Bd1	729433	C	T
Bd1	729599	T	C
Bd1	729661	G	A
Bd1	729870	C	A
Bd1	729979	C	T
Bd1	730109	T	C
Bd1	730789	G	A
Bd1	731770	C	G
Bd1	732204	A	G
Bd1	732689	G	A
Bd1	732694	T	A
Bd1	733047	G	T
Bd1	733269	A	G
Bd1	733400	G	A
Bd1	733560	A	C
Bd1	734425	T	C
Bd1	734437	T	G
Bd1	734489	A	G
Bd1	734542	T	C
Bd1	734620	T	C
Bd1	734675	A	G
Bd1	735418	A	T
Bd1	735632	T	G
Bd1	735672	G	A
Bd1	735918	G	T
Bd1	736153	C	T
Bd1	736547	A	G
Bd1	737163	G	A
Bd1	737228	G	C
Bd1	737994	G	C
Bd1	738185	A	G
Bd1	738205	C	T
Bd1	738230	C	A
Bd1	738267	A	G
Bd1	738382	A	G
Bd1	738445	A	G
Bd1	738582	A	G
Bd1	738644	G	T
Bd1	738775	A	G
Bd1	738933	T	C
Bd1	739356	C	T
Bd1	739442	T	C
Bd1	739483	G	A
Bd1	739631	C	T
Bd1	739821	G	A
Bd1	740004	C	T
Bd1	740216	G	C
Bd1	740250	A	G
Bd1	740550	T	C
Bd1	740612	T	C
Bd1	740809	C	T
Bd1	741020	C	T
Bd1	741451	G	A
Bd1	741589	C	T
Bd1	741729	A	C
Bd1	741779	C	G
Bd1	741798	C	T
Bd1	741842	C	T
Bd1	741922	G	A
Bd1	741990	C	T
Bd1	742041	G	A
Bd1	742058	G	T
Bd1	742070	G	A
Bd1	742094	A	T
Bd1	742165	G	A
Bd1	742200	A	G
Bd1	742277	T	C
Bd1	742318	G	A
Bd1	742493	T	C
Bd1	742581	T	C
Bd1	742666	T	C
Bd1	742738	A	G
Bd1	742812	T	C
Bd1	743003	A	C
Bd1	743016	T	G
Bd1	743348	G	A
Bd1	743396	T	C
Bd1	743525	A	G
Bd1	743544	T	C
Bd1	743600	A	G
Bd1	743935	A	G
Bd1	744595	C	G
Bd1	744700	A	C
Bd1	744885	T	C
Bd1	744892	C	T
Bd1	744996	C	A
Bd1	745054	A	G
Bd1	745168	A	T
Bd1	745354	C	T
Bd1	746374	A	G
Bd1	746450	C	T
Bd1	747040	T	C
Bd1	747475	A	G
Bd1	747538	G	A
Bd1	747565	C	T
Bd1	747951	T	A
Bd1	748554	G	A
Bd1	749329	C	G
Bd1	749367	C	A
Bd1	749378	G	A
Bd1	749391	G	A
Bd1	749461	G	A
Bd1	749504	T	C
Bd1	749588	T	A
Bd1	749644	A	G
Bd1	749721	A	G
Bd1	749787	A	G
Bd1	749894	G	A
Bd1	750164	T	A
Bd1	750202	C	T
Bd1	750267	T	C
Bd1	750641	G	A
Bd1	751048	A	G
Bd1	751420	T	A
Bd1	751491	T	A
Bd1	751656	G	A
Bd1	751761	C	T
Bd1	752535	A	G
Bd1	752600	C	T
Bd1	752688	G	C
Bd1	752884	C	G
Bd1	753314	T	A
Bd1	753805	C	T
Bd1	753818	C	T
Bd1	754059	C	G
Bd1	754142	C	A
Bd1	754480	G	A
Bd1	754725	A	G
Bd1	755261	A	G
Bd1	755335	C	A
Bd1	755383	G	T
Bd1	755753	A	G
Bd1	755799	A	G
Bd1	755855	C	T
Bd1	755941	T	C
Bd1	757174	G	A
Bd1	757190	A	G
Bd1	757358	C	A
Bd1	757542	A	C
Bd1	757678	C	A
Bd1	757722	T	C
Bd1	757782	A	G
Bd1	757839	A	T
Bd1	757845	T	C
Bd1	757883	A	G
Bd1	757991	G	A
Bd1	758797	C	T
Bd1	758864	T	C
Bd1	759161	C	T
Bd1	759168	T	C
Bd1	759227	G	C
Bd1	759364	C	T
Bd1	759884	G	A
Bd1	760201	C	T
Bd1	760221	C	A
Bd1	760445	A	G
Bd1	760808	A	G
Bd1	760823	T	A
Bd1	760901	T	A
Bd1	761368	G	T
Bd1	761543	T	C
Bd1	762238	T	G
Bd1	762293	T	C
Bd1	762410	A	G
Bd1	762542	C	T
Bd1	762803	G	A
Bd1	763148	G	C
Bd1	763190	G	C
Bd1	763278	A	T
Bd1	763430	C	G
Bd1	763478	A	C
Bd1	763879	G	A
Bd1	763978	C	T
Bd1	764603	C	A
Bd1	764913	T	G
Bd1	765124	A	G
Bd1	765305	A	T
Bd1	765520	T	C
Bd1	765682	A	G
Bd1	765931	A	G
Bd1	766831	T	C
Bd1	767180	C	T
Bd1	767451	T	G
Bd1	767815	A	G
Bd1	768349	G	A
Bd1	768683	A	G
Bd1	768850	G	T
Bd1	769295	T	C
Bd1	769436	C	T
Bd1	769444	G	A
Bd1	769466	T	C
Bd1	769473	G	C
Bd1	769489	T	C
Bd1	769559	G	A
Bd1	769617	T	A
Bd1	769643	T	G
Bd1	770062	G	A
Bd1	770106	T	A
Bd1	770270	T	C
Bd1	770488	G	A
Bd1	770535	T	C
Bd1	771023	A	G
Bd1	771106	T	C
Bd1	771113	C	T
Bd1	771142	A	C
Bd1	771216	G	A
Bd1	771482	A	C
Bd1	771624	T	G
Bd1	771812	A	G
Bd1	771845	A	G
Bd1	772902	A	C
Bd1	772911	A	G
Bd1	773148	A	G
Bd1	773533	C	G
Bd1	773816	G	A
Bd1	773856	A	G
Bd1	774039	T	C
Bd1	774173	C	T
Bd1	774213	T	G
Bd1	774361	T	C
Bd1	774658	C	T
Bd1	775409	C	T
Bd1	776019	T	C
Bd1	776024	A	C
Bd1	776283	T	A
Bd1	776307	G	A
Bd1	776401	G	A
Bd1	776602	G	T
Bd1	776657	G	A
Bd1	776728	A	T
Bd1	776800	C	T
Bd1	776815	C	T
Bd1	777322	T	C
Bd1	777343	G	T
Bd1	777517	C	T
Bd1	777847	T	A
Bd1	777909	A	G
Bd1	778002	C	T
Bd1	778012	A	G
Bd1	778062	T	C
Bd1	778099	A	T
Bd1	778107	C	G
Bd1	778122	T	A
Bd1	778257	T	C
Bd1	778275	G	A
Bd1	778389	C	T
Bd1	778403	T	C
Bd1	778439	C	G
Bd1	778493	G	T
Bd1	778512	G	A
Bd1	778554	C	A
Bd1	778568	T	C
Bd1	778814	C	A
Bd1	778850	T	A
Bd1	779394	G	T
Bd1	779518	G	C
Bd1	779526	A	G
Bd1	779791	A	G
Bd1	779898	G	C
Bd1	780130	A	C
Bd1	780356	C	T
Bd1	780839	T	C
Bd1	781534	A	G
Bd1	781826	A	G
Bd1	782119	A	G
Bd1	782183	G	C
Bd1	782248	G	T
Bd1	782570	A	G
Bd1	782798	G	A
Bd1	782848	C	A
Bd1	782896	T	A
Bd1	782971	A	G
Bd1	783051	T	C
Bd1	783059	C	G
Bd1	783152	G	T
Bd1	783214	G	A
Bd1	783562	G	A
Bd1	783590	A	G
Bd1	783616	A	G
Bd1	783660	A	G
Bd1	783699	A	G
Bd1	783743	C	T
Bd1	783793	T	C
Bd1	783851	C	A
Bd1	784030	G	C
Bd1	784138	T	C
Bd1	784501	T	G
Bd1	784575	G	A
Bd1	784735	A	G
Bd1	784926	A	G
Bd1	784987	G	T
Bd1	785516	T	C
Bd1	785617	A	G
Bd1	785687	T	C
Bd1	785701	G	A
Bd1	785733	G	A
Bd1	785756	A	G
Bd1	785831	G	A
Bd1	785891	G	A
Bd1	785940	T	C
Bd1	786048	C	T
Bd1	786079	C	T
Bd1	786125	A	G
Bd1	786161	A	G
Bd1	786224	A	T
Bd1	786269	G	A
Bd1	786290	T	C
Bd1	786313	G	A
Bd1	786585	G	A
Bd1	787051	C	T
Bd1	787090	A	G
Bd1	787096	G	A
Bd1	787179	C	T
Bd1	787296	T	C
Bd1	787325	A	G
Bd1	789770	T	C
Bd1	789817	A	T
Bd1	789841	G	C
Bd1	789863	G	A
Bd1	789997	T	C
Bd1	790030	G	A
Bd1	790036	C	G
Bd1	790057	C	T
Bd1	790105	G	A
Bd1	790125	G	T
Bd1	790141	G	C
Bd1	790223	A	T
Bd1	790240	C	G
Bd1	790335	C	A
Bd1	790349	C	A
Bd1	790462	A	G
Bd1	790525	A	T
Bd1	790615	A	G
Bd1	790711	G	A
Bd1	790745	T	C
Bd1	790833	C	A
Bd1	790863	C	T
Bd1	790875	C	G
Bd1	790890	T	G
Bd1	790901	A	G
Bd1	790942	G	A
Bd1	791063	G	T
Bd1	791150	C	T
Bd1	791180	A	C
Bd1	791246	T	G
Bd1	791286	G	C
Bd1	791332	T	C
Bd1	791338	A	T
Bd1	791444	C	G
Bd1	791581	A	G
Bd1	791593	A	G
Bd1	791636	C	G
Bd1	791651	C	T
Bd1	791660	C	T
Bd1	791728	G	C
Bd1	791787	T	C
Bd1	791873	T	C
Bd1	791905	T	C
Bd1	791920	A	C
Bd1	791932	T	C
Bd1	791949	C	T
Bd1	791979	G	A
Bd1	791984	A	G
Bd1	793646	T	C
Bd1	793659	C	G
Bd1	793732	C	T
Bd1	793741	G	A
Bd1	793752	G	A
Bd1	793865	G	A
Bd1	793895	T	A
Bd1	793916	C	T
Bd1	793999	G	T
Bd1	794057	T	C
Bd1	794089	G	A
Bd1	794112	T	G
Bd1	794123	G	T
Bd1	794243	C	A
Bd1	794256	T	C
Bd1	794271	C	T
Bd1	794344	C	T
Bd1	794562	G	C
Bd1	794621	T	C
Bd1	794727	T	C
Bd1	794852	T	G
Bd1	794861	A	C
Bd1	794935	T	C
Bd1	795133	T	C
Bd1	795146	A	G
Bd1	795151	A	G
Bd1	795162	T	C
Bd1	795196	C	T
Bd1	795215	T	C
Bd1	795249	G	A
Bd1	795258	A	G
Bd1	795364	G	A
Bd1	795423	T	C
Bd1	795431	T	G
Bd1	795452	T	C
Bd1	795470	G	A
Bd1	795509	T	C
Bd1	795521	C	G
Bd1	795597	G	A
Bd1	795658	A	G
Bd1	795737	T	C
Bd1	795748	G	C
Bd1	795823	A	G
Bd1	795859	T	A
Bd1	795919	C	G
Bd1	795955	A	G
Bd1	796127	T	C
Bd1	796475	C	T
Bd1	796683	C	G
Bd1	797577	C	T
Bd1	797619	C	A
Bd1	797625	T	C
Bd1	797642	T	C
Bd1	797651	A	G
Bd1	797677	A	G
Bd1	797768	C	T
Bd1	797896	C	T
Bd1	797948	A	G
Bd1	797954	G	C
Bd1	797994	G	A
Bd1	798052	C	A
Bd1	798202	T	C
Bd1	798209	T	G
Bd1	798536	C	G
Bd1	798557	T	C
Bd1	798585	G	T
Bd1	798629	C	T
Bd1	798775	T	A
Bd1	798832	A	G
Bd1	798880	T	C
Bd1	798940	G	A
Bd1	798982	G	T
Bd1	799034	G	A
Bd1	799107	T	C
Bd1	799392	T	G
Bd1	799612	T	G
Bd1	799656	G	T
Bd1	799726	G	A
Bd1	799765	G	A
Bd1	799840	C	A
Bd1	799893	T	C
Bd1	799898	G	C
Bd1	800075	C	T
Bd1	800135	T	C
Bd1	800147	C	T
Bd1	800152	T	C
Bd1	800213	C	T
Bd1	800439	T	C
Bd1	800542	A	G
Bd1	800689	G	T
Bd1	800731	C	A
Bd1	800772	C	T
Bd1	800889	T	G
Bd1	800986	G	A
Bd1	800999	T	C
Bd1	801218	C	T
Bd1	801309	C	T
Bd1	801405	A	G
Bd1	801617	A	G
Bd1	801801	T	A
Bd1	801806	A	C
Bd1	801841	A	T
Bd1	801941	G	C
Bd1	801950	A	G
Bd1	801955	A	G
Bd1	801980	G	C
Bd1	801991	C	G
Bd1	802047	C	G
Bd1	802129	C	G
Bd1	802186	A	C
Bd1	802209	A	G
Bd1	802317	T	C
Bd1	802638	C	T
Bd1	802645	C	T
Bd1	802704	A	T
Bd1	803231	A	G
Bd1	803410	G	A
Bd1	804364	G	A
Bd1	804713	A	T
Bd1	805113	C	A
Bd1	805145	A	G
Bd1	805177	T	C
Bd1	805296	A	G
Bd1	805469	G	C
Bd1	805805	T	C
Bd1	805815	C	T
Bd1	806194	G	A
Bd1	806638	C	G
Bd1	806944	A	G
Bd1	807088	A	G
Bd1	807166	C	G
Bd1	807236	A	T
Bd1	807399	A	G
Bd1	807434	C	T
Bd1	807532	A	G
Bd1	807679	C	G
Bd1	808108	T	C
Bd1	808237	G	C
Bd1	808343	A	G
Bd1	808783	C	T
Bd1	808840	T	C
Bd1	808847	G	A
Bd1	809012	G	T
Bd1	809085	C	T
Bd1	809121	C	G
Bd1	809139	T	G
Bd1	809152	A	G
Bd1	809223	C	G
Bd1	809228	A	T
Bd1	809285	A	G
Bd1	809291	G	A
Bd1	809320	G	A
Bd1	809341	C	T
Bd1	809347	A	G
Bd1	809355	G	T
Bd1	809367	T	C
Bd1	809373	G	A
Bd1	809404	G	A
Bd1	809418	T	C
Bd1	809467	G	A
Bd1	809810	A	G
Bd1	809837	G	C
Bd1	809870	C	T
Bd1	809950	A	G
Bd1	810077	G	C
Bd1	810232	A	G
Bd1	810267	G	C
Bd1	810284	T	C
Bd1	810507	T	C
Bd1	810580	A	G
Bd1	810617	A	G
Bd1	810659	T	C
Bd1	810711	A	C
Bd1	810784	T	A
Bd1	810883	A	G
Bd1	810890	A	G
Bd1	810915	T	C
Bd1	811008	A	G
Bd1	811091	G	A
Bd1	811115	G	A
Bd1	811128	C	A
Bd1	811172	T	G
Bd1	811191	A	C
Bd1	811572	A	C
Bd1	811622	G	A
Bd1	812003	T	C
Bd1	812098	A	T
Bd1	812132	C	T
Bd1	812226	G	T
Bd1	812268	A	G
Bd1	812286	G	C
Bd1	812317	A	G
Bd1	812360	T	C
Bd1	812470	G	T
Bd1	812510	T	G
Bd1	812758	A	G
Bd1	812830	A	G
Bd1	813145	C	T
Bd1	813232	G	T
Bd1	813239	A	T
Bd1	813498	A	C
Bd1	813505	C	T
Bd1	813511	C	T
Bd1	813561	A	G
Bd1	813566	A	G
Bd1	813571	A	G
Bd1	813590	T	C
Bd1	813598	C	T
Bd1	813606	C	A
Bd1	813620	C	A
Bd1	813814	G	A
Bd1	813867	T	C
Bd1	813994	T	A
Bd1	814050	G	T
Bd1	814156	T	G
Bd1	814268	T	A
Bd1	814411	A	G
Bd1	814536	G	C
Bd1	814549	G	A
Bd1	814809	A	G
Bd1	814971	T	C
Bd1	814992	A	G
Bd1	815038	T	G
Bd1	816402	C	T
Bd1	816744	C	T
Bd1	816760	C	T
Bd1	817376	A	G
Bd1	817615	A	G
Bd1	818079	A	G
Bd1	819197	G	T
Bd1	819209	G	T
Bd1	820032	C	T
Bd1	821106	A	G
Bd1	822008	T	G
Bd1	822840	G	A
Bd1	824051	T	C
Bd1	824191	G	A
Bd1	824208	A	T
Bd1	824218	G	T
Bd1	824305	T	C
Bd1	824467	C	T
Bd1	824558	A	C
Bd1	824570	G	C
Bd1	824622	A	G
Bd1	824629	G	A
Bd1	824683	G	A
Bd1	824696	A	C
Bd1	824770	C	G
Bd1	824792	T	G
Bd1	824849	T	A
Bd1	825051	G	A
Bd1	825078	C	G
Bd1	825088	G	C
Bd1	825119	T	C
Bd1	825129	T	C
Bd1	825221	G	A
Bd1	825266	T	C
Bd1	825283	T	G
Bd1	825326	A	C
Bd1	825351	T	A
Bd1	825464	C	G
Bd1	825487	C	T
Bd1	825493	A	G
Bd1	825639	C	G
Bd1	825656	G	A
Bd1	825705	A	G
Bd1	825849	A	G
Bd1	825889	C	G
Bd1	825965	T	C
Bd1	825989	T	G
Bd1	826136	G	C
Bd1	826189	C	T
Bd1	826341	A	G
Bd1	826689	G	A
Bd1	826921	C	T
Bd1	826947	A	C
Bd1	827015	A	G
Bd1	827084	T	G
Bd1	827092	A	C
Bd1	827184	C	T
Bd1	827595	A	G
Bd1	827847	C	T
Bd1	828002	T	C
Bd1	828088	C	T
Bd1	828113	A	T
Bd1	828147	A	G
Bd1	828166	A	G
Bd1	828207	C	T
Bd1	828244	A	G
Bd1	828511	C	T
Bd1	828811	G	C
Bd1	828821	G	C
Bd1	828839	T	C
Bd1	828982	G	A
Bd1	829004	C	T
Bd1	829020	C	T
Bd1	829117	T	A
Bd1	829131	G	A
Bd1	829143	G	A
Bd1	829262	C	G
Bd1	829358	G	A
Bd1	829379	A	G
[truncated: 998,000+ more rows]
