# Supplementary material for: Multiplex PCR Targeted Amplicon Sequencing (MTA-Seq): Simple, Flexible, and Versatile SNP Genotyping by Highly Multiplexed PCR Amplicon Sequencing
Source: Front Plant Sci. 2018 Mar 23;9:201. doi: 10.3389/fpls.2018.00201 (PMC5876661; doi:10.3389/fpls.2018.00201)
Supplement: Supplementary file 7 [file DataSheet2.csv]

Data Sheet 2. A list of identified SNPs between Bd21 and Bd3-1.
Chromosome	Position	Reference(Bd21; Bdistachyon_192_v1.2)	Alternative(Bd3-1; SRS290395)
Bd1	14163	G	C
Bd1	27655	A	G
Bd1	30564	G	A
Bd1	59506	T	C
Bd1	59628	G	T
Bd1	68454	A	G
Bd1	68863	T	C
Bd1	77366	G	A
Bd1	86491	C	T
Bd1	89223	T	C
Bd1	89717	G	A
Bd1	169267	G	T
Bd1	174327	T	C
Bd1	184649	A	G
Bd1	186989	G	C
Bd1	204670	C	T
Bd1	206206	C	G
Bd1	233416	T	C
Bd1	275317	G	A
Bd1	365391	C	T
Bd1	382146	G	A
Bd1	424585	T	A
Bd1	449858	T	C
Bd1	530834	C	T
Bd1	564704	G	A
Bd1	617849	G	A
Bd1	692356	A	G
Bd1	815038	T	G
Bd1	837089	G	A
Bd1	865540	T	C
Bd1	867440	C	T
Bd1	867518	G	C
Bd1	868974	A	C
Bd1	869021	C	T
Bd1	869027	C	T
Bd1	869325	C	A
Bd1	869540	C	A
Bd1	869986	G	A
Bd1	870057	T	C
Bd1	870095	G	T
Bd1	870250	G	A
Bd1	870314	C	G
Bd1	870389	A	G
Bd1	870471	G	A
Bd1	870618	C	T
Bd1	870725	G	A
Bd1	870906	T	A
Bd1	871012	C	A
Bd1	871295	G	A
Bd1	871322	A	C
Bd1	871833	A	G
Bd1	872047	A	G
Bd1	872098	C	G
Bd1	872180	G	T
Bd1	872206	A	G
Bd1	872944	C	T
Bd1	873001	G	A
Bd1	873621	A	G
Bd1	873633	A	G
Bd1	873777	T	A
Bd1	873893	T	C
Bd1	873949	C	G
Bd1	874123	G	A
Bd1	874463	T	G
Bd1	874550	C	A
Bd1	874558	A	G
Bd1	874594	C	T
Bd1	874642	T	G
Bd1	874752	T	G
Bd1	874853	T	G
Bd1	874915	C	T
Bd1	875243	A	C
Bd1	875283	A	C
Bd1	875423	A	T
Bd1	875445	A	G
Bd1	875485	C	T
Bd1	875536	G	A
Bd1	875993	C	A
Bd1	876101	T	A
Bd1	876171	T	C
Bd1	876338	A	G
Bd1	876346	G	A
Bd1	876355	G	A
Bd1	876485	T	C
Bd1	876533	C	A
Bd1	876647	G	A
Bd1	876654	G	C
Bd1	876714	C	A
Bd1	876908	A	G
Bd1	876942	T	C
Bd1	877115	T	C
Bd1	877393	T	C
Bd1	877474	T	C
Bd1	877684	G	C
Bd1	877751	G	A
Bd1	877846	T	C
Bd1	877970	G	A
Bd1	878014	A	T
Bd1	878253	A	C
Bd1	878756	T	C
Bd1	878863	C	T
Bd1	878886	A	G
Bd1	878975	G	A
Bd1	879438	T	G
Bd1	879525	G	T
Bd1	879551	T	C
Bd1	879651	T	C
Bd1	879743	G	A
Bd1	879790	A	T
Bd1	879819	G	A
Bd1	879840	G	A
Bd1	879845	T	C
Bd1	879867	G	A
Bd1	880069	C	T
Bd1	880193	C	T
Bd1	880225	C	A
Bd1	882287	C	T
Bd1	882294	G	A
Bd1	882489	C	G
Bd1	882544	C	G
Bd1	882636	A	G
Bd1	882746	A	T
Bd1	882928	C	A
Bd1	883030	A	G
Bd1	883063	C	T
Bd1	883103	G	C
Bd1	883346	T	C
Bd1	883452	T	A
Bd1	883481	G	A
Bd1	883580	T	C
Bd1	883739	A	G
Bd1	884025	G	C
Bd1	884157	G	C
Bd1	884179	A	G
Bd1	884257	C	T
Bd1	884279	C	T
Bd1	884318	G	A
Bd1	884342	T	C
Bd1	884356	T	A
Bd1	884364	G	A
Bd1	884391	C	G
Bd1	884461	A	T
Bd1	884470	T	G
Bd1	884503	A	T
Bd1	884625	T	C
Bd1	884723	C	T
Bd1	884790	G	C
Bd1	884853	C	A
Bd1	884900	T	A
Bd1	885027	G	T
Bd1	885094	T	C
Bd1	885116	G	A
Bd1	885243	C	T
Bd1	885330	T	C
Bd1	885416	G	C
Bd1	885478	A	G
Bd1	885497	G	A
Bd1	885507	C	T
Bd1	885528	G	T
Bd1	885670	G	T
Bd1	885678	T	C
Bd1	885753	C	T
Bd1	885801	T	A
Bd1	885938	G	A
Bd1	885993	T	C
Bd1	886046	A	T
Bd1	886090	A	G
Bd1	886109	C	A
Bd1	886151	A	G
Bd1	886166	C	T
Bd1	886215	C	T
Bd1	886796	C	T
Bd1	886911	T	G
Bd1	886946	T	C
Bd1	887017	G	A
Bd1	887076	C	T
Bd1	887456	C	T
Bd1	887505	T	C
Bd1	887655	C	T
Bd1	887663	A	G
Bd1	887754	T	C
Bd1	887898	C	A
Bd1	887990	A	G
Bd1	888024	G	A
Bd1	888064	A	G
Bd1	888192	G	A
Bd1	888244	G	T
Bd1	888325	G	C
Bd1	888464	G	C
Bd1	888476	A	C
Bd1	889048	G	C
Bd1	889108	A	T
Bd1	889134	A	G
Bd1	889203	C	T
Bd1	889262	G	A
Bd1	889274	A	G
Bd1	889298	A	C
Bd1	889373	A	G
Bd1	889540	G	A
Bd1	890122	G	A
Bd1	890222	T	A
Bd1	890295	A	T
Bd1	890482	T	C
Bd1	890555	T	C
Bd1	890594	A	G
Bd1	890859	A	T
Bd1	891282	G	A
Bd1	891391	C	A
Bd1	891423	T	C
Bd1	891459	A	T
Bd1	891480	T	C
Bd1	891575	T	G
Bd1	891595	C	T
Bd1	891707	T	C
Bd1	891724	A	C
Bd1	891865	T	C
Bd1	892122	A	T
Bd1	892154	T	G
Bd1	892197	T	G
Bd1	892231	T	G
Bd1	892255	G	A
Bd1	892769	C	T
Bd1	892798	A	G
Bd1	893035	C	A
Bd1	893163	A	G
Bd1	893532	C	A
Bd1	893793	T	C
Bd1	894026	C	G
Bd1	894349	A	G
Bd1	894672	A	G
Bd1	894711	C	T
Bd1	894765	C	T
Bd1	894803	C	T
Bd1	894961	T	C
Bd1	894967	T	C
Bd1	895004	A	G
Bd1	895194	C	G
Bd1	895286	T	C
Bd1	895356	G	A
Bd1	895456	G	T
Bd1	895474	G	A
Bd1	895543	T	C
Bd1	895676	C	A
Bd1	895725	G	A
Bd1	895782	G	A
Bd1	895901	T	G
Bd1	895909	C	T
Bd1	896023	T	G
Bd1	896038	T	C
Bd1	896100	C	T
Bd1	896107	G	C
Bd1	896250	T	C
Bd1	908145	C	T
Bd1	908150	G	A
Bd1	908163	G	C
Bd1	908176	G	A
Bd1	909268	G	A
Bd1	909334	G	A
Bd1	909341	C	T
Bd1	909357	G	A
Bd1	909405	G	C
Bd1	912771	G	A
Bd1	912793	G	A
Bd1	912802	T	C
Bd1	912823	C	T
Bd1	912834	T	G
Bd1	912901	G	C
Bd1	912908	A	G
Bd1	912938	G	A
Bd1	913033	T	C
Bd1	913058	G	C
Bd1	913088	T	A
Bd1	913149	G	A
Bd1	913156	A	G
Bd1	913186	A	G
Bd1	913259	T	C
Bd1	913334	A	T
Bd1	913360	A	G
Bd1	913366	A	G
Bd1	913397	T	C
Bd1	913417	G	A
Bd1	913463	T	C
Bd1	913496	C	G
Bd1	913504	C	T
Bd1	913538	A	G
Bd1	913573	G	T
Bd1	913663	G	A
Bd1	913692	C	T
Bd1	913771	T	G
Bd1	913863	G	T
Bd1	913946	T	C
Bd1	913951	T	C
Bd1	914001	G	T
Bd1	914039	A	T
Bd1	914064	C	T
Bd1	914077	T	C
Bd1	914148	A	T
Bd1	914184	A	G
Bd1	914314	A	G
Bd1	916332	G	A
Bd1	916373	C	G
Bd1	916504	T	C
Bd1	916715	C	T
Bd1	916838	C	A
Bd1	916908	A	C
Bd1	916920	G	A
Bd1	917084	C	A
Bd1	917095	T	C
Bd1	917149	T	C
Bd1	917165	G	A
Bd1	917177	G	A
Bd1	917218	T	C
Bd1	917321	A	G
Bd1	917397	T	C
Bd1	917591	A	G
Bd1	917613	G	T
Bd1	917772	T	C
Bd1	917799	C	T
Bd1	917820	A	G
Bd1	917827	T	C
Bd1	917887	G	A
Bd1	917940	T	G
Bd1	917977	T	A
Bd1	918042	T	C
Bd1	918108	G	A
Bd1	918233	T	C
Bd1	918531	T	C
Bd1	918547	C	T
Bd1	918606	G	C
Bd1	918615	G	C
Bd1	918622	T	A
Bd1	918631	T	C
Bd1	918650	T	C
Bd1	918679	G	A
Bd1	918693	T	C
Bd1	918727	C	A
Bd1	918773	C	T
Bd1	918788	T	C
Bd1	918801	T	C
Bd1	918873	G	A
Bd1	918924	A	G
Bd1	918943	T	G
Bd1	918975	T	C
Bd1	919032	G	A
Bd1	919061	T	A
Bd1	919097	G	A
Bd1	919108	T	C
Bd1	919162	A	G
Bd1	919189	G	A
Bd1	919266	C	G
Bd1	919299	G	A
Bd1	919466	A	T
Bd1	919541	A	G
Bd1	919547	T	C
Bd1	919553	T	C
Bd1	919609	A	C
Bd1	919617	T	C
Bd1	919624	T	C
Bd1	919643	C	T
Bd1	919648	C	T
Bd1	919678	A	G
Bd1	919702	C	A
Bd1	919718	A	G
Bd1	919723	C	A
Bd1	919731	G	A
Bd1	919738	C	T
Bd1	919784	T	A
Bd1	919798	A	G
Bd1	919804	T	C
Bd1	919811	T	C
Bd1	919816	A	T
Bd1	919892	A	C
Bd1	919932	C	A
Bd1	919987	G	A
Bd1	920021	T	A
Bd1	920032	G	T
Bd1	920064	C	T
Bd1	920100	A	G
Bd1	948128	G	A
Bd1	973994	A	T
Bd1	980493	T	A
Bd1	988786	G	T
Bd1	1009367	C	G
Bd1	1010039	C	A
Bd1	1011335	C	T
Bd1	1048159	C	A
Bd1	1048204	C	G
Bd1	1058738	A	G
Bd1	1089778	T	A
Bd1	1091325	T	C
Bd1	1091738	C	A
Bd1	1091800	C	A
Bd1	1091818	G	C
Bd1	1155454	G	A
Bd1	1166374	A	T
Bd1	1180491	A	G
Bd1	1189039	C	G
Bd1	1191697	A	G
Bd1	1207624	C	T
Bd1	1211408	A	G
Bd1	1214902	C	T
Bd1	1226756	A	C
Bd1	1246247	C	T
Bd1	1268409	T	C
Bd1	1316925	A	G
Bd1	1392074	C	A
Bd1	1450472	G	A
Bd1	1466232	G	T
Bd1	1484105	C	T
Bd1	1537982	C	T
Bd1	1538155	C	T
Bd1	1588035	T	C
Bd1	1589443	T	A
Bd1	1603584	T	C
Bd1	1671301	T	C
Bd1	1712568	A	G
Bd1	1753040	A	G
Bd1	1806368	G	C
Bd1	1812529	C	A
Bd1	1822536	G	A
Bd1	1854820	G	C
Bd1	1854835	A	G
Bd1	1854940	C	T
Bd1	1855162	G	A
Bd1	1855329	C	T
Bd1	1855422	G	T
Bd1	1855460	T	C
Bd1	1855517	C	5
Bd1	1855563	A	G
Bd1	1855586	T	C
Bd1	1855749	A	C
Bd1	1855823	A	G
Bd1	1855844	G	A
Bd1	1855860	G	C
Bd1	1855908	T	C
Bd1	1855917	A	G
Bd1	1855935	G	A
Bd1	1855985	A	G
Bd1	1855992	A	G
Bd1	1856035	G	A
Bd1	1856060	C	T
Bd1	1856078	C	5
Bd1	1856090	A	G
Bd1	1856129	T	G
Bd1	1856195	A	T
Bd1	1856499	T	C
Bd1	1856584	T	5
Bd1	1856624	T	C
Bd1	1856664	C	T
Bd1	1856890	C	A
Bd1	1857074	T	C
Bd1	1857123	C	A
Bd1	1857130	T	C
Bd1	1857175	A	C
Bd1	1857195	T	C
Bd1	1858319	C	G
Bd1	1858657	A	G
Bd1	1858747	G	T
Bd1	1858813	G	T
Bd1	1858853	C	T
Bd1	1859753	T	C
Bd1	1860079	G	T
Bd1	1860314	A	T
Bd1	1861292	C	T
Bd1	1862055	T	C
Bd1	1862594	T	C
Bd1	1863371	C	T
Bd1	1863591	G	C
Bd1	1864254	G	A
Bd1	1864350	T	C
Bd1	1864376	A	T
Bd1	1864398	G	A
Bd1	1864500	A	T
Bd1	1864516	T	C
Bd1	1864547	T	5
Bd1	1864549	T	5
Bd1	1864583	G	5
Bd1	1864642	A	G
Bd1	1864657	A	G
Bd1	1864719	A	G
Bd1	1864759	G	A
Bd1	1864776	C	T
Bd1	1864798	G	A
Bd1	1864818	C	T
Bd1	1864850	T	C
Bd1	1864919	T	C
Bd1	1864924	G	A
Bd1	1864931	G	A
Bd1	1865070	A	G
Bd1	1865124	C	T
Bd1	1867647	T	C
Bd1	1867951	G	A
Bd1	1868235	C	G
Bd1	1869395	A	G
Bd1	1869633	C	A
Bd1	1869802	C	T
Bd1	1869920	A	C
Bd1	1869993	C	A
Bd1	1870099	G	T
Bd1	1870153	C	T
Bd1	1870512	G	A
Bd1	1870758	A	C
Bd1	1870983	A	T
Bd1	1871004	A	G
Bd1	1871229	T	C
Bd1	1871920	C	A
Bd1	1872045	A	C
Bd1	1872833	T	A
Bd1	1872938	C	A
Bd1	1873019	T	A
Bd1	1874181	C	T
Bd1	1874402	A	T
Bd1	1874707	C	T
Bd1	1874853	A	G
Bd1	1874878	A	G
Bd1	1874932	T	A
Bd1	1875324	C	T
Bd1	1875366	A	T
Bd1	1875571	G	A
Bd1	1875755	T	C
Bd1	1876142	C	G
Bd1	1876220	C	A
Bd1	1876951	T	A
Bd1	1876992	A	G
Bd1	1877019	T	C
Bd1	1877032	C	G
Bd1	1877105	C	T
Bd1	1877117	G	C
Bd1	1877126	G	A
Bd1	1877139	T	C
Bd1	1877163	C	G
Bd1	1877174	G	A
Bd1	1877280	G	A
Bd1	1877294	T	C
Bd1	1877310	T	C
Bd1	1877323	C	5
Bd1	1877326	G	5
Bd1	1877382	T	C
Bd1	1877414	G	A
Bd1	1877512	T	C
Bd1	1877556	T	C
Bd1	1877593	C	5
Bd1	1878767	A	C
Bd1	1878924	C	T
Bd1	1879572	G	A
Bd1	1879692	T	C
Bd1	1879717	T	A
Bd1	1879760	T	C
Bd1	1879774	T	G
Bd1	1879842	A	G
Bd1	1879879	A	G
Bd1	1879930	T	G
Bd1	1879991	T	C
Bd1	1880468	A	G
Bd1	1880491	C	T
Bd1	1880510	C	T
Bd1	1880553	T	C
Bd1	1880748	A	G
Bd1	1880770	G	A
Bd1	1880823	G	A
Bd1	1880911	A	G
Bd1	1880929	G	A
Bd1	1880941	A	G
Bd1	1881061	A	G
Bd1	1881178	G	T
Bd1	1881214	T	C
Bd1	1881248	T	A
Bd1	1881290	G	A
Bd1	1881306	T	C
Bd1	1881493	A	G
Bd1	1881506	T	C
Bd1	1881731	C	5
Bd1	1881865	A	G
Bd1	1881970	A	G
Bd1	1882037	C	T
Bd1	1882050	G	T
Bd1	1882108	T	C
Bd1	1882115	T	G
Bd1	1882126	G	T
Bd1	1882390	G	A
Bd1	1882430	C	T
Bd1	1882441	A	G
Bd1	1882468	G	A
Bd1	1882552	T	G
Bd1	1882726	C	T
Bd1	1882744	A	G
Bd1	1882793	T	A
Bd1	1882804	C	T
Bd1	1882848	T	C
Bd1	1882875	G	C
Bd1	1882908	T	C
Bd1	1882919	G	C
Bd1	1883033	C	T
Bd1	1883048	A	T
Bd1	1883111	C	A
Bd1	1883145	T	G
Bd1	1883177	T	C
Bd1	1883194	C	G
Bd1	1883346	A	G
Bd1	1883387	G	C
Bd1	1883457	A	5
Bd1	1883531	T	C
Bd1	1883541	T	G
Bd1	1883547	C	G
Bd1	1883930	T	C
Bd1	1884036	G	A
Bd1	1884289	T	C
Bd1	1885025	T	G
Bd1	1885052	G	C
Bd1	1885516	A	G
Bd1	1885542	C	T
Bd1	1885641	G	T
Bd1	1886534	A	G
Bd1	1887164	A	G
Bd1	1887237	G	C
Bd1	1887318	T	A
Bd1	1888227	G	A
Bd1	1888264	G	C
Bd1	1888477	T	A
Bd1	1889156	G	T
Bd1	1889555	C	T
Bd1	1889721	C	T
Bd1	1890213	G	A
Bd1	1890440	T	A
Bd1	1890512	G	C
Bd1	1890670	C	T
Bd1	1891093	A	G
Bd1	1891361	G	C
Bd1	1891783	C	T
Bd1	1891902	A	C
Bd1	1891967	C	T
Bd1	1892043	A	T
Bd1	1892253	A	T
Bd1	1893297	A	G
Bd1	1893587	G	A
Bd1	1893887	T	A
Bd1	1894070	T	C
Bd1	1910303	C	T
Bd1	1910711	A	T
Bd1	2012055	G	T
Bd1	2012154	T	C
Bd1	2026091	T	A
Bd1	2039579	A	T
Bd1	2039591	T	C
Bd1	2052397	T	G
Bd1	2052637	T	C
Bd1	2082284	T	G
Bd1	2083186	A	G
Bd1	2084142	G	C
Bd1	2084351	G	C
Bd1	2084484	G	C
Bd1	2084737	T	G
Bd1	2084786	A	G
Bd1	2084846	A	G
Bd1	2084966	C	T
Bd1	2085309	T	A
Bd1	2085708	T	A
Bd1	2086911	G	A
Bd1	2087481	G	T
Bd1	2088591	A	G
Bd1	2089140	A	G
Bd1	2089241	T	C
Bd1	2089343	G	A
Bd1	2089370	A	G
Bd1	2089376	A	C
Bd1	2089559	A	G
Bd1	2089721	C	A
Bd1	2089767	A	G
Bd1	2089940	C	T
Bd1	2090117	C	T
Bd1	2090123	T	C
Bd1	2090436	G	C
Bd1	2090446	C	A
Bd1	2090480	C	A
Bd1	2090493	A	C
Bd1	2090544	T	C
Bd1	2090569	A	G
Bd1	2090590	G	T
Bd1	2090595	G	T
Bd1	2090694	A	G
Bd1	2090729	T	C
Bd1	2090774	G	C
Bd1	2090780	G	A
Bd1	2090786	C	A
Bd1	2090807	G	C
Bd1	2091058	A	C
Bd1	2091768	T	C
Bd1	2091888	C	T
Bd1	2092077	T	G
Bd1	2092352	G	T
Bd1	2092551	A	G
Bd1	2093902	G	A
Bd1	2094597	T	C
Bd1	2094755	T	C
Bd1	2095069	A	G
Bd1	2095144	A	G
Bd1	2095207	C	A
Bd1	2096657	T	A
Bd1	2097075	C	T
Bd1	2097163	C	G
Bd1	2097898	G	T
Bd1	2098734	T	C
Bd1	2098990	C	T
Bd1	2099203	C	A
Bd1	2099230	A	G
Bd1	2099259	G	A
Bd1	2099567	A	G
Bd1	2099730	G	C
Bd1	2099742	T	C
Bd1	2099879	G	A
Bd1	2100348	T	C
Bd1	2100354	G	A
Bd1	2100378	A	G
Bd1	2101032	G	A
Bd1	2101084	A	G
Bd1	2101218	C	A
Bd1	2101298	T	C
Bd1	2101351	G	A
Bd1	2101372	G	A
Bd1	2101377	C	T
Bd1	2101396	G	T
Bd1	2101414	T	C
Bd1	2101428	G	A
Bd1	2101746	G	C
Bd1	2102146	T	C
Bd1	2102326	G	A
Bd1	2102377	A	T
Bd1	2102408	G	A
Bd1	2102518	A	G
Bd1	2102596	T	C
Bd1	2102648	C	T
Bd1	2102705	G	A
Bd1	2102721	G	A
Bd1	2102745	G	C
Bd1	2102778	C	G
Bd1	2102908	C	A
Bd1	2103017	C	T
Bd1	2103154	A	G
Bd1	2104128	G	T
Bd1	2104134	G	A
Bd1	2104170	C	T
Bd1	2104320	C	A
Bd1	2104432	A	G
Bd1	2104604	C	T
Bd1	2104620	G	A
Bd1	2104647	C	T
Bd1	2104661	G	A
Bd1	2104784	C	T
Bd1	2104789	G	T
Bd1	2104923	C	A
Bd1	2105010	A	C
Bd1	2105063	G	C
Bd1	2105688	T	C
Bd1	2105720	C	T
Bd1	2105739	G	A
Bd1	2105762	A	T
Bd1	2106238	T	C
Bd1	2106263	G	A
Bd1	2106279	G	C
Bd1	2106362	A	G
Bd1	2106373	G	C
Bd1	2106406	C	T
Bd1	2106423	A	G
Bd1	2106446	A	G
Bd1	2106473	A	T
Bd1	2106524	A	C
Bd1	2106863	T	C
Bd1	2107096	C	T
Bd1	2107112	G	T
Bd1	2107949	G	C
Bd1	2108137	A	G
Bd1	2108174	A	G
Bd1	2108216	A	G
Bd1	2108267	C	A
Bd1	2108312	C	T
Bd1	2108444	C	T
Bd1	2108550	G	A
Bd1	2108603	G	C
Bd1	2108661	A	T
Bd1	2108685	T	C
Bd1	2108690	A	T
Bd1	2108704	G	A
Bd1	2108716	T	C
Bd1	2108753	T	C
Bd1	2108784	T	C
Bd1	2108849	T	C
Bd1	2108944	G	A
Bd1	2108963	G	C
Bd1	2108974	A	G
Bd1	2109049	G	A
Bd1	2109064	G	A
Bd1	2109211	C	T
Bd1	2109293	T	C
Bd1	2109346	T	C
Bd1	2109474	G	A
Bd1	2109665	A	G
Bd1	2109771	T	C
Bd1	2110034	G	A
Bd1	2110070	T	C
Bd1	2110095	A	C
Bd1	2110329	C	T
Bd1	2110495	G	A
Bd1	2110510	A	G
Bd1	2111255	T	C
Bd1	2111290	A	G
Bd1	2111588	A	C
Bd1	2111622	G	A
Bd1	2112070	G	T
Bd1	2112412	A	T
Bd1	2112472	G	C
Bd1	2112504	A	G
Bd1	2112792	C	T
Bd1	2112800	G	A
Bd1	2113069	A	G
Bd1	2113192	C	G
Bd1	2114645	A	G
Bd1	2115545	A	G
Bd1	2115812	T	C
Bd1	2116201	G	T
Bd1	2116269	A	C
Bd1	2116585	T	A
Bd1	2116671	A	C
Bd1	2116686	T	G
Bd1	2116721	C	T
Bd1	2116981	T	C
Bd1	2117015	A	G
Bd1	2117110	A	G
Bd1	2117404	A	G
Bd1	2117483	T	C
Bd1	2117525	G	A
Bd1	2117539	T	C
Bd1	2117551	C	T
Bd1	2117733	T	G
Bd1	2117744	A	G
Bd1	2118090	C	A
Bd1	2118481	C	A
Bd1	2118548	G	A
Bd1	2118604	G	T
Bd1	2119390	A	G
Bd1	2119762	C	T
Bd1	2120892	G	A
Bd1	2121248	T	C
Bd1	2121276	A	G
Bd1	2121285	C	G
Bd1	2121312	A	G
Bd1	2121511	G	C
Bd1	2121649	A	G
Bd1	2121656	C	T
Bd1	2121799	A	T
Bd1	2122111	A	C
Bd1	2122120	T	C
Bd1	2122153	T	C
Bd1	2122168	A	C
Bd1	2122228	G	A
Bd1	2122233	G	A
Bd1	2122246	C	A
Bd1	2122296	C	G
Bd1	2122306	G	C
Bd1	2122343	G	C
Bd1	2122398	T	C
Bd1	2122655	A	G
Bd1	2122694	G	A
Bd1	2122738	A	C
Bd1	2122830	A	G
Bd1	2122842	G	A
Bd1	2123002	C	G
Bd1	2123028	G	C
Bd1	2123125	A	G
Bd1	2123528	G	T
Bd1	2123756	T	A
Bd1	2123849	A	G
Bd1	2124806	T	C
Bd1	2124838	A	G
Bd1	2125877	A	T
Bd1	2126430	A	T
Bd1	2126578	T	C
Bd1	2126737	G	A
Bd1	2127153	C	T
Bd1	2127380	C	A
Bd1	2127565	C	T
Bd1	2127577	T	A
Bd1	2127774	A	C
Bd1	2128299	A	T
Bd1	2128794	C	T
Bd1	2128840	G	A
Bd1	2129803	C	T
Bd1	2129954	G	A
Bd1	2130115	T	C
Bd1	2130248	A	G
Bd1	2130434	G	A
Bd1	2130556	A	T
Bd1	2130569	C	A
Bd1	2130614	C	T
Bd1	2130762	G	A
Bd1	2130810	T	C
Bd1	2130915	C	T
Bd1	2130937	A	G
Bd1	2131071	T	C
Bd1	2131689	T	C
Bd1	2131703	T	C
Bd1	2131742	G	A
Bd1	2131784	T	C
Bd1	2131957	A	G
Bd1	2132015	A	G
Bd1	2132020	T	C
Bd1	2132029	C	T
Bd1	2132086	T	A
Bd1	2132376	C	A
Bd1	2132671	T	G
Bd1	2133391	T	C
Bd1	2133458	T	C
Bd1	2133633	C	G
Bd1	2133727	C	G
Bd1	2133758	G	A
Bd1	2133883	A	G
Bd1	2134095	C	A
Bd1	2134457	G	A
Bd1	2134511	C	G
Bd1	2134538	G	A
Bd1	2134565	G	C
Bd1	2134605	C	T
Bd1	2134729	A	G
Bd1	2134768	G	A
Bd1	2134836	C	T
Bd1	2135111	A	G
Bd1	2135204	T	C
Bd1	2135217	A	G
Bd1	2135231	C	A
Bd1	2135266	C	G
Bd1	2135294	G	A
Bd1	2135309	T	C
Bd1	2135472	A	C
Bd1	2135501	C	T
Bd1	2135536	A	G
Bd1	2135770	T	C
Bd1	2135805	T	A
Bd1	2136008	C	T
Bd1	2136035	G	T
Bd1	2136088	T	C
Bd1	2136147	C	T
Bd1	2136403	T	C
Bd1	2136489	A	G
Bd1	2136569	T	A
Bd1	2136648	C	T
Bd1	2136847	T	C
Bd1	2136874	A	G
Bd1	2137056	T	C
Bd1	2137067	T	G
Bd1	2137077	C	T
Bd1	2137173	C	T
Bd1	2137195	T	C
Bd1	2137298	C	A
Bd1	2137361	T	A
Bd1	2137466	T	A
Bd1	2137639	C	T
Bd1	2137720	T	G
Bd1	2137915	T	C
Bd1	2138333	T	C
Bd1	2138350	G	A
Bd1	2138500	C	T
Bd1	2138513	C	T
Bd1	2138538	T	A
Bd1	2138838	G	T
Bd1	2139835	C	T
Bd1	2139854	C	G
Bd1	2139870	T	G
Bd1	2139877	G	A
Bd1	2140215	G	A
Bd1	2140318	G	T
Bd1	2141102	G	A
Bd1	2141132	C	T
Bd1	2141656	G	A
Bd1	2141731	C	T
Bd1	2141978	C	A
Bd1	2142039	T	C
Bd1	2142213	A	G
Bd1	2142433	C	A
Bd1	2142447	T	C
Bd1	2142523	G	A
Bd1	2142541	G	A
Bd1	2142593	G	A
Bd1	2142722	C	G
Bd1	2142741	T	G
Bd1	2142856	A	C
Bd1	2143877	G	T
Bd1	2144184	G	A
Bd1	2144193	T	A
Bd1	2144226	A	G
Bd1	2144258	G	T
Bd1	2144287	G	A
Bd1	2144421	G	A
Bd1	2144516	G	A
Bd1	2144539	G	A
Bd1	2144563	T	C
Bd1	2144953	T	C
Bd1	2145077	C	G
Bd1	2145104	G	A
Bd1	2145127	A	G
Bd1	2145146	T	C
Bd1	2145389	G	C
Bd1	2145436	C	G
Bd1	2145504	A	C
Bd1	2145618	C	T
Bd1	2145635	C	A
Bd1	2146192	G	A
Bd1	2146371	A	T
Bd1	2146504	G	A
Bd1	2147194	A	G
Bd1	2147214	T	C
Bd1	2147240	C	T
Bd1	2147284	G	A
Bd1	2147338	G	A
Bd1	2147624	G	A
Bd1	2147743	C	G
Bd1	2147902	G	A
Bd1	2147962	G	A
Bd1	2148036	C	T
Bd1	2148124	G	C
Bd1	2148142	T	A
Bd1	2148263	G	A
Bd1	2148277	A	T
Bd1	2148624	C	T
Bd1	2148632	A	G
Bd1	2148663	G	A
Bd1	2149586	C	G
Bd1	2149714	C	T
Bd1	2149883	T	C
Bd1	2149991	A	G
Bd1	2150035	C	G
Bd1	2151847	T	G
Bd1	2151884	T	A
Bd1	2151891	A	G
Bd1	2151905	A	G
Bd1	2151939	T	A
Bd1	2152379	G	T
Bd1	2152470	C	T
Bd1	2152628	C	T
Bd1	2152875	G	A
Bd1	2153002	G	A
Bd1	2153062	G	C
Bd1	2153198	G	T
Bd1	2153292	C	G
Bd1	2153590	A	G
Bd1	2153599	T	A
Bd1	2153690	C	A
Bd1	2153697	C	A
Bd1	2153866	G	C
Bd1	2153900	G	A
Bd1	2153917	G	C
Bd1	2153996	T	A
Bd1	2154178	G	T
Bd1	2154258	C	T
Bd1	2154287	C	T
Bd1	2154409	G	A
Bd1	2154422	G	A
Bd1	2154449	G	A
Bd1	2154499	G	A
Bd1	2154517	T	C
Bd1	2154575	A	G
Bd1	2154588	T	C
Bd1	2154594	G	A
Bd1	2154622	G	A
Bd1	2154642	T	C
Bd1	2154647	A	G
Bd1	2154665	C	T
Bd1	2154756	T	C
Bd1	2154781	G	A
Bd1	2154797	T	C
Bd1	2155041	G	A
Bd1	2155113	G	T
Bd1	2156058	T	C
Bd1	2156233	G	A
Bd1	2156256	A	G
Bd1	2156425	C	T
Bd1	2156489	T	A
Bd1	2156642	G	A
Bd1	2157145	T	C
Bd1	2157390	T	C
Bd1	2157651	A	T
Bd1	2157801	T	C
Bd1	2157912	C	G
Bd1	2157992	G	T
Bd1	2158002	T	A
Bd1	2158629	A	C
Bd1	2158721	C	T
Bd1	2159589	G	A
Bd1	2159871	A	G
Bd1	2160007	C	T
Bd1	2160434	G	T
Bd1	2160517	G	A
Bd1	2160535	C	T
Bd1	2160881	A	G
Bd1	2161353	T	A
Bd1	2161850	G	A
Bd1	2162138	T	C
Bd1	2162722	A	G
Bd1	2163223	T	C
Bd1	2163296	C	T
Bd1	2163555	T	G
Bd1	2163828	A	G
Bd1	2163850	G	A
Bd1	2163863	C	G
Bd1	2163914	A	G
Bd1	2163922	C	T
Bd1	2163946	C	G
Bd1	2164767	C	T
Bd1	2164832	C	A
Bd1	2164899	G	A
Bd1	2165222	G	A
Bd1	2165233	C	A
Bd1	2165252	A	T
Bd1	2165297	G	A
Bd1	2166128	G	A
Bd1	2166348	C	T
Bd1	2166372	C	T
Bd1	2166397	T	C
Bd1	2166405	A	G
Bd1	2166431	G	T
Bd1	2166452	C	G
Bd1	2166726	C	A
Bd1	2167178	C	A
Bd1	2167205	G	A
Bd1	2167213	A	C
Bd1	2167228	T	C
Bd1	2167260	G	A
Bd1	2167419	A	T
Bd1	2167427	T	G
Bd1	2167491	G	C
Bd1	2167535	C	G
Bd1	2167544	C	G
Bd1	2167574	A	G
Bd1	2167591	G	C
Bd1	2167729	A	T
Bd1	2167882	G	A
Bd1	2168067	G	T
Bd1	2168445	T	C
Bd1	2168527	A	G
Bd1	2168567	T	A
Bd1	2169145	A	G
Bd1	2169441	C	T
Bd1	2170098	G	A
Bd1	2170438	A	G
Bd1	2171053	A	G
Bd1	2171182	G	C
Bd1	2171462	T	G
Bd1	2171526	T	C
Bd1	2171843	A	C
Bd1	2172025	T	C
Bd1	2172039	T	C
Bd1	2172099	C	A
Bd1	2172393	C	G
Bd1	2173200	G	T
Bd1	2173421	C	T
Bd1	2173776	G	T
Bd1	2173934	C	T
Bd1	2173945	G	C
Bd1	2173985	C	T
Bd1	2174030	T	C
Bd1	2174084	G	A
Bd1	2174119	T	C
Bd1	2174170	T	C
Bd1	2174535	A	T
Bd1	2174552	A	G
Bd1	2174633	G	A
Bd1	2174743	C	T
Bd1	2174820	A	C
Bd1	2174843	C	T
Bd1	2174868	C	G
Bd1	2174950	C	T
Bd1	2175129	A	G
Bd1	2175170	T	A
Bd1	2175242	C	A
Bd1	2175442	A	G
Bd1	2175449	T	A
Bd1	2175545	C	G
Bd1	2176016	G	A
Bd1	2176022	G	A
Bd1	2176248	G	A
Bd1	2176399	T	G
Bd1	2176608	G	A
Bd1	2176613	G	C
Bd1	2176691	T	C
Bd1	2176736	A	G
Bd1	2177015	A	C
Bd1	2177206	G	C
Bd1	2178296	A	G
Bd1	2178373	G	T
Bd1	2178453	C	T
Bd1	2178516	A	G
Bd1	2178562	G	A
Bd1	2178617	A	T
Bd1	2178659	A	G
Bd1	2179116	C	T
Bd1	2179262	T	C
Bd1	2179273	C	G
Bd1	2179579	C	G
Bd1	2179677	G	A
Bd1	2180267	A	G
Bd1	2180440	C	T
Bd1	2180515	A	G
Bd1	2180521	T	G
Bd1	2180998	C	T
Bd1	2181186	T	C
Bd1	2181421	G	A
Bd1	2181586	G	A
Bd1	2181712	C	A
Bd1	2181784	C	T
Bd1	2182670	A	G
Bd1	2182691	G	C
Bd1	2182825	C	G
Bd1	2183118	T	C
Bd1	2183210	A	G
Bd1	2183226	G	C
Bd1	2183313	G	A
Bd1	2183464	C	A
Bd1	2183478	T	G
Bd1	2183603	T	A
Bd1	2183679	C	T
Bd1	2183816	G	A
Bd1	2184020	C	T
Bd1	2187714	C	A
Bd1	2187783	T	C
Bd1	2187850	T	C
Bd1	2187855	C	A
Bd1	2187868	T	C
Bd1	2187965	T	C
Bd1	2187970	G	A
Bd1	2188018	A	G
Bd1	2188060	G	A
Bd1	2188094	A	G
Bd1	2188116	G	C
Bd1	2188172	A	C
Bd1	2188222	T	C
Bd1	2188247	G	T
Bd1	2188336	A	G
Bd1	2188390	A	G
Bd1	2188410	A	G
Bd1	2188415	T	C
Bd1	2188508	T	G
Bd1	2188648	T	G
Bd1	2188769	A	G
Bd1	2188828	A	T
Bd1	2188872	G	A
Bd1	2189029	A	C
Bd1	2189334	G	C
Bd1	2189450	G	A
Bd1	2189928	A	G
Bd1	2189933	A	G
Bd1	2189942	A	T
Bd1	2190052	C	G
Bd1	2190076	T	C
Bd1	2190257	A	C
Bd1	2190356	A	T
Bd1	2190450	G	C
Bd1	2190514	C	G
Bd1	2190529	T	G
Bd1	2190550	A	G
Bd1	2190568	C	T
Bd1	2190626	C	A
Bd1	2191199	G	C
Bd1	2191223	A	C
Bd1	2191526	C	T
Bd1	2191539	A	G
Bd1	2191832	T	C
Bd1	2191848	G	A
Bd1	2191875	A	G
Bd1	2191925	A	G
Bd1	2191992	G	C
Bd1	2192172	C	A
Bd1	2193135	T	A
Bd1	2193159	A	T
Bd1	2193357	A	T
Bd1	2193698	T	A
Bd1	2194200	A	G
Bd1	2194827	T	C
Bd1	2194902	G	A
Bd1	2194908	C	T
Bd1	2194916	A	C
Bd1	2195032	A	G
Bd1	2195069	G	A
Bd1	2195137	C	T
Bd1	2195183	C	T
Bd1	2195217	C	T
Bd1	2195263	T	C
Bd1	2195322	C	G
Bd1	2195343	A	G
Bd1	2195354	G	A
Bd1	2195402	A	G
Bd1	2195410	C	T
Bd1	2195458	T	G
Bd1	2195497	T	C
Bd1	2195511	C	A
Bd1	2195524	T	A
Bd1	2195568	T	C
Bd1	2196915	G	A
Bd1	2196972	T	C
Bd1	2197376	A	G
Bd1	2197629	G	A
Bd1	2197986	T	C
Bd1	2198112	G	T
Bd1	2198583	T	G
Bd1	2199688	A	G
Bd1	2200286	A	G
Bd1	2201362	G	A
Bd1	2201875	T	C
Bd1	2201923	C	T
Bd1	2201933	A	G
Bd1	2201945	C	A
Bd1	2202115	C	T
Bd1	2202120	G	A
Bd1	2202131	G	A
Bd1	2202242	T	C
Bd1	2202411	G	A
Bd1	2202626	T	C
Bd1	2202945	C	A
Bd1	2202983	G	A
Bd1	2203023	G	A
Bd1	2203132	T	C
Bd1	2203151	T	C
Bd1	2203251	C	T
Bd1	2203291	T	C
Bd1	2204275	G	C
Bd1	2204467	C	G
Bd1	2205147	T	C
Bd1	2205454	C	T
Bd1	2205475	T	C
Bd1	2205832	T	C
Bd1	2206659	A	G
Bd1	2206732	A	G
Bd1	2206809	T	G
Bd1	2206897	C	T
Bd1	2207009	C	G
Bd1	2207224	C	T
Bd1	2207246	C	G
Bd1	2207279	T	C
Bd1	2207517	G	A
Bd1	2229734	A	G
Bd1	2265321	C	G
Bd1	2273503	T	G
Bd1	2340197	A	T
Bd1	2350485	T	C
Bd1	2375650	A	G
Bd1	2390173	C	T
Bd1	2412339	A	G
Bd1	2412386	C	G
Bd1	2415568	T	C
Bd1	2423391	C	T
Bd1	2463683	C	T
Bd1	2537012	A	G
Bd1	2538347	A	T
Bd1	2538749	T	C
Bd1	2539037	A	G
Bd1	2539132	T	C
Bd1	2539399	G	A
Bd1	2539427	G	A
Bd1	2539481	C	T
Bd1	2539505	C	T
Bd1	2539519	T	C
Bd1	2539526	G	A
Bd1	2539598	T	A
Bd1	2539732	T	C
Bd1	2539791	C	G
Bd1	2539817	C	T
Bd1	2539924	G	A
Bd1	2539940	T	C
Bd1	2540048	A	C
Bd1	2540058	A	G
Bd1	2540094	C	T
Bd1	2540217	T	C
Bd1	2540341	T	G
Bd1	2540866	G	C
Bd1	2540879	C	T
Bd1	2540892	T	C
Bd1	2540907	A	T
Bd1	2541260	G	A
Bd1	2541492	A	C
Bd1	2541514	G	A
Bd1	2541529	C	T
Bd1	2541550	G	C
Bd1	2541668	C	G
Bd1	2560987	T	C
Bd1	2566212	T	A
Bd1	2571456	A	G
Bd1	2575471	A	G
Bd1	2579021	G	A
Bd1	2581025	T	C
Bd1	2633663	G	C
Bd1	2697703	T	C
Bd1	2697887	T	C
Bd1	2700294	A	G
Bd1	2711220	G	C
Bd1	2711294	A	G
Bd1	2726772	A	G
Bd1	2728865	C	T
Bd1	2730982	A	G
Bd1	2734644	C	T
Bd1	2750236	C	T
Bd1	2751353	A	T
Bd1	2751547	A	G
Bd1	2751706	G	A
Bd1	2751755	A	G
Bd1	2751804	A	G
Bd1	2751883	C	T
Bd1	2752101	T	G
Bd1	2752936	T	G
Bd1	2752958	G	A
Bd1	2753196	G	A
Bd1	2753214	G	C
Bd1	2753278	T	G
Bd1	2753406	T	A
Bd1	2753517	C	T
Bd1	2753692	T	C
Bd1	2753699	T	C
Bd1	2754052	A	T
Bd1	2754273	C	T
Bd1	2754335	G	A
Bd1	2754722	T	C
Bd1	2754767	G	C
Bd1	2754789	T	C
Bd1	2754856	T	C
Bd1	2754987	A	G
Bd1	2755078	G	A
Bd1	2755258	A	G
Bd1	2755515	G	C
Bd1	2755538	A	G
Bd1	2756034	C	T
Bd1	2756126	T	G
Bd1	2756751	T	G
Bd1	2757018	C	T
Bd1	2757121	C	T
Bd1	2757145	C	T
Bd1	2757161	G	A
Bd1	2757194	A	G
Bd1	2757321	G	A
Bd1	2757369	G	C
Bd1	2757527	A	G
Bd1	2757655	G	C
Bd1	2757702	G	A
Bd1	2757739	A	G
Bd1	2757744	C	T
Bd1	2757753	T	G
Bd1	2757978	A	G
Bd1	2758016	T	C
Bd1	2758153	T	C
Bd1	2758221	G	C
Bd1	2758254	G	T
Bd1	2758277	A	T
Bd1	2758452	G	C
Bd1	2758584	C	T
Bd1	2759130	T	C
Bd1	2759138	T	C
Bd1	2759189	G	C
Bd1	2759211	T	C
Bd1	2759253	T	C
Bd1	2759288	A	C
Bd1	2759348	G	A
Bd1	2759355	G	A
Bd1	2759426	G	A
Bd1	2759433	G	A
Bd1	2759502	C	G
Bd1	2759525	C	T
Bd1	2759585	T	C
Bd1	2759666	A	T
Bd1	2759671	G	A
Bd1	2759679	A	G
Bd1	2759749	G	A
Bd1	2759899	G	A
Bd1	2759966	C	T
Bd1	2760019	C	T
Bd1	2760085	C	G
Bd1	2760735	G	A
Bd1	2760806	A	C
Bd1	2760840	C	T
Bd1	2760857	T	C
Bd1	2760889	C	T
Bd1	2760990	T	C
Bd1	2761149	C	T
Bd1	2761271	A	C
Bd1	2761342	T	A
Bd1	2761355	A	G
Bd1	2761474	C	T
Bd1	2761488	G	A
Bd1	2761504	G	T
Bd1	2761636	A	G
Bd1	2762363	T	C
Bd1	2762563	A	C
Bd1	2762574	G	A
Bd1	2762826	A	T
Bd1	2762851	C	T
Bd1	2762894	A	G
Bd1	2762963	G	C
Bd1	2762991	C	T
Bd1	2763074	G	A
Bd1	2763086	G	A
Bd1	2763097	G	A
Bd1	2763116	T	C
Bd1	2763257	G	A
Bd1	2763291	T	C
Bd1	2763358	C	A
Bd1	2763649	G	C
Bd1	2763676	G	A
Bd1	2763714	C	T
Bd1	2763724	A	G
Bd1	2763781	C	T
Bd1	2763801	C	G
Bd1	2763820	T	A
Bd1	2764658	A	G
Bd1	2764856	G	A
Bd1	2765108	A	G
Bd1	2765299	T	G
Bd1	2765378	G	A
Bd1	2765511	G	A
Bd1	2766065	G	A
Bd1	2766130	T	C
Bd1	2766652	A	G
Bd1	2766683	C	G
Bd1	2766701	T	C
Bd1	2766863	C	A
Bd1	2767032	T	A
Bd1	2767872	C	T
Bd1	2768185	C	T
Bd1	2768467	G	T
Bd1	2768623	C	T
Bd1	2768726	A	G
Bd1	2769149	A	C
Bd1	2769190	G	A
Bd1	2769381	C	A
Bd1	2769788	G	A
Bd1	2769956	T	G
Bd1	2769967	C	A
Bd1	2770074	T	C
Bd1	2770975	C	T
Bd1	2771157	A	G
Bd1	2771344	T	A
Bd1	2771675	T	C
Bd1	2772178	G	T
Bd1	2772275	C	A
Bd1	2772322	G	A
Bd1	2772566	G	A
Bd1	2772749	A	G
Bd1	2772875	T	C
Bd1	2772984	T	C
Bd1	2773020	T	A
Bd1	2773065	T	C
Bd1	2773126	T	C
Bd1	2773148	C	A
Bd1	2773214	G	A
Bd1	2773256	G	A
Bd1	2773298	C	T
Bd1	2773310	T	C
Bd1	2773333	T	C
Bd1	2773347	A	G
Bd1	2773425	A	G
Bd1	2773519	G	A
Bd1	2773560	T	C
Bd1	2773629	T	C
Bd1	2773834	G	A
Bd1	2773913	T	G
Bd1	2773946	C	T
Bd1	2773964	A	G
Bd1	2774115	A	G
Bd1	2774166	T	C
Bd1	2774203	T	C
Bd1	2774910	G	C
Bd1	2775147	C	T
Bd1	2775201	A	G
Bd1	2775270	G	A
Bd1	2775329	C	T
Bd1	2777159	C	T
Bd1	2777697	A	G
Bd1	2777731	G	C
Bd1	2778150	A	G
Bd1	2778699	C	T
Bd1	2779185	T	G
Bd1	2779429	C	T
Bd1	2779548	T	C
Bd1	2779690	C	T
Bd1	2779763	A	G
Bd1	2780344	C	T
Bd1	2780353	T	C
Bd1	2780372	G	T
Bd1	2780813	C	T
Bd1	2781085	A	G
Bd1	2781399	A	G
Bd1	2781416	T	C
Bd1	2781523	A	G
Bd1	2781532	G	A
Bd1	2781692	T	C
Bd1	2781996	C	G
Bd1	2782308	A	G
Bd1	2782410	C	T
Bd1	2782569	G	T
Bd1	2782720	A	C
Bd1	2782728	C	A
Bd1	2782798	A	G
Bd1	2783020	T	C
Bd1	2783134	T	C
Bd1	2783193	G	C
Bd1	2783206	C	T
Bd1	2783301	T	G
Bd1	2783447	G	A
Bd1	2783453	A	G
Bd1	2783481	G	A
Bd1	2783521	T	A
Bd1	2783579	T	C
Bd1	2783685	C	T
Bd1	2783692	A	T
Bd1	2783991	A	G
Bd1	2784011	G	C
Bd1	2784117	A	G
Bd1	2784311	T	A
Bd1	2784367	C	G
Bd1	2784572	A	G
Bd1	2784645	A	G
Bd1	2784801	A	G
Bd1	2784903	G	A
Bd1	2784999	T	C
Bd1	2785049	C	T
Bd1	2785221	G	A
Bd1	2785307	T	C
Bd1	2785841	T	C
Bd1	2786382	G	A
Bd1	2789198	C	T
Bd1	2789204	A	G
Bd1	2789392	A	G
Bd1	2789456	A	G
Bd1	2789496	T	G
Bd1	2789969	G	A
Bd1	2790270	G	C
Bd1	2790496	C	A
Bd1	2790560	C	A
Bd1	2790583	G	C
Bd1	2790675	C	T
Bd1	2790726	C	T
Bd1	2791003	G	A
Bd1	2791015	A	G
Bd1	2791029	A	T
Bd1	2791086	A	C
Bd1	2791117	G	A
Bd1	2791602	G	A
Bd1	2791616	T	C
Bd1	2792048	T	C
Bd1	2792274	C	T
Bd1	2792580	G	A
Bd1	2792600	G	A
Bd1	2792706	A	T
Bd1	2792986	T	C
Bd1	2793960	C	T
Bd1	2794212	C	G
Bd1	2794473	C	T
Bd1	2794538	A	G
Bd1	2794597	T	G
Bd1	2794668	C	G
Bd1	2794737	A	C
Bd1	2794770	C	G
Bd1	2795043	T	A
Bd1	2795189	A	G
Bd1	2795334	A	G
Bd1	2795837	C	A
Bd1	2795998	C	G
Bd1	2796072	T	C
Bd1	2796079	C	T
Bd1	2796100	A	G
Bd1	2796297	C	G
Bd1	2796325	C	T
Bd1	2796416	C	G
Bd1	2796430	T	C
Bd1	2796487	T	C
Bd1	2796744	T	C
Bd1	2796839	A	C
Bd1	2796859	C	T
Bd1	2796947	A	G
Bd1	2797045	C	T
Bd1	2797216	T	C
Bd1	2797334	A	G
Bd1	2797520	T	C
Bd1	2797653	A	C
Bd1	2797761	C	A
Bd1	2797803	G	C
Bd1	2797839	A	G
Bd1	2798059	T	G
Bd1	2798132	G	T
Bd1	2798156	C	A
Bd1	2798265	C	T
Bd1	2798285	G	A
Bd1	2798398	G	A
Bd1	2798414	A	G
Bd1	2798464	A	G
Bd1	2798631	G	A
Bd1	2798658	A	T
Bd1	2798686	G	T
Bd1	2798769	A	G
Bd1	2804286	T	C
Bd1	2813401	C	A
Bd1	2813410	A	T
Bd1	2814484	A	G
Bd1	2836983	C	G
Bd1	2855422	T	C
Bd1	2895248	G	A
Bd1	2928381	G	A
Bd1	2933610	A	G
Bd1	2942248	G	A
Bd1	2959067	C	T
Bd1	2973779	G	A
Bd1	3004166	C	T
Bd1	3018936	C	T
Bd1	3049778	C	T
Bd1	3063299	G	C
Bd1	3077771	C	T
Bd1	3080826	T	C
Bd1	3101158	T	C
Bd1	3105688	T	C
Bd1	3109283	A	G
Bd1	3127465	C	A
Bd1	3149219	A	C
Bd1	3178530	C	A
Bd1	3189498	G	A
Bd1	3189539	T	A
Bd1	3235780	G	T
Bd1	3239428	C	T
Bd1	3241603	G	A
Bd1	3257666	T	C
Bd1	3269875	G	C
Bd1	3295892	G	A
Bd1	3298527	C	T
Bd1	3364052	C	T
Bd1	3375174	A	G
Bd1	3379733	T	C
Bd1	3390792	C	G
Bd1	3434291	G	A
Bd1	3467728	A	G
Bd1	3478336	G	C
Bd1	3505705	T	G
Bd1	3576594	T	C
Bd1	3593331	T	C
Bd1	3593431	A	T
Bd1	3667219	A	G
Bd1	3669780	T	C
Bd1	3727414	A	G
Bd1	3735608	G	A
Bd1	3757246	T	C
Bd1	3881689	C	T
Bd1	3907291	A	C
Bd1	3907361	A	G
Bd1	3908005	T	C
Bd1	3908027	C	A
Bd1	3908084	T	G
Bd1	3908283	G	C
Bd1	3908388	T	A
Bd1	3911165	G	T
Bd1	3911450	C	T
Bd1	3915530	G	T
Bd1	3916507	A	C
Bd1	3916512	A	G
Bd1	3916548	G	A
Bd1	3917189	C	T
Bd1	3920251	A	C
Bd1	3921021	T	G
Bd1	3929895	C	A
Bd1	3930892	A	C
Bd1	3983236	A	G
Bd1	4120274	G	C
Bd1	4129278	C	G
Bd1	4131899	A	C
Bd1	4160297	T	C
Bd1	4160955	C	T
Bd1	4186937	T	C
Bd1	4189252	A	C
Bd1	4189521	A	G
Bd1	4189702	C	T
Bd1	4189746	A	C
Bd1	4189808	T	C
Bd1	4189816	G	A
Bd1	4189824	A	C
Bd1	4190231	G	A
Bd1	4190283	G	A
Bd1	4190293	G	A
Bd1	4190396	C	T
Bd1	4190759	A	C
Bd1	4191104	A	T
Bd1	4191189	G	A
Bd1	4191700	C	T
Bd1	4193319	G	A
Bd1	4193446	A	G
Bd1	4194102	A	T
Bd1	4194133	G	T
Bd1	4194172	T	C
Bd1	4194237	T	G
Bd1	4194694	A	C
Bd1	4195507	A	G
Bd1	4195596	A	G
Bd1	4195832	T	C
Bd1	4195990	G	A
Bd1	4196075	A	C
Bd1	4196973	A	G
Bd1	4198280	A	T
Bd1	4198306	T	C
Bd1	4198737	A	G
Bd1	4198964	C	T
Bd1	4199445	T	C
Bd1	4199622	G	A
Bd1	4199708	G	T
Bd1	4200100	C	T
Bd1	4200363	C	T
Bd1	4200436	T	G
Bd1	4200445	A	G
Bd1	4200478	A	G
Bd1	4201018	A	G
Bd1	4201039	C	G
Bd1	4201044	T	C
Bd1	4201058	G	A
Bd1	4201719	G	A
Bd1	4202508	G	C
Bd1	4202997	C	T
Bd1	4203056	A	G
Bd1	4203132	A	G
Bd1	4203297	C	T
Bd1	4203351	C	T
Bd1	4203389	T	C
Bd1	4203517	C	T
Bd1	4203617	C	T
Bd1	4203721	T	C
Bd1	4203745	A	T
Bd1	4203889	T	C
Bd1	4204055	T	C
Bd1	4204095	C	T
Bd1	4204150	A	G
Bd1	4204615	C	T
Bd1	4204879	G	C
Bd1	4204955	T	A
Bd1	4205176	G	T
Bd1	4205286	G	A
Bd1	4205312	G	A
Bd1	4205484	T	C
Bd1	4205636	A	G
Bd1	4207694	G	T
Bd1	4208107	C	T
Bd1	4209122	A	G
Bd1	4209347	A	C
Bd1	4209451	C	T
Bd1	4209826	G	A
Bd1	4209927	A	G
Bd1	4209932	C	G
Bd1	4210009	T	C
Bd1	4210212	T	C
Bd1	4210512	T	C
Bd1	4210517	C	T
Bd1	4210710	A	G
Bd1	4210755	G	A
Bd1	4211033	T	C
Bd1	4211252	C	T
Bd1	4211309	T	G
Bd1	4211372	T	C
Bd1	4211710	A	T
Bd1	4211835	T	C
Bd1	4212604	G	A
Bd1	4213805	A	C
Bd1	4213942	C	G
Bd1	4214425	C	G
Bd1	4215204	T	C
Bd1	4215461	G	A
Bd1	4215495	C	T
Bd1	4215569	C	G
Bd1	4215755	C	T
Bd1	4215988	T	C
Bd1	4216247	T	C
Bd1	4216298	C	T
Bd1	4216408	T	C
Bd1	4216564	C	T
Bd1	4216629	G	C
Bd1	4216655	A	T
Bd1	4216729	T	C
Bd1	4216840	C	G
Bd1	4217258	A	T
Bd1	4218100	C	T
Bd1	4218108	G	T
Bd1	4218122	A	G
Bd1	4218176	C	T
Bd1	4218214	A	G
Bd1	4218272	C	T
Bd1	4218277	A	G
Bd1	4218362	C	A
Bd1	4218388	G	A
Bd1	4218426	G	T
Bd1	4218443	C	G
Bd1	4218492	A	G
Bd1	4218500	G	A
Bd1	4218552	G	T
Bd1	4218558	T	C
Bd1	4218584	C	G
Bd1	4218736	C	G
Bd1	4218876	A	G
Bd1	4218991	A	G
Bd1	4219028	A	G
Bd1	4219060	T	C
Bd1	4219066	T	C
Bd1	4219299	T	C
Bd1	4219327	C	A
Bd1	4219370	G	A
Bd1	4219388	T	A
Bd1	4219411	G	C
Bd1	4219419	A	G
Bd1	4219436	G	A
Bd1	4219480	A	G
Bd1	4219489	G	C
Bd1	4219519	A	T
Bd1	4219613	T	C
Bd1	4219662	T	C
Bd1	4219683	A	G
Bd1	4219855	A	C
Bd1	4220385	G	A
Bd1	4222511	A	G
Bd1	4222523	C	A
Bd1	4222880	A	T
Bd1	4222885	C	T
Bd1	4222905	G	A
Bd1	4223123	A	G
Bd1	4223251	G	T
Bd1	4223337	C	T
Bd1	4223970	T	G
Bd1	4224003	T	A
Bd1	4224106	A	C
Bd1	4224125	A	G
Bd1	4224301	C	T
Bd1	4224497	C	G
Bd1	4224668	C	G
Bd1	4224776	C	T
Bd1	4226087	T	C
Bd1	4226196	C	T
Bd1	4226418	A	G
Bd1	4226766	A	G
Bd1	4227318	C	G
Bd1	4228920	G	T
Bd1	4229630	T	C
Bd1	4229728	G	A
Bd1	4229796	G	A
Bd1	4231483	G	A
Bd1	4232097	C	T
Bd1	4232556	T	G
Bd1	4232718	A	G
Bd1	4234493	C	T
Bd1	4235022	G	A
Bd1	4235158	C	T
Bd1	4235275	C	G
Bd1	4235808	G	A
Bd1	4235902	G	T
Bd1	4236136	A	T
Bd1	4237496	A	G
Bd1	4237697	A	G
Bd1	4238254	G	A
Bd1	4238312	G	A
Bd1	4238607	G	A
Bd1	4238708	C	A
Bd1	4238954	C	T
Bd1	4239862	A	G
Bd1	4241190	T	C
Bd1	4241500	A	G
Bd1	4241564	G	C
Bd1	4241807	A	G
Bd1	4242637	G	A
Bd1	4243587	A	G
Bd1	4243671	T	G
Bd1	4243926	T	C
Bd1	4244040	T	C
Bd1	4244079	T	C
Bd1	4244233	G	A
Bd1	4244249	T	C
Bd1	4244471	T	C
Bd1	4244557	G	A
Bd1	4244727	C	T
Bd1	4244798	T	C
Bd1	4244826	A	C
Bd1	4244866	A	G
Bd1	4245020	A	G
Bd1	4245123	C	G
Bd1	4245130	T	C
Bd1	4245222	T	G
Bd1	4245351	G	A
Bd1	4245454	T	C
Bd1	4245469	A	G
Bd1	4245524	A	G
Bd1	4245562	A	G
Bd1	4245713	C	T
Bd1	4245729	A	G
Bd1	4245855	C	T
Bd1	4245921	G	C
Bd1	4245962	G	A
Bd1	4246041	A	G
Bd1	4246189	G	T
Bd1	4246255	T	C
Bd1	4246328	C	T
Bd1	4246336	G	C
Bd1	4246678	T	A
Bd1	4246801	A	G
Bd1	4246847	A	G
Bd1	4246969	T	C
Bd1	4246997	C	G
Bd1	4247064	A	G
[truncated: 470,487 more rows]
