# Supplementary material for: Multiplex PCR Targeted Amplicon Sequencing (MTA-Seq): Simple, Flexible, and Versatile SNP Genotyping by Highly Multiplexed PCR Amplicon Sequencing
Source: Front Plant Sci. 2018 Mar 23;9:201. doi: 10.3389/fpls.2018.00201 (PMC5876661; doi:10.3389/fpls.2018.00201)
Supplement: Supplementary file 8 [file DataSheet3.csv]

Data Sheet 3. A list of identified SNPs between Bd21 and Bd21-3.
Chromosome	Position	Reference(Bd21; Bdistachyon_192_v1.2)	Alternative(Bd21-3; SRP010886)
Bd1	1316	C	A
Bd1	27655	A	G
Bd1	30564	G	A
Bd1	59506	T	C
Bd1	59628	G	T
Bd1	68454	A	G
Bd1	68863	T	C
Bd1	86491	C	T
Bd1	89223	T	C
Bd1	169267	G	T
Bd1	174327	T	C
Bd1	184649	A	G
Bd1	186989	G	C
Bd1	233416	T	C
Bd1	275317	G	A
Bd1	424585	T	A
Bd1	449858	T	C
Bd1	552154	C	G
Bd1	564704	G	A
Bd1	615746	T	G
Bd1	647316	A	G
Bd1	702854	A	C
Bd1	815038	T	G
Bd1	865540	T	C
Bd1	868308	T	A
Bd1	868974	A	C
Bd1	869671	T	C
Bd1	869695	A	G
Bd1	871295	G	A
Bd1	871322	A	C
Bd1	871362	C	T
Bd1	871389	T	G
Bd1	880069	C	T
Bd1	883103	G	C
Bd1	885478	A	G
Bd1	888325	G	C
Bd1	888796	A	T
Bd1	889582	G	C
Bd1	889616	C	T
Bd1	909674	T	G
Bd1	909679	A	C
Bd1	915167	A	G
Bd1	915221	T	C
Bd1	915260	A	G
Bd1	915328	A	C
Bd1	915338	A	G
Bd1	915348	G	C
Bd1	915492	C	T
Bd1	915641	A	C
Bd1	915664	C	T
Bd1	915671	G	C
Bd1	973994	A	T
Bd1	988786	G	T
Bd1	1009367	C	G
Bd1	1048159	C	A
Bd1	1048204	C	G
Bd1	1058738	A	G
Bd1	1089778	T	A
Bd1	1091325	T	C
Bd1	1091738	C	A
Bd1	1091800	C	A
Bd1	1091818	G	C
Bd1	1155454	G	A
Bd1	1166374	A	T
Bd1	1180491	A	G
Bd1	1187182	C	G
Bd1	1189039	C	G
Bd1	1191697	A	G
Bd1	1211408	A	G
Bd1	1226756	A	C
Bd1	1316925	A	G
Bd1	1392074	C	A
Bd1	1466232	G	T
Bd1	1551955	T	G
Bd1	1577327	A	G
Bd1	1589443	T	A
Bd1	1603584	T	C
Bd1	1671301	T	C
Bd1	1712568	A	G
Bd1	1753040	A	G
Bd1	1796636	C	T
Bd1	1796651	A	T
Bd1	1796670	A	T
Bd1	1796680	A	G
Bd1	1796758	C	T
Bd1	1796776	G	C
Bd1	1796848	A	G
Bd1	1796883	T	G
Bd1	1796940	C	A
Bd1	1796945	A	G
Bd1	1796958	A	T
Bd1	1796991	C	T
Bd1	1796996	T	C
Bd1	1797105	G	A
Bd1	1797111	T	G
Bd1	1797152	C	A
Bd1	1797209	T	G
Bd1	1797237	G	C
Bd1	1797564	T	G
Bd1	1806368	G	C
Bd1	1854820	G	C
Bd1	1854835	A	G
Bd1	1854940	C	T
Bd1	1855162	G	A
Bd1	1855329	C	T
Bd1	1855422	G	T
Bd1	1855460	T	C
Bd1	1855517	C	4
Bd1	1855563	A	G
Bd1	1855586	T	C
Bd1	1855823	A	G
Bd1	1855844	G	A
Bd1	1855860	G	C
Bd1	1855908	T	C
Bd1	1855917	A	G
Bd1	1855935	G	A
Bd1	1855985	A	G
Bd1	1855992	A	G
Bd1	1856035	G	A
Bd1	1856060	C	T
Bd1	1856078	C	4
Bd1	1856090	A	G
Bd1	1856129	T	G
Bd1	1856174	G	A
Bd1	1856195	A	T
Bd1	1856201	G	A
Bd1	1856218	A	G
Bd1	1856230	G	A
Bd1	1856265	C	T
Bd1	1856295	G	T
Bd1	1856305	G	A
Bd1	1856368	T	C
Bd1	1856387	T	C
Bd1	1856394	G	A
Bd1	1856499	T	C
Bd1	1856584	T	4
Bd1	1856624	T	C
Bd1	1856664	C	T
Bd1	1856890	C	A
Bd1	1857074	T	C
Bd1	1857123	C	A
Bd1	1857130	T	C
Bd1	1857175	A	C
Bd1	1857195	T	C
Bd1	1857929	G	A
Bd1	1858166	C	T
Bd1	1858319	C	G
Bd1	1858657	A	G
Bd1	1858747	G	T
Bd1	1858813	G	T
Bd1	1858853	C	T
Bd1	1859753	T	C
Bd1	1860079	G	T
Bd1	1860314	A	T
Bd1	1861292	C	T
Bd1	1862055	T	C
Bd1	1862594	T	C
Bd1	1863371	C	T
Bd1	1863591	G	C
Bd1	1864254	G	A
Bd1	1864350	T	C
Bd1	1864376	A	T
Bd1	1864398	G	A
Bd1	1864500	A	T
Bd1	1864516	T	C
Bd1	1864547	T	4
Bd1	1864549	T	4
Bd1	1864583	G	4
Bd1	1864642	A	G
Bd1	1864657	A	G
Bd1	1864719	A	G
Bd1	1864759	G	A
Bd1	1864776	C	T
Bd1	1864798	G	A
Bd1	1864818	C	T
Bd1	1864850	T	C
Bd1	1864857	G	A
Bd1	1864868	A	G
Bd1	1864879	C	T
Bd1	1864884	C	T
Bd1	1864919	T	C
Bd1	1864924	G	A
Bd1	1864931	G	A
Bd1	1865070	A	G
Bd1	1865124	C	T
Bd1	1867647	T	C
Bd1	1867951	G	A
Bd1	1868235	C	G
Bd1	1869395	A	G
Bd1	1869633	C	A
Bd1	1869802	C	T
Bd1	1869920	A	C
Bd1	1869993	C	A
Bd1	1870099	G	T
Bd1	1870153	C	T
Bd1	1870512	G	A
Bd1	1870758	A	C
Bd1	1870983	A	T
Bd1	1871004	A	G
Bd1	1871229	T	C
Bd1	1871920	C	A
Bd1	1872045	A	C
Bd1	1872833	T	A
Bd1	1872938	C	A
Bd1	1873019	T	A
Bd1	1873862	C	T
Bd1	1874181	C	T
Bd1	1874402	A	T
Bd1	1874707	C	T
Bd1	1874853	A	G
Bd1	1874878	A	G
Bd1	1874932	T	A
Bd1	1875324	C	T
Bd1	1875366	A	T
Bd1	1875571	G	A
Bd1	1875755	T	C
Bd1	1876142	C	G
Bd1	1876220	C	A
Bd1	1876951	T	A
Bd1	1876992	A	G
Bd1	1877019	T	C
Bd1	1877032	C	G
Bd1	1877105	C	T
Bd1	1877117	G	C
Bd1	1877126	G	A
Bd1	1877139	T	C
Bd1	1877163	C	G
Bd1	1877174	G	A
Bd1	1877280	G	A
Bd1	1877294	T	C
Bd1	1877310	T	C
Bd1	1877323	C	4
Bd1	1877326	G	4
Bd1	1877382	T	C
Bd1	1877414	G	A
Bd1	1877512	T	C
Bd1	1877556	T	C
Bd1	1877593	C	4
Bd1	1877792	C	A
Bd1	1877981	A	G
Bd1	1878316	T	C
Bd1	1878767	A	C
Bd1	1878924	C	T
Bd1	1879572	G	A
Bd1	1879692	T	C
Bd1	1879717	T	A
Bd1	1879760	T	C
Bd1	1879774	T	G
Bd1	1879842	A	G
Bd1	1879879	A	G
Bd1	1879914	A	G
Bd1	1879930	T	G
Bd1	1879991	T	C
Bd1	1880058	G	A
Bd1	1880090	A	C
Bd1	1880137	C	T
Bd1	1880235	C	A
Bd1	1880301	T	C
Bd1	1880323	T	C
Bd1	1880329	G	A
Bd1	1880468	A	G
Bd1	1880491	C	T
Bd1	1880510	C	T
Bd1	1880553	T	C
Bd1	1880748	A	G
Bd1	1880770	G	A
Bd1	1880823	G	A
Bd1	1880911	A	G
Bd1	1880929	G	A
Bd1	1880941	A	G
Bd1	1881061	A	G
Bd1	1881178	G	T
Bd1	1881214	T	C
Bd1	1881248	T	A
Bd1	1881290	G	A
Bd1	1881306	T	C
Bd1	1881493	A	G
Bd1	1881506	T	C
Bd1	1881725	T	G
Bd1	1881731	C	G
Bd1	1881763	G	A
Bd1	1881865	A	G
Bd1	1881970	A	G
Bd1	1882037	C	T
Bd1	1882050	G	T
Bd1	1882108	T	C
Bd1	1882115	T	G
Bd1	1882126	G	T
Bd1	1882390	G	A
Bd1	1882430	C	T
Bd1	1882441	A	G
Bd1	1882468	G	A
Bd1	1882552	T	G
Bd1	1882726	C	T
Bd1	1882744	A	G
Bd1	1882793	T	A
Bd1	1882804	C	T
Bd1	1882848	T	C
Bd1	1882875	G	C
Bd1	1882908	T	C
Bd1	1882919	G	C
Bd1	1883033	C	T
Bd1	1883048	A	T
Bd1	1883111	C	A
Bd1	1883145	T	G
Bd1	1883177	T	C
Bd1	1883194	C	G
Bd1	1883346	A	G
Bd1	1883387	G	C
Bd1	1883457	A	4
Bd1	1883531	T	C
Bd1	1883541	T	G
Bd1	1883547	C	G
Bd1	1883930	T	C
Bd1	1884036	G	A
Bd1	1884289	T	C
Bd1	1885025	T	G
Bd1	1885052	G	C
Bd1	1885516	A	G
Bd1	1885542	C	T
Bd1	1885641	G	T
Bd1	1886204	T	G
Bd1	1886212	C	T
Bd1	1886534	A	G
Bd1	1887164	A	G
Bd1	1887237	G	C
Bd1	1887318	T	A
Bd1	1888227	G	A
Bd1	1888264	G	C
Bd1	1888477	T	A
Bd1	1889156	G	T
Bd1	1889555	C	T
Bd1	1889721	C	T
Bd1	1890213	G	A
Bd1	1890440	T	A
Bd1	1890512	G	C
Bd1	1890670	C	T
Bd1	1891093	A	G
Bd1	1891361	G	C
Bd1	1891783	C	T
Bd1	1891902	A	C
Bd1	1891967	C	T
Bd1	1892043	A	T
Bd1	1892253	A	T
Bd1	1892737	C	T
Bd1	1893297	A	G
Bd1	1893587	G	A
Bd1	1893887	T	A
Bd1	1894070	T	C
Bd1	1910711	A	T
Bd1	1914632	C	T
Bd1	1921626	C	G
Bd1	2012154	T	C
Bd1	2039579	A	T
Bd1	2039591	T	C
Bd1	2052397	T	G
Bd1	2052637	T	C
Bd1	2082262	A	G
Bd1	2082274	T	C
Bd1	2082284	T	G
Bd1	2087902	C	A
Bd1	2091058	A	C
Bd1	2091220	T	C
Bd1	2103154	A	G
Bd1	2103269	A	C
Bd1	2103521	G	A
Bd1	2103577	C	A
Bd1	2103690	A	T
Bd1	2110551	G	A
Bd1	2110558	G	A
Bd1	2110804	G	A
Bd1	2110872	C	G
Bd1	2110895	A	G
Bd1	2110900	C	T
Bd1	2110929	G	A
Bd1	2110974	A	G
Bd1	2113192	C	G
Bd1	2113258	A	G
Bd1	2113403	C	T
Bd1	2114399	A	G
Bd1	2114645	A	G
Bd1	2116981	T	C
Bd1	2119134	G	C
Bd1	2119224	G	C
Bd1	2119913	C	T
Bd1	2121248	T	C
Bd1	2126737	G	A
Bd1	2129649	T	C
Bd1	2130614	C	T
Bd1	2131555	A	G
Bd1	2137994	G	C
Bd1	2138006	T	G
Bd1	2138128	T	G
Bd1	2140215	G	A
Bd1	2142369	A	G
Bd1	2143311	G	A
Bd1	2143372	G	T
Bd1	2143615	C	A
Bd1	2143877	G	T
Bd1	2145782	A	G
Bd1	2145800	C	T
Bd1	2145852	G	A
Bd1	2146192	G	A
Bd1	2146313	C	T
Bd1	2146371	A	T
Bd1	2146504	G	A
Bd1	2146578	C	G
Bd1	2151001	G	A
Bd1	2151061	C	A
Bd1	2151316	G	A
Bd1	2151360	G	T
Bd1	2151379	A	G
Bd1	2155322	T	C
Bd1	2162587	C	T
Bd1	2171731	G	A
Bd1	2174494	C	T
Bd1	2177483	C	G
Bd1	2177625	T	C
Bd1	2179579	C	G
Bd1	2179677	G	A
Bd1	2179799	G	C
Bd1	2179998	A	G
Bd1	2180154	A	G
Bd1	2180185	A	C
Bd1	2181972	A	C
Bd1	2182451	A	G
Bd1	2189162	G	C
Bd1	2189334	G	C
Bd1	2194799	T	C
Bd1	2204275	G	C
Bd1	2205147	T	C
Bd1	2205832	T	C
Bd1	2229734	A	G
Bd1	2257584	G	A
Bd1	2262016	C	T
Bd1	2273503	T	G
Bd1	2315361	T	C
Bd1	2340197	A	T
Bd1	2350000	G	A
Bd1	2350485	T	C
Bd1	2375650	A	G
Bd1	2377356	A	C
Bd1	2381708	T	C
Bd1	2412339	A	G
Bd1	2412386	C	G
Bd1	2415568	T	C
Bd1	2423391	C	T
Bd1	2463683	C	T
Bd1	2538347	A	T
Bd1	2538749	T	C
Bd1	2538835	T	C
Bd1	2539037	A	G
Bd1	2539132	T	C
Bd1	2539399	G	A
Bd1	2539427	G	A
Bd1	2539481	C	T
Bd1	2539505	C	T
Bd1	2539519	T	C
Bd1	2539526	G	A
Bd1	2539591	A	T
Bd1	2539598	T	A
Bd1	2539732	T	C
Bd1	2539791	C	G
Bd1	2539817	C	T
Bd1	2539924	G	A
Bd1	2539940	T	C
Bd1	2540048	A	C
Bd1	2540058	A	G
Bd1	2540094	C	T
Bd1	2540217	T	C
Bd1	2540341	T	G
Bd1	2540746	A	T
Bd1	2540866	G	C
Bd1	2540879	C	T
Bd1	2540892	T	C
Bd1	2540907	A	T
Bd1	2541260	G	A
Bd1	2541492	A	C
Bd1	2541514	G	A
Bd1	2541529	C	T
Bd1	2541550	G	C
Bd1	2541668	C	G
Bd1	2571456	A	G
Bd1	2633663	G	C
Bd1	2697703	T	C
Bd1	2697887	T	C
Bd1	2700294	A	G
Bd1	2707016	C	T
Bd1	2726772	A	G
Bd1	2730982	A	G
Bd1	2734644	C	T
Bd1	2749621	G	A
Bd1	2750236	C	T
Bd1	2750848	G	A
Bd1	2750886	G	C
Bd1	2750902	C	T
Bd1	2751046	G	A
Bd1	2751084	G	A
Bd1	2751353	A	T
Bd1	2751547	A	G
Bd1	2751706	G	A
Bd1	2751755	A	G
Bd1	2751804	A	G
Bd1	2751883	C	T
Bd1	2752073	T	C
Bd1	2752101	T	G
Bd1	2752445	A	G
Bd1	2752477	A	G
Bd1	2752519	A	G
Bd1	2752543	G	A
Bd1	2752743	C	T
Bd1	2752833	T	G
Bd1	2752870	C	A
Bd1	2752909	G	A
Bd1	2752936	T	G
Bd1	2752958	G	A
Bd1	2753196	G	A
Bd1	2753214	G	C
Bd1	2753278	T	G
Bd1	2753406	T	A
Bd1	2753517	C	T
Bd1	2753692	T	C
Bd1	2753699	T	C
Bd1	2754052	A	T
Bd1	2754273	C	T
Bd1	2754335	G	A
Bd1	2754722	T	C
Bd1	2754767	G	C
Bd1	2754789	T	C
Bd1	2754856	T	C
Bd1	2754987	A	G
Bd1	2755078	G	A
Bd1	2755258	A	G
Bd1	2755515	G	C
Bd1	2755538	A	G
Bd1	2756034	C	T
Bd1	2756126	T	G
Bd1	2756207	A	G
Bd1	2756231	T	G
Bd1	2756345	G	A
Bd1	2756361	G	T
Bd1	2756571	T	C
Bd1	2756585	G	A
Bd1	2756647	A	T
Bd1	2756676	T	C
Bd1	2756751	T	G
Bd1	2756874	T	C
Bd1	2756884	C	T
Bd1	2756922	A	G
Bd1	2756929	G	A
Bd1	2757018	C	T
Bd1	2757121	C	T
Bd1	2757145	C	T
Bd1	2757161	G	A
Bd1	2757194	A	G
Bd1	2757321	G	A
Bd1	2757369	G	C
Bd1	2757527	A	G
Bd1	2757632	T	C
Bd1	2757655	G	C
Bd1	2757702	G	A
Bd1	2757739	A	G
Bd1	2757744	C	T
Bd1	2757753	T	G
Bd1	2757978	A	G
Bd1	2758016	T	C
Bd1	2758153	T	C
Bd1	2758221	G	C
Bd1	2758254	G	T
Bd1	2758277	A	T
Bd1	2758452	G	C
Bd1	2758584	C	T
Bd1	2758660	C	G
Bd1	2758740	C	T
Bd1	2759138	T	C
Bd1	2759189	G	C
Bd1	2759211	T	C
Bd1	2759253	T	C
Bd1	2759288	A	C
Bd1	2759348	G	A
Bd1	2759355	G	A
Bd1	2759426	G	A
Bd1	2759433	G	A
Bd1	2759502	C	G
Bd1	2759525	C	T
Bd1	2759585	T	C
Bd1	2759666	A	T
Bd1	2759671	G	A
Bd1	2759679	A	G
Bd1	2759749	G	A
Bd1	2759899	G	A
Bd1	2759966	C	T
Bd1	2760019	C	T
Bd1	2760085	C	G
Bd1	2760151	C	T
Bd1	2760195	G	A
Bd1	2760229	C	A
Bd1	2760252	T	C
Bd1	2760272	A	C
Bd1	2760293	G	A
Bd1	2760300	G	A
Bd1	2760346	A	G
Bd1	2760367	A	G
Bd1	2760419	C	T
Bd1	2760649	T	G
Bd1	2760735	G	A
Bd1	2760806	A	C
Bd1	2760840	C	T
Bd1	2760857	T	C
Bd1	2760889	C	T
Bd1	2760990	T	C
Bd1	2761149	C	T
Bd1	2761271	A	C
Bd1	2761342	T	A
Bd1	2761355	A	G
Bd1	2761474	C	T
Bd1	2761488	G	A
Bd1	2761504	G	T
Bd1	2761550	G	C
Bd1	2761580	C	T
Bd1	2761617	C	T
Bd1	2761636	A	G
Bd1	2761757	A	G
Bd1	2761834	T	C
Bd1	2762363	T	C
Bd1	2762563	A	C
Bd1	2762574	G	A
Bd1	2762826	A	T
Bd1	2762851	C	T
Bd1	2762894	A	G
Bd1	2762963	G	C
Bd1	2762991	C	T
Bd1	2763086	G	A
Bd1	2763150	T	C
Bd1	2763192	C	A
Bd1	2763257	G	A
Bd1	2763291	T	C
Bd1	2763358	C	A
Bd1	2763649	G	C
Bd1	2763676	G	A
Bd1	2763714	C	T
Bd1	2763724	A	G
Bd1	2763781	C	T
Bd1	2763801	C	G
Bd1	2763820	T	A
Bd1	2763831	G	A
Bd1	2763988	T	C
Bd1	2764103	G	A
Bd1	2764493	T	C
Bd1	2764658	A	G
Bd1	2764856	G	A
Bd1	2765108	A	G
Bd1	2765299	T	G
Bd1	2765378	G	A
Bd1	2765511	G	A
Bd1	2766065	G	A
Bd1	2766130	T	C
Bd1	2766652	A	G
Bd1	2766683	C	G
Bd1	2766701	T	C
Bd1	2766863	C	A
Bd1	2767032	T	A
Bd1	2767872	C	T
Bd1	2768185	C	T
Bd1	2768467	G	T
Bd1	2768623	C	T
Bd1	2768726	A	G
Bd1	2769149	A	C
Bd1	2769190	G	A
Bd1	2769381	C	A
Bd1	2769788	G	A
Bd1	2769956	T	G
Bd1	2769967	C	A
Bd1	2770074	T	C
Bd1	2770975	C	T
Bd1	2771157	A	G
Bd1	2771344	T	A
Bd1	2771675	T	C
Bd1	2772178	G	T
Bd1	2772275	C	A
Bd1	2772322	G	A
Bd1	2772566	G	A
Bd1	2772749	A	G
Bd1	2772875	T	C
Bd1	2772984	T	C
Bd1	2773020	T	A
Bd1	2773065	T	C
Bd1	2773126	T	C
Bd1	2773148	C	A
Bd1	2773214	G	A
Bd1	2773256	G	A
Bd1	2773298	C	T
Bd1	2773310	T	C
Bd1	2773333	T	C
Bd1	2773347	A	G
Bd1	2773425	A	G
Bd1	2773519	G	A
Bd1	2773560	T	C
Bd1	2773629	T	C
Bd1	2773834	G	A
Bd1	2773913	T	G
Bd1	2773946	C	T
Bd1	2773964	A	G
Bd1	2774115	A	G
Bd1	2774166	T	C
Bd1	2774203	T	C
Bd1	2774716	G	T
Bd1	2774753	G	C
Bd1	2774910	G	C
Bd1	2775147	C	T
Bd1	2775201	A	G
Bd1	2775270	G	A
Bd1	2775321	C	G
Bd1	2775329	C	T
Bd1	2776257	C	T
Bd1	2776393	A	C
Bd1	2777159	C	T
Bd1	2777697	A	G
Bd1	2777731	G	C
Bd1	2778150	A	G
Bd1	2778699	C	T
Bd1	2779185	T	G
Bd1	2779429	C	T
Bd1	2779548	T	C
Bd1	2779690	C	T
Bd1	2779763	A	G
Bd1	2780057	C	T
Bd1	2780109	G	A
Bd1	2780227	T	C
Bd1	2780344	C	T
Bd1	2780353	T	C
Bd1	2780372	G	T
Bd1	2780813	C	T
Bd1	2781085	A	G
Bd1	2781399	A	G
Bd1	2781416	T	C
Bd1	2781523	A	G
Bd1	2781532	G	A
Bd1	2781692	T	C
Bd1	2781996	C	G
Bd1	2782308	A	G
Bd1	2782410	C	T
Bd1	2782550	C	T
Bd1	2782569	G	T
Bd1	2782720	A	C
Bd1	2782728	C	A
Bd1	2782798	A	G
Bd1	2783020	T	C
Bd1	2783134	T	C
Bd1	2783193	G	C
Bd1	2783206	C	T
Bd1	2783301	T	G
Bd1	2783447	G	A
Bd1	2783453	A	G
Bd1	2783481	G	A
Bd1	2783521	T	A
Bd1	2783579	T	C
Bd1	2783685	C	T
Bd1	2783692	A	T
Bd1	2783991	A	G
Bd1	2784011	G	C
Bd1	2784117	A	G
Bd1	2784311	T	A
Bd1	2784367	C	G
Bd1	2784572	A	G
Bd1	2784645	A	G
Bd1	2784801	A	G
Bd1	2784903	G	A
Bd1	2784999	T	C
Bd1	2785049	C	T
Bd1	2785221	G	A
Bd1	2785307	T	C
Bd1	2785841	T	C
Bd1	2786215	G	C
Bd1	2786382	G	A
Bd1	2788475	A	C
Bd1	2788572	A	C
Bd1	2788685	G	C
Bd1	2788766	A	G
Bd1	2788850	C	A
Bd1	2789018	C	T
Bd1	2789198	C	T
Bd1	2789204	A	G
Bd1	2789392	A	G
Bd1	2789456	A	G
Bd1	2789496	T	G
Bd1	2789969	G	A
Bd1	2790270	G	C
Bd1	2790496	C	A
Bd1	2790560	C	A
Bd1	2790583	G	C
Bd1	2790675	C	T
Bd1	2790726	C	T
Bd1	2791003	G	A
Bd1	2791015	A	G
Bd1	2791029	A	T
Bd1	2791086	A	C
Bd1	2791117	G	A
Bd1	2791602	G	A
Bd1	2791616	T	C
Bd1	2792048	T	C
Bd1	2792274	C	T
Bd1	2792580	G	A
Bd1	2792600	G	A
Bd1	2792706	A	T
Bd1	2792986	T	C
Bd1	2793960	C	T
Bd1	2794212	C	G
Bd1	2794473	C	T
Bd1	2794538	A	G
Bd1	2794597	T	G
Bd1	2794668	C	G
Bd1	2794737	A	C
Bd1	2794770	C	G
Bd1	2795043	T	A
Bd1	2795189	A	G
Bd1	2795334	A	G
Bd1	2795837	C	A
Bd1	2795998	C	G
Bd1	2796072	T	C
Bd1	2796079	C	T
Bd1	2796100	A	G
Bd1	2796297	C	G
Bd1	2796325	C	T
Bd1	2796416	C	G
Bd1	2796430	T	C
Bd1	2796487	T	C
Bd1	2796744	T	C
Bd1	2796839	A	C
Bd1	2796859	C	T
Bd1	2796947	A	G
Bd1	2797045	C	T
Bd1	2797216	T	C
Bd1	2797334	A	G
Bd1	2797520	T	C
Bd1	2797653	A	C
Bd1	2797761	C	A
Bd1	2797803	G	C
Bd1	2797839	A	G
Bd1	2798059	T	G
Bd1	2798132	G	T
Bd1	2798156	C	A
Bd1	2798265	C	T
Bd1	2798285	G	A
Bd1	2798398	G	A
Bd1	2798414	A	G
Bd1	2798464	A	G
Bd1	2798631	G	A
Bd1	2798658	A	T
Bd1	2798686	G	T
Bd1	2798769	A	G
Bd1	2804286	T	C
Bd1	2805264	T	C
Bd1	2805284	T	C
Bd1	2813401	C	A
Bd1	2813410	A	T
Bd1	2813416	A	T
Bd1	2814484	A	G
Bd1	2855422	T	C
Bd1	2895248	G	A
Bd1	2928381	G	A
Bd1	2933610	A	G
Bd1	2959067	C	T
Bd1	3004166	C	T
Bd1	3049778	C	T
Bd1	3077771	C	T
Bd1	3080826	T	C
Bd1	3101158	T	C
Bd1	3109283	A	G
Bd1	3149219	A	C
Bd1	3189498	G	A
Bd1	3202326	G	C
Bd1	3202607	A	C
Bd1	3226380	G	C
Bd1	3239428	C	T
Bd1	3241603	G	A
Bd1	3254836	G	T
Bd1	3257666	T	C
Bd1	3295892	G	A
Bd1	3298527	C	T
Bd1	3375174	A	G
Bd1	3379733	T	C
Bd1	3390792	C	G
Bd1	3434291	G	A
Bd1	3447811	T	C
Bd1	3467728	A	G
Bd1	3478336	G	C
Bd1	3505705	T	G
Bd1	3528259	G	A
Bd1	3576594	T	C
Bd1	3593274	G	A
Bd1	3593331	T	C
Bd1	3593431	A	T
Bd1	3643429	A	C
Bd1	3667219	A	G
Bd1	3669780	T	C
Bd1	3727414	A	G
Bd1	3906713	A	G
Bd1	3907291	A	C
Bd1	3907361	A	G
Bd1	3908005	T	C
Bd1	3908027	C	A
Bd1	3908084	T	G
Bd1	3908283	G	C
Bd1	3908388	T	A
Bd1	3908771	T	C
Bd1	3915530	G	T
Bd1	3916769	G	A
Bd1	3917189	C	T
Bd1	3920970	A	G
Bd1	3921021	T	G
Bd1	3921250	A	G
Bd1	3921264	T	G
Bd1	3929895	C	A
Bd1	3930234	A	C
Bd1	3983236	A	G
Bd1	3998781	C	G
Bd1	4120274	G	C
Bd1	4131899	A	C
Bd1	4157371	A	G
Bd1	4159358	G	A
Bd1	4159436	A	T
Bd1	4160955	C	T
Bd1	4180895	A	G
Bd1	4186937	T	C
Bd1	4189252	A	C
Bd1	4189521	A	G
Bd1	4189702	C	T
Bd1	4189746	A	C
Bd1	4189808	T	C
Bd1	4189816	G	A
Bd1	4189824	A	C
Bd1	4189914	T	G
Bd1	4189965	G	A
Bd1	4189995	T	C
Bd1	4190231	G	A
Bd1	4190283	G	A
Bd1	4190293	G	A
Bd1	4190396	C	T
Bd1	4190759	A	C
Bd1	4191104	A	T
Bd1	4191189	G	A
Bd1	4191700	C	T
Bd1	4191761	G	C
Bd1	4192012	G	C
Bd1	4193319	G	A
Bd1	4193446	A	G
Bd1	4194102	A	T
Bd1	4194133	G	T
Bd1	4194172	T	C
Bd1	4194237	T	G
Bd1	4194694	A	C
Bd1	4195507	A	G
Bd1	4195596	A	G
Bd1	4195832	T	C
Bd1	4195990	G	A
Bd1	4196075	A	C
Bd1	4196973	A	G
Bd1	4198074	T	C
Bd1	4198224	T	C
Bd1	4198229	G	A
Bd1	4198280	A	T
Bd1	4198306	T	C
Bd1	4198347	G	C
Bd1	4198506	T	C
Bd1	4198737	A	G
Bd1	4198964	C	T
Bd1	4199213	A	G
Bd1	4199221	G	A
Bd1	4199445	T	C
Bd1	4199622	G	A
Bd1	4199708	G	T
Bd1	4200100	C	T
Bd1	4200363	C	T
Bd1	4200436	T	G
Bd1	4200445	A	G
Bd1	4200478	A	G
Bd1	4201018	A	G
Bd1	4201039	C	G
Bd1	4201044	T	C
Bd1	4201058	G	A
Bd1	4201719	G	A
Bd1	4202508	G	C
Bd1	4202997	C	T
Bd1	4203056	A	G
Bd1	4203132	A	G
Bd1	4203297	C	T
Bd1	4203351	C	T
Bd1	4203389	T	C
Bd1	4203517	C	T
Bd1	4203617	C	T
Bd1	4203721	T	C
Bd1	4203745	A	T
Bd1	4203889	T	C
Bd1	4204055	T	C
Bd1	4204095	C	T
Bd1	4204150	A	G
Bd1	4204615	C	T
Bd1	4204879	G	C
Bd1	4204955	T	A
Bd1	4205176	G	T
Bd1	4205286	G	A
Bd1	4205312	G	A
Bd1	4205484	T	C
Bd1	4205636	A	G
Bd1	4206262	C	T
Bd1	4207694	G	T
Bd1	4208107	C	T
Bd1	4209122	A	G
Bd1	4209347	A	C
Bd1	4209451	C	T
Bd1	4209826	G	A
Bd1	4209927	A	G
Bd1	4209932	C	G
Bd1	4210009	T	C
Bd1	4210212	T	C
Bd1	4210512	T	C
Bd1	4210517	C	T
Bd1	4210710	A	G
Bd1	4210755	G	A
Bd1	4211033	T	C
Bd1	4211252	C	T
Bd1	4211309	T	G
Bd1	4211372	T	C
Bd1	4211710	A	T
Bd1	4211835	T	C
Bd1	4212604	G	A
Bd1	4213805	A	C
Bd1	4213942	C	G
Bd1	4214425	C	G
Bd1	4215204	T	C
Bd1	4215461	G	A
Bd1	4215495	C	T
Bd1	4215569	C	G
Bd1	4215755	C	T
Bd1	4215988	T	C
Bd1	4216247	T	C
Bd1	4216298	C	T
Bd1	4216408	T	C
Bd1	4216547	A	G
Bd1	4216564	C	T
Bd1	4216629	G	C
Bd1	4216655	A	T
Bd1	4216729	T	C
Bd1	4216840	C	G
Bd1	4217001	A	C
Bd1	4217258	A	T
Bd1	4217370	T	A
Bd1	4217382	T	C
Bd1	4217410	C	A
Bd1	4218100	C	T
Bd1	4218108	G	T
Bd1	4218122	A	G
Bd1	4218176	C	T
Bd1	4218214	A	G
Bd1	4218272	C	T
Bd1	4218277	A	G
Bd1	4218362	C	A
Bd1	4218388	G	A
Bd1	4218426	G	T
Bd1	4218443	C	G
Bd1	4218492	A	G
Bd1	4218500	G	A
Bd1	4218552	G	T
Bd1	4218558	T	C
Bd1	4218584	C	G
Bd1	4218736	C	G
Bd1	4218876	A	G
Bd1	4218991	A	G
Bd1	4219028	A	G
Bd1	4219060	T	C
Bd1	4219066	T	C
Bd1	4219101	T	G
Bd1	4219112	C	T
Bd1	4219133	T	C
Bd1	4219157	A	G
Bd1	4219271	A	G
Bd1	4219299	T	C
Bd1	4219327	C	A
Bd1	4219370	G	A
Bd1	4219388	T	A
Bd1	4219411	G	C
Bd1	4219419	A	G
Bd1	4219436	G	A
Bd1	4219480	A	G
Bd1	4219489	G	C
Bd1	4219519	A	T
Bd1	4219613	T	C
Bd1	4219662	T	C
Bd1	4219683	A	G
Bd1	4219855	A	C
Bd1	4220385	G	A
Bd1	4220645	A	G
Bd1	4220673	G	C
Bd1	4221033	C	A
Bd1	4222511	A	G
Bd1	4222523	C	A
Bd1	4222880	A	T
Bd1	4222885	C	T
Bd1	4222905	G	A
Bd1	4223123	A	G
Bd1	4223251	G	T
Bd1	4223337	C	T
Bd1	4223863	C	T
Bd1	4223970	T	G
Bd1	4224003	T	A
Bd1	4224106	A	C
Bd1	4224125	A	G
Bd1	4224301	C	T
Bd1	4224497	C	G
Bd1	4224668	C	G
Bd1	4224776	C	T
Bd1	4224947	T	C
Bd1	4226087	T	C
Bd1	4226196	C	T
Bd1	4226418	A	G
Bd1	4226766	A	G
Bd1	4227318	C	G
Bd1	4228026	T	C
Bd1	4228920	G	T
Bd1	4229630	T	C
Bd1	4229728	G	A
Bd1	4229796	G	A
Bd1	4231483	G	A
Bd1	4232097	C	T
Bd1	4232556	T	G
Bd1	4232718	A	G
Bd1	4234493	C	T
Bd1	4235022	G	A
Bd1	4235158	C	T
Bd1	4235275	C	G
Bd1	4235808	G	A
Bd1	4235902	G	T
Bd1	4236136	A	T
Bd1	4236893	A	C
Bd1	4237377	G	A
Bd1	4237496	A	G
Bd1	4237697	A	G
Bd1	4238254	G	A
Bd1	4238312	G	A
Bd1	4238607	G	A
Bd1	4238708	C	A
Bd1	4238954	C	T
Bd1	4239862	A	G
Bd1	4241190	T	C
Bd1	4241500	A	G
Bd1	4241564	G	C
Bd1	4241807	A	G
Bd1	4242637	G	A
Bd1	4243052	G	C
Bd1	4243394	T	G
Bd1	4243587	A	G
Bd1	4243671	T	G
Bd1	4243926	T	C
Bd1	4244040	T	C
Bd1	4244079	T	C
Bd1	4244233	G	A
Bd1	4244249	T	C
Bd1	4244471	T	C
Bd1	4244557	G	A
Bd1	4244727	C	T
Bd1	4244798	T	C
Bd1	4244826	A	C
Bd1	4244866	A	G
Bd1	4245020	A	G
Bd1	4245123	C	G
Bd1	4245130	T	C
Bd1	4245222	T	G
Bd1	4245351	G	A
Bd1	4245454	T	C
Bd1	4245469	A	G
Bd1	4245524	A	G
Bd1	4245562	A	G
Bd1	4245713	C	T
Bd1	4245729	A	G
Bd1	4245855	C	T
Bd1	4245921	G	C
Bd1	4245962	G	A
Bd1	4246041	A	G
Bd1	4246189	G	T
Bd1	4246255	T	C
Bd1	4246328	C	T
Bd1	4246336	G	C
Bd1	4246678	T	A
Bd1	4246801	A	G
Bd1	4246847	A	G
Bd1	4246969	T	C
Bd1	4246997	C	G
Bd1	4247064	A	G
Bd1	4247122	G	A
Bd1	4247296	A	G
Bd1	4247315	C	T
Bd1	4247383	T	C
Bd1	4247393	T	G
Bd1	4247432	T	C
Bd1	4247621	T	G
Bd1	4247665	A	G
Bd1	4247822	C	T
Bd1	4247849	C	T
Bd1	4248075	T	C
Bd1	4248202	A	C
Bd1	4248372	A	C
Bd1	4248419	A	G
Bd1	4248562	A	C
Bd1	4248781	T	C
Bd1	4248827	G	A
Bd1	4248833	A	C
Bd1	4248839	C	T
Bd1	4248880	G	A
Bd1	4248982	A	G
Bd1	4249863	C	T
Bd1	4249900	C	A
Bd1	4249934	G	A
Bd1	4249951	T	C
Bd1	4250006	T	C
Bd1	4250026	G	T
Bd1	4250037	A	G
Bd1	4250068	A	T
Bd1	4250077	T	C
Bd1	4250096	T	C
Bd1	4254499	C	T
Bd1	4258743	A	G
Bd1	4260180	C	T
Bd1	4268820	G	C
Bd1	4268825	A	C
Bd1	4271255	C	T
Bd1	4272190	A	C
Bd1	4272407	T	C
Bd1	4272428	G	A
Bd1	4272444	G	A
Bd1	4272477	T	G
Bd1	4272517	A	G
Bd1	4272535	C	T
Bd1	4272761	T	C
Bd1	4272852	T	C
Bd1	4272877	G	A
Bd1	4272985	C	T
Bd1	4273007	T	C
Bd1	4273118	C	T
Bd1	4273144	G	A
Bd1	4273177	G	A
Bd1	4273191	G	A
Bd1	4273208	A	G
Bd1	4273242	C	T
Bd1	4273424	G	A
Bd1	4273505	C	T
Bd1	4273526	T	C
Bd1	4273564	G	A
Bd1	4273668	C	T
Bd1	4273776	G	A
Bd1	4273903	G	T
Bd1	4288660	A	C
Bd1	4288881	A	G
Bd1	4299402	T	G
Bd1	4299457	C	G
Bd1	4299882	A	G
Bd1	4299898	T	C
Bd1	4299917	A	G
Bd1	4299992	C	T
Bd1	4300035	A	G
Bd1	4300043	A	G
Bd1	4300127	G	A
Bd1	4303746	T	C
Bd1	4303993	T	C
Bd1	4304129	C	A
Bd1	4316100	A	4
Bd1	4316102	T	4
Bd1	4380099	C	T
Bd1	4380118	G	A
Bd1	4386078	A	G
Bd1	4426507	G	T
Bd1	4431505	A	G
Bd1	4505914	C	T
Bd1	4508332	T	A
Bd1	4595099	T	C
Bd1	4609208	G	A
Bd1	4624887	C	G
Bd1	4644572	G	T
Bd1	4644847	G	C
Bd1	4645098	T	G
Bd1	4645221	G	T
Bd1	4645363	G	A
Bd1	4645476	G	C
Bd1	4645675	G	A
Bd1	4645708	T	A
Bd1	4645759	C	T
Bd1	4645947	T	C
Bd1	4645970	C	A
Bd1	4646163	G	T
Bd1	4646553	A	C
Bd1	4646561	A	T
Bd1	4646587	T	C
Bd1	4646597	C	T
Bd1	4646656	T	C
Bd1	4646745	G	A
Bd1	4646892	A	G
Bd1	4647129	C	T
Bd1	4647365	A	C
Bd1	4647419	G	A
Bd1	4647536	A	C
Bd1	4647675	T	C
Bd1	4647897	A	C
Bd1	4647918	G	A
Bd1	4648187	A	T
Bd1	4648635	C	T
Bd1	4648653	T	C
Bd1	4648701	T	C
Bd1	4648710	G	A
Bd1	4648727	T	C
Bd1	4648745	A	G
Bd1	4648755	C	T
Bd1	4648777	T	G
Bd1	4648788	C	T
Bd1	4648802	G	A
Bd1	4648809	T	C
Bd1	4648830	C	T
Bd1	4648858	C	T
Bd1	4648960	G	T
Bd1	4649050	G	T
Bd1	4649082	T	C
Bd1	4649183	T	G
Bd1	4649306	G	A
Bd1	4649322	T	G
Bd1	4649698	T	C
Bd1	4650477	T	A
Bd1	4650628	A	G
Bd1	4650660	C	A
Bd1	4650678	C	T
Bd1	4650776	T	C
Bd1	4650861	A	G
Bd1	4650900	T	G
Bd1	4650917	T	C
Bd1	4650954	C	T
Bd1	4651175	T	A
Bd1	4651226	G	C
Bd1	4651437	G	C
Bd1	4651457	G	C
Bd1	4651701	A	C
Bd1	4651724	G	A
Bd1	4651746	A	G
Bd1	4651751	C	T
Bd1	4651758	G	A
Bd1	4651841	C	T
Bd1	4651847	C	T
Bd1	4651852	C	T
Bd1	4652082	C	G
Bd1	4652206	G	A
Bd1	4652216	T	C
Bd1	4652230	G	A
Bd1	4652474	C	T
Bd1	4652613	A	T
Bd1	4652744	A	G
Bd1	4652778	G	A
Bd1	4652844	T	C
Bd1	4653025	G	C
Bd1	4653107	C	T
Bd1	4653275	G	A
Bd1	4653289	A	G
Bd1	4653355	T	C
Bd1	4653518	A	G
Bd1	4653698	T	C
Bd1	4653707	G	A
Bd1	4653824	G	C
Bd1	4653855	C	T
Bd1	4654004	G	T
Bd1	4654027	A	G
Bd1	4654067	A	G
Bd1	4654109	C	T
Bd1	4654130	C	T
Bd1	4654170	A	G
Bd1	4654262	T	C
Bd1	4654290	T	G
Bd1	4654314	C	T
Bd1	4654331	T	C
Bd1	4654395	A	G
Bd1	4654441	A	C
Bd1	4654476	T	C
Bd1	4654493	T	G
Bd1	4654508	G	A
Bd1	4654540	T	A
Bd1	4654603	G	A
Bd1	4654615	C	T
Bd1	4654625	C	A
Bd1	4654706	G	C
Bd1	4654775	G	C
Bd1	4654857	C	A
Bd1	4654930	G	C
Bd1	4654951	T	C
Bd1	4654956	G	A
Bd1	4655064	G	T
Bd1	4655103	T	G
Bd1	4655112	T	C
Bd1	4656250	T	C
Bd1	4656336	A	G
Bd1	4656351	C	A
Bd1	4656384	T	C
Bd1	4656533	C	A
Bd1	4656604	A	C
Bd1	4656649	T	C
Bd1	4656695	T	C
Bd1	4656752	C	T
Bd1	4656771	T	C
Bd1	4656813	G	A
Bd1	4656930	T	A
Bd1	4656950	A	C
Bd1	4656971	C	A
Bd1	4657086	T	C
Bd1	4657140	G	A
Bd1	4657266	C	A
Bd1	4657301	G	C
Bd1	4657309	A	G
Bd1	4657324	A	G
Bd1	4657511	G	A
Bd1	4657526	C	G
Bd1	4657550	C	G
Bd1	4657558	G	A
Bd1	4657624	T	C
Bd1	4657667	A	G
Bd1	4657681	T	C
Bd1	4657687	A	T
Bd1	4657692	C	A
Bd1	4657758	C	G
Bd1	4657766	A	G
Bd1	4657826	C	T
Bd1	4657836	G	A
Bd1	4657878	T	C
Bd1	4657891	G	A
Bd1	4657921	G	A
Bd1	4658016	C	T
Bd1	4658058	G	C
Bd1	4658205	C	T
Bd1	4658385	C	T
Bd1	4658410	T	C
Bd1	4658533	C	T
Bd1	4658544	G	A
Bd1	4658553	A	T
Bd1	4658569	C	T
Bd1	4658646	T	C
Bd1	4658665	T	G
Bd1	4658773	A	G
Bd1	4658785	C	G
Bd1	4658958	G	A
Bd1	4658966	A	C
Bd1	4658987	A	G
Bd1	4659048	A	C
Bd1	4659093	G	A
Bd1	4659105	G	T
Bd1	4659160	C	A
Bd1	4659230	C	T
Bd1	4659238	T	C
Bd1	4659267	G	A
Bd1	4659307	A	G
Bd1	4659324	C	G
Bd1	4659410	C	T
Bd1	4659545	C	T
Bd1	4659579	T	G
Bd1	4659611	C	T
Bd1	4659631	A	C
Bd1	4659636	C	T
Bd1	4659691	C	T
Bd1	4659702	C	T
Bd1	4659763	G	T
Bd1	4659843	A	T
Bd1	4659890	G	T
Bd1	4659919	C	G
Bd1	4660034	A	G
Bd1	4660045	C	T
Bd1	4660089	G	T
Bd1	4660102	A	C
Bd1	4660114	C	A
Bd1	4660133	G	A
Bd1	4660143	A	G
Bd1	4660174	T	C
Bd1	4660233	C	A
Bd1	4660278	T	C
Bd1	4660445	T	C
Bd1	4660459	G	A
Bd1	4660475	T	C
Bd1	4660487	A	C
Bd1	4660607	T	C
Bd1	4660822	T	C
Bd1	4660967	T	C
Bd1	4661139	G	C
Bd1	4661216	T	C
Bd1	4661404	A	C
Bd1	4661736	A	G
Bd1	4661772	C	T
Bd1	4661925	G	A
Bd1	4661939	T	G
Bd1	4662042	G	A
Bd1	4662047	G	A
Bd1	4662078	C	A
Bd1	4662088	T	C
Bd1	4662093	A	G
Bd1	4662131	T	C
Bd1	4662526	G	A
Bd1	4662676	T	C
Bd1	4662811	A	G
Bd1	4663165	C	G
Bd1	4663193	A	C
Bd1	4663209	T	C
Bd1	4663427	C	T
Bd1	4663507	G	T
Bd1	4663534	C	T
Bd1	4663541	G	A
Bd1	4663812	G	A
Bd1	4663837	A	T
Bd1	4663879	C	T
Bd1	4663914	T	G
Bd1	4664251	T	G
Bd1	4664307	A	G
Bd1	4664402	A	G
Bd1	4664508	T	C
Bd1	4664562	G	A
Bd1	4664577	G	A
Bd1	4664595	T	C
Bd1	4664658	T	C
Bd1	4664847	G	A
Bd1	4664881	G	C
Bd1	4665151	C	T
Bd1	4665180	A	T
Bd1	4665217	G	C
Bd1	4665223	G	C
Bd1	4665241	G	C
Bd1	4665251	C	A
Bd1	4665318	A	G
Bd1	4665553	C	T
Bd1	4665578	A	G
Bd1	4665585	A	C
Bd1	4665627	T	C
Bd1	4665638	A	T
Bd1	4665743	T	C
Bd1	4665836	G	C
Bd1	4665978	A	G
Bd1	4665985	C	A
Bd1	4666155	G	A
Bd1	4666276	C	T
Bd1	4666304	G	A
Bd1	4666326	G	A
Bd1	4666397	C	T
Bd1	4666404	A	G
Bd1	4666450	A	C
Bd1	4666456	T	C
Bd1	4666579	C	T
Bd1	4666640	C	T
Bd1	4666672	C	T
Bd1	4666724	C	T
Bd1	4666791	C	G
Bd1	4666806	T	C
Bd1	4666866	G	A
Bd1	4666923	G	A
Bd1	4666938	C	T
Bd1	4667013	G	A
Bd1	4667081	A	G
Bd1	4667118	A	G
Bd1	4667147	T	C
Bd1	4667155	C	T
Bd1	4667160	A	T
Bd1	4667179	T	C
Bd1	4667190	A	G
Bd1	4667215	C	A
Bd1	4667239	T	G
Bd1	4667247	T	C
Bd1	4667253	C	T
Bd1	4667292	G	A
Bd1	4667310	T	G
Bd1	4667340	G	A
Bd1	4667350	T	C
Bd1	4667357	A	C
Bd1	4667418	G	A
Bd1	4667425	G	A
Bd1	4667489	G	A
Bd1	4667505	T	C
Bd1	4667523	T	C
Bd1	4667574	A	G
Bd1	4667589	G	A
Bd1	4667603	G	C
Bd1	4667614	A	G
Bd1	4667651	T	G
Bd1	4667670	C	T
Bd1	4667697	G	T
Bd1	4667781	G	A
Bd1	4667806	C	T
Bd1	4667816	G	A
Bd1	4667835	T	A
Bd1	4667893	G	A
Bd1	4667940	T	G
Bd1	4668069	T	C
Bd1	4668078	A	G
Bd1	4668128	A	G
Bd1	4668139	C	T
Bd1	4668151	A	G
Bd1	4668180	C	T
Bd1	4668222	A	G
Bd1	4668516	G	A
Bd1	4668551	G	A
Bd1	4668589	A	G
Bd1	4668597	C	T
Bd1	4668603	A	G
Bd1	4668722	T	C
Bd1	4668778	G	T
Bd1	4668786	T	C
Bd1	4668800	T	C
Bd1	4668822	C	T
Bd1	4668830	A	G
Bd1	4668968	T	C
Bd1	4669074	G	T
Bd1	4669118	A	G
Bd1	4669149	G	A
Bd1	4669155	T	C
Bd1	4669227	G	A
Bd1	4669250	T	C
Bd1	4669373	A	G
Bd1	4669395	T	G
Bd1	4669424	C	T
Bd1	4669437	C	T
Bd1	4669444	C	T
Bd1	4669544	C	T
Bd1	4669565	A	G
Bd1	4669600	C	T
Bd1	4669605	C	T
Bd1	4669627	T	C
Bd1	4669637	G	A
Bd1	4669642	C	T
Bd1	4669667	A	G
Bd1	4669692	C	T
Bd1	4669701	C	T
Bd1	4669723	T	C
Bd1	4669728	T	C
Bd1	4669750	C	T
Bd1	4669832	T	G
Bd1	4669841	G	A
Bd1	4669919	G	A
Bd1	4669951	C	T
Bd1	4670081	G	A
Bd1	4670150	T	G
Bd1	4670215	C	A
Bd1	4670577	A	C
Bd1	4670734	T	C
Bd1	4670774	T	C
Bd1	4670817	T	G
Bd1	4670837	T	G
Bd1	4670862	C	T
Bd1	4670875	T	G
Bd1	4671008	C	T
Bd1	4671016	T	G
Bd1	4671098	A	G
Bd1	4671162	A	C
Bd1	4671167	G	A
Bd1	4671272	A	G
Bd1	4671339	G	A
Bd1	4671413	A	G
Bd1	4671442	T	C
Bd1	4671614	C	T
Bd1	4671675	G	A
Bd1	4671733	G	A
Bd1	4671751	C	T
Bd1	4671825	C	T
Bd1	4671833	T	C
Bd1	4671893	T	C
Bd1	4671902	T	C
Bd1	4671921	A	G
Bd1	4671995	T	C
Bd1	4672039	C	T
Bd1	4672089	A	G
Bd1	4672104	C	T
Bd1	4672121	T	C
Bd1	4672176	A	C
Bd1	4672230	G	C
Bd1	4672252	T	C
Bd1	4672307	G	A
Bd1	4672343	A	G
Bd1	4672357	T	C
Bd1	4672379	T	C
Bd1	4672388	G	A
Bd1	4672432	A	T
Bd1	4672511	G	A
Bd1	4672518	A	G
Bd1	4672528	A	G
Bd1	4672534	G	A
Bd1	4672555	A	T
Bd1	4672575	G	A
Bd1	4672580	G	A
Bd1	4672646	C	T
Bd1	4672740	G	A
Bd1	4672747	C	T
Bd1	4672812	A	G
Bd1	4672833	T	C
Bd1	4672852	T	C
Bd1	4672864	G	C
Bd1	4672961	A	G
Bd1	4673003	A	C
Bd1	4673024	G	A
Bd1	4673045	A	G
Bd1	4673073	C	G
Bd1	4673097	G	A
Bd1	4673296	T	C
Bd1	4673344	T	C
Bd1	4673353	T	C
Bd1	4673436	T	C
Bd1	4673515	T	C
Bd1	4673634	T	C
Bd1	4674039	A	C
Bd1	4674164	C	G
Bd1	4674261	T	C
Bd1	4674327	G	T
Bd1	4674350	T	A
Bd1	4674358	T	C
Bd1	4674395	C	T
Bd1	4674436	G	A
Bd1	4674472	C	A
Bd1	4674500	C	G
Bd1	4674508	C	T
Bd1	4674524	C	G
Bd1	4674546	A	G
Bd1	4674583	T	C
Bd1	4674734	C	G
Bd1	4674891	G	A
Bd1	4675316	G	A
Bd1	4675333	T	C
Bd1	4675694	T	G
Bd1	4675871	C	T
Bd1	4676056	T	C
Bd1	4676257	C	T
Bd1	4676671	G	A
Bd1	4677204	G	A
Bd1	4677327	C	G
Bd1	4677599	C	T
Bd1	4677634	C	T
Bd1	4677763	C	T
Bd1	4678013	C	T
Bd1	4678027	G	A
Bd1	4678049	G	A
Bd1	4678056	T	C
Bd1	4678068	A	G
Bd1	4678074	T	C
Bd1	4678086	A	G
Bd1	4678110	T	C
Bd1	4678115	C	G
Bd1	4678120	A	G
Bd1	4678133	A	G
Bd1	4678187	G	A
Bd1	4678192	C	T
Bd1	4678212	A	G
Bd1	4678276	T	C
Bd1	4678281	G	A
Bd1	4678421	G	C
Bd1	4678475	A	G
Bd1	4678486	C	A
Bd1	4678603	C	T
Bd1	4678710	C	T
Bd1	4678741	G	A
Bd1	4678779	A	G
Bd1	4678785	A	G
Bd1	4678803	C	T
Bd1	4678870	C	T
Bd1	4678900	A	C
Bd1	4679050	G	A
Bd1	4679095	T	C
Bd1	4679152	T	G
Bd1	4679164	C	A
Bd1	4679250	G	A
Bd1	4679272	G	T
Bd1	4679286	A	G
Bd1	4679345	T	C
Bd1	4679362	A	G
Bd1	4679382	T	G
Bd1	4679413	G	A
Bd1	4679425	G	A
Bd1	4679435	G	A
Bd1	4679466	T	C
Bd1	4679520	C	T
Bd1	4679610	T	C
Bd1	4679650	T	C
Bd1	4679676	C	G
Bd1	4679764	G	A
Bd1	4679782	C	A
Bd1	4680448	G	A
Bd1	4680849	T	A
Bd1	4680959	A	G
Bd1	4681477	C	G
Bd1	4681509	A	C
Bd1	4681744	C	G
Bd1	4682065	A	G
Bd1	4682506	C	G
Bd1	4682647	G	A
Bd1	4682659	G	A
Bd1	4682860	A	C
Bd1	4682885	T	C
Bd1	4683306	C	T
Bd1	4683520	C	T
Bd1	4683574	G	A
Bd1	4683600	G	T
Bd1	4683647	C	T
Bd1	4683738	T	G
Bd1	4683750	C	G
Bd1	4683791	G	C
Bd1	4683811	G	A
Bd1	4683870	T	C
Bd1	4683879	A	C
Bd1	4683884	A	G
Bd1	4683930	G	T
Bd1	4683965	A	C
Bd1	4683973	A	G
Bd1	4683981	C	T
Bd1	4683995	G	A
Bd1	4684010	G	A
Bd1	4684020	G	A
Bd1	4684351	G	A
Bd1	4684381	A	G
Bd1	4685017	C	T
Bd1	4685070	T	A
Bd1	4685450	T	C
Bd1	4685883	G	A
Bd1	4686093	A	C
Bd1	4686213	T	C
Bd1	4686272	T	C
Bd1	4686371	A	T
Bd1	4686542	T	G
Bd1	4686595	A	G
Bd1	4686687	C	T
Bd1	4686813	C	T
Bd1	4686938	C	T
Bd1	4687104	C	T
Bd1	4687184	A	C
Bd1	4687273	C	T
Bd1	4687364	C	T
Bd1	4687460	C	T
Bd1	4687582	C	T
Bd1	4687591	T	A
Bd1	4687627	T	C
Bd1	4688134	C	T
Bd1	4688177	C	T
Bd1	4688224	C	T
Bd1	4688242	A	G
Bd1	4688335	G	A
Bd1	4688378	A	G
Bd1	4688432	A	G
Bd1	4688484	A	G
Bd1	4688592	A	G
Bd1	4688659	A	C
Bd1	4688710	G	A
Bd1	4688720	T	A
Bd1	4688743	G	A
Bd1	4688867	A	G
Bd1	4688946	C	A
Bd1	4689007	G	A
Bd1	4689249	A	G
Bd1	4689283	A	G
Bd1	4689340	A	G
Bd1	4689365	A	G
Bd1	4689583	T	C
Bd1	4689605	A	G
Bd1	4689828	C	T
Bd1	4689927	T	C
Bd1	4689988	T	C
Bd1	4690145	A	G
Bd1	4690244	C	T
Bd1	4690252	C	T
Bd1	4690366	G	C
Bd1	4690440	G	A
Bd1	4690660	C	T
Bd1	4690884	A	T
Bd1	4690890	T	C
Bd1	4690955	T	C
Bd1	4691298	G	T
Bd1	4691313	C	A
Bd1	4691370	A	C
Bd1	4691387	C	G
Bd1	4691420	A	G
Bd1	4691487	C	G
Bd1	4691631	G	C
Bd1	4691710	G	A
Bd1	4691734	T	A
Bd1	4691745	T	C
Bd1	4691840	T	C
Bd1	4691976	A	G
Bd1	4692010	T	G
Bd1	4692129	C	T
Bd1	4692136	C	G
Bd1	4692293	G	C
Bd1	4692368	G	A
Bd1	4692440	A	C
Bd1	4692486	A	G
Bd1	4692518	C	T
Bd1	4692570	A	T
Bd1	4692603	G	A
Bd1	4692610	A	G
Bd1	4692660	C	T
Bd1	4692743	A	G
Bd1	4692757	C	T
Bd1	4692777	C	G
Bd1	4693212	T	C
Bd1	4693354	C	T
Bd1	4693678	C	T
Bd1	4693730	A	T
Bd1	4693763	G	A
Bd1	4693770	A	G
Bd1	4693820	C	T
Bd1	4693854	T	C
Bd1	4693917	C	T
Bd1	4693984	G	A
Bd1	4694010	G	A
Bd1	4694025	A	T
Bd1	4694124	A	C
Bd1	4694137	A	T
Bd1	4694179	T	G
Bd1	4694236	G	A
Bd1	4694283	G	C
Bd1	4694403	A	G
Bd1	4694454	A	G
Bd1	4694543	A	T
Bd1	4694559	A	G
Bd1	4694589	A	C
Bd1	4694636	G	T
Bd1	4694655	C	T
Bd1	4694704	G	T
Bd1	4694852	T	C
Bd1	4694887	A	G
Bd1	4694926	T	C
Bd1	4694948	G	T
Bd1	4695035	C	A
Bd1	4695071	A	C
Bd1	4695169	T	A
Bd1	4695267	G	A
Bd1	4695286	G	C
Bd1	4695295	A	G
Bd1	4695303	C	T
Bd1	4695309	G	C
Bd1	4695756	C	G
Bd1	4695853	C	A
Bd1	4695868	G	T
Bd1	4695986	C	A
Bd1	4696305	G	A
Bd1	4696335	A	G
Bd1	4697933	A	T
Bd1	4698074	G	A
Bd1	4698200	T	C
Bd1	4698264	T	C
Bd1	4698437	A	G
Bd1	4698534	A	G
Bd1	4698544	G	A
Bd1	4698941	T	C
Bd1	4699106	A	G
Bd1	4699140	A	G
Bd1	4699149	C	G
Bd1	4699237	T	G
Bd1	4699375	T	C
Bd1	4699417	A	G
Bd1	4699425	A	G
Bd1	4699475	G	C
Bd1	4699521	T	C
Bd1	4699540	C	T
Bd1	4699603	T	C
Bd1	4699713	C	T
Bd1	4699842	G	A
Bd1	4700110	C	T
Bd1	4700139	T	C
Bd1	4700164	T	C
Bd1	4700396	C	T
Bd1	4700411	A	G
Bd1	4700501	T	C
Bd1	4700526	A	G
Bd1	4700576	C	G
Bd1	4700733	T	C
Bd1	4700822	G	A
Bd1	4700860	A	G
Bd1	4700927	G	A
Bd1	4700970	A	G
Bd1	4701077	A	G
Bd1	4701128	G	A
Bd1	4701174	G	A
Bd1	4701181	A	G
Bd1	4701254	G	A
Bd1	4701296	G	A
Bd1	4701348	T	C
Bd1	4701376	C	T
Bd1	4701458	A	G
Bd1	4701493	T	C
Bd1	4701535	A	G
Bd1	4701628	G	A
Bd1	4701672	G	A
Bd1	4701758	C	G
Bd1	4701768	C	T
Bd1	4701795	G	A
Bd1	4701807	C	T
Bd1	4701946	C	T
Bd1	4702102	C	T
Bd1	4702133	C	T
Bd1	4702184	C	T
Bd1	4702198	G	C
Bd1	4702211	C	T
Bd1	4702222	G	C
Bd1	4702229	T	C
Bd1	4702261	C	T
Bd1	4702310	C	G
Bd1	4702415	C	G
Bd1	4702496	T	A
[truncated: 344,341 more rows]
