# Supplementary material for: Multiplex PCR Targeted Amplicon Sequencing (MTA-Seq): Simple, Flexible, and Versatile SNP Genotyping by Highly Multiplexed PCR Amplicon Sequencing
Source: Front Plant Sci. 2018 Mar 23;9:201. doi: 10.3389/fpls.2018.00201 (PMC5876661; doi:10.3389/fpls.2018.00201)
Supplement: Supplementary file 9 [file DataSheet4.csv]

This CSV file must be opened using a text editor as these consist of too many rows to be opened as a spreadsheet (e.g. using Microsoft Excel).
Data Sheet 4. A list of identified SNPs between Bd21 and Bd30-1.
Chromosome	Position	Reference(Bd21; Bdistachyon_192_v1.2)	Alternative(Bd30-1; SRS190910)
Bd1	907	T	C
Bd1	931	G	A
Bd1	990	G	A
Bd1	1081	C	G
Bd1	1168	A	G
Bd1	1716	C	G
Bd1	1745	T	C
Bd1	1954	T	A
Bd1	1982	G	C
Bd1	2041	T	G
Bd1	2063	T	C
Bd1	2081	G	A
Bd1	3015	A	G
Bd1	3239	G	A
Bd1	10143	T	C
Bd1	10501	T	C
Bd1	11046	T	C
Bd1	11057	C	T
Bd1	11110	A	T
Bd1	11519	C	T
Bd1	12872	G	A
Bd1	13902	A	G
Bd1	14247	C	A
Bd1	14741	C	T
Bd1	15217	T	G
Bd1	15673	T	A
Bd1	16010	C	G
Bd1	16482	C	T
Bd1	16490	C	G
Bd1	16549	T	C
Bd1	17108	A	G
Bd1	17180	A	C
Bd1	17231	C	T
Bd1	17991	G	A
Bd1	18453	A	G
Bd1	19234	A	T
Bd1	20758	G	T
Bd1	21860	C	T
Bd1	22061	T	A
Bd1	22246	T	A
Bd1	22376	G	A
Bd1	22678	G	A
Bd1	22997	T	C
Bd1	23125	C	T
Bd1	23231	G	C
Bd1	23636	T	G
Bd1	24671	A	T
Bd1	24754	C	T
Bd1	25102	G	A
Bd1	25344	A	G
Bd1	25416	G	A
Bd1	26826	G	T
Bd1	26918	G	A
Bd1	27288	T	C
Bd1	27405	T	C
Bd1	27655	A	G
Bd1	28281	G	T
Bd1	28950	T	C
Bd1	29017	A	G
Bd1	29401	A	G
Bd1	29567	A	G
Bd1	30007	T	C
Bd1	30325	C	G
Bd1	30451	C	A
Bd1	30544	T	C
Bd1	30571	A	G
Bd1	30655	A	G
Bd1	30755	C	T
Bd1	30881	A	C
Bd1	31116	T	C
Bd1	31191	T	C
Bd1	31317	C	T
Bd1	31469	A	C
Bd1	31783	C	A
Bd1	33132	G	A
Bd1	33651	T	G
Bd1	34549	G	A
Bd1	34974	C	G
Bd1	35183	C	T
Bd1	35468	G	A
Bd1	35675	C	G
Bd1	35926	C	T
Bd1	35946	G	C
Bd1	36057	T	C
Bd1	36600	A	G
Bd1	36628	T	C
Bd1	36647	T	C
Bd1	36680	T	G
Bd1	36826	T	C
Bd1	37024	C	G
Bd1	37522	T	C
Bd1	37709	A	G
Bd1	37890	C	G
Bd1	37979	A	G
Bd1	37990	T	G
Bd1	38027	G	A
Bd1	38697	C	T
Bd1	38943	T	C
Bd1	39632	T	C
Bd1	41361	T	C
Bd1	41451	G	A
Bd1	41856	G	C
Bd1	42093	T	G
Bd1	43082	T	G
Bd1	43222	A	T
Bd1	43251	C	T
Bd1	43365	A	G
Bd1	43479	T	C
Bd1	43796	A	T
Bd1	44284	C	T
Bd1	44574	T	C
Bd1	45220	C	T
Bd1	45356	T	C
Bd1	45726	A	C
Bd1	46032	A	G
Bd1	46060	T	C
Bd1	46079	T	C
Bd1	46112	T	G
Bd1	46388	A	G
Bd1	47109	C	T
Bd1	47358	T	A
Bd1	48073	A	T
Bd1	48981	T	A
Bd1	49250	T	G
Bd1	49611	T	A
Bd1	50069	A	G
Bd1	50622	A	G
Bd1	51325	A	T
Bd1	51813	T	C
Bd1	53325	A	G
Bd1	53622	T	A
Bd1	54435	G	T
Bd1	55231	G	C
Bd1	56411	C	T
Bd1	58136	C	G
Bd1	59365	T	C
Bd1	59506	T	C
Bd1	59628	G	T
Bd1	61477	A	G
Bd1	61504	T	G
Bd1	61560	G	A
Bd1	61702	G	A
Bd1	61974	A	G
Bd1	62016	C	T
Bd1	62034	G	A
Bd1	62274	C	T
Bd1	62469	G	A
Bd1	62487	G	T
Bd1	62569	T	C
Bd1	62703	A	G
Bd1	64055	C	T
Bd1	66091	G	C
Bd1	66246	G	C
Bd1	66314	G	T
Bd1	66325	C	T
Bd1	68260	A	G
Bd1	68454	A	G
Bd1	68526	C	T
Bd1	68863	T	C
Bd1	69248	C	G
Bd1	70897	C	T
Bd1	71437	C	T
Bd1	72040	A	G
Bd1	72425	A	G
Bd1	72639	C	T
Bd1	73661	C	T
Bd1	74002	C	T
Bd1	74651	T	C
Bd1	74739	A	G
Bd1	75455	G	A
Bd1	75461	A	T
Bd1	75588	G	C
Bd1	75625	C	T
Bd1	75780	A	T
Bd1	76051	T	C
Bd1	76227	C	T
Bd1	76745	G	A
Bd1	76829	G	C
Bd1	77237	G	C
Bd1	78479	A	G
Bd1	78516	C	T
Bd1	78564	A	T
Bd1	79015	A	G
Bd1	80216	T	C
Bd1	80230	A	G
Bd1	80317	T	G
Bd1	80417	C	G
Bd1	80961	G	T
Bd1	81097	T	G
Bd1	81408	T	C
Bd1	81910	C	T
Bd1	82230	T	C
Bd1	82263	T	C
Bd1	82888	G	T
Bd1	83245	C	A
Bd1	86491	C	T
Bd1	86760	C	A
Bd1	86934	G	A
Bd1	87067	A	G
Bd1	87429	G	A
Bd1	87439	C	T
Bd1	87596	G	A
Bd1	87993	T	G
Bd1	88417	G	C
Bd1	88501	G	A
Bd1	88520	T	C
Bd1	88540	G	C
Bd1	88581	A	T
Bd1	88628	T	C
Bd1	88986	G	A
Bd1	89031	C	T
Bd1	89066	A	G
Bd1	89216	T	C
Bd1	89223	T	C
Bd1	89459	C	G
Bd1	89486	C	A
Bd1	89748	C	T
Bd1	90990	T	C
Bd1	91026	A	G
Bd1	92379	T	A
Bd1	94535	C	T
Bd1	96396	C	T
Bd1	97057	A	C
Bd1	97883	A	G
Bd1	98278	C	T
Bd1	98300	C	T
Bd1	98337	C	G
Bd1	99805	C	G
Bd1	99988	G	A
Bd1	100069	C	A
Bd1	100492	G	T
Bd1	100980	T	C
Bd1	101254	A	T
Bd1	101587	T	G
Bd1	104705	T	A
Bd1	105959	G	A
Bd1	106209	A	G
Bd1	106426	C	T
Bd1	107119	G	A
Bd1	107893	A	G
Bd1	108046	C	T
Bd1	108203	A	G
Bd1	108230	A	G
Bd1	108240	T	C
Bd1	109384	C	T
Bd1	110576	C	T
Bd1	110800	C	T
Bd1	112939	G	A
Bd1	113180	G	A
Bd1	113754	A	G
Bd1	113883	C	G
Bd1	114270	G	T
Bd1	114585	C	G
Bd1	114856	T	G
Bd1	115922	A	G
Bd1	116515	A	G
Bd1	117473	C	T
Bd1	119401	C	T
Bd1	119568	G	A
Bd1	119830	C	T
Bd1	120822	C	A
Bd1	121135	G	A
Bd1	122415	T	C
Bd1	123334	T	G
Bd1	126111	C	T
Bd1	127701	T	C
Bd1	127861	T	A
Bd1	128318	T	G
Bd1	128832	C	T
Bd1	129012	C	T
Bd1	129341	C	G
Bd1	129386	A	C
Bd1	129580	C	T
Bd1	130077	G	A
Bd1	131030	A	G
Bd1	131439	C	T
Bd1	131584	T	C
Bd1	131696	A	G
Bd1	133964	G	A
Bd1	134497	C	A
Bd1	135209	G	A
Bd1	136612	A	G
Bd1	137205	A	G
Bd1	137910	A	G
Bd1	139385	C	G
Bd1	139393	G	T
Bd1	140410	G	A
Bd1	140455	C	T
Bd1	140493	G	A
Bd1	140565	A	G
Bd1	140797	G	C
Bd1	140831	C	T
Bd1	140846	T	C
Bd1	141407	C	T
Bd1	141524	C	T
Bd1	142841	C	T
Bd1	143798	C	T
Bd1	144189	G	A
Bd1	144855	C	T
Bd1	145009	T	A
Bd1	145672	A	G
Bd1	145741	G	A
Bd1	145846	G	A
Bd1	148303	C	T
Bd1	149142	G	T
Bd1	149366	C	A
Bd1	149425	G	A
Bd1	150912	C	A
Bd1	155672	G	A
Bd1	156757	A	G
Bd1	158678	A	G
Bd1	159130	G	A
Bd1	159501	A	G
Bd1	160467	T	C
Bd1	161128	G	A
Bd1	162190	A	G
Bd1	162210	T	C
Bd1	162282	G	A
Bd1	162294	C	G
Bd1	164271	G	A
Bd1	164510	C	T
Bd1	164588	G	A
Bd1	165136	C	T
Bd1	165356	T	G
Bd1	165390	G	C
Bd1	165977	T	C
Bd1	166766	T	A
Bd1	166997	A	T
Bd1	167325	C	G
Bd1	168597	C	T
Bd1	168700	T	C
Bd1	168940	C	T
Bd1	169267	G	T
Bd1	169564	C	G
Bd1	173029	A	G
Bd1	173517	A	G
Bd1	174327	T	C
Bd1	175425	G	A
Bd1	175606	T	C
Bd1	177432	C	T
Bd1	178940	T	C
Bd1	179100	A	G
Bd1	179563	T	G
Bd1	183316	T	C
Bd1	183907	A	G
Bd1	183951	G	A
Bd1	184008	G	A
Bd1	184649	A	G
Bd1	184658	T	A
Bd1	185321	A	G
Bd1	186330	T	A
Bd1	186359	C	T
Bd1	186775	T	C
Bd1	186989	G	C
Bd1	187066	T	C
Bd1	187081	G	T
Bd1	187248	G	C
Bd1	188051	G	A
Bd1	188201	C	G
Bd1	236982	A	C
Bd1	238206	C	G
Bd1	239646	G	A
Bd1	239672	C	G
Bd1	239694	C	T
Bd1	240032	C	T
Bd1	240037	G	A
Bd1	240208	A	G
Bd1	242018	G	T
Bd1	242086	T	C
Bd1	242561	T	C
Bd1	242778	C	T
Bd1	243379	A	T
Bd1	243896	A	C
Bd1	243957	G	T
Bd1	247471	A	G
Bd1	247563	C	T
Bd1	247640	C	A
Bd1	247769	A	G
Bd1	247784	G	C
Bd1	247797	T	C
Bd1	249137	T	G
Bd1	249572	A	T
Bd1	250062	G	T
Bd1	250126	A	T
Bd1	251021	T	C
Bd1	251796	G	C
Bd1	253037	G	A
Bd1	253576	C	T
Bd1	254198	T	G
Bd1	254500	G	A
Bd1	254608	C	T
Bd1	254747	C	T
Bd1	254813	G	A
Bd1	254974	T	C
Bd1	255750	C	T
Bd1	256175	C	T
Bd1	256519	G	A
Bd1	256993	C	T
Bd1	257385	T	C
Bd1	257517	G	A
Bd1	258000	G	T
Bd1	258472	G	A
Bd1	260648	T	A
Bd1	263156	C	A
Bd1	263539	A	C
Bd1	263837	A	G
Bd1	263857	A	T
Bd1	263864	A	G
Bd1	264193	C	T
Bd1	265346	G	C
Bd1	265354	G	T
Bd1	265782	C	T
Bd1	265847	C	T
Bd1	265944	C	T
Bd1	266499	T	C
Bd1	268955	A	G
Bd1	270489	G	A
Bd1	270618	G	A
Bd1	271131	T	C
Bd1	272419	C	G
Bd1	272566	C	G
Bd1	272643	C	T
Bd1	273175	G	A
Bd1	274694	G	A
Bd1	274853	G	A
Bd1	275568	C	T
Bd1	276102	T	C
Bd1	276336	G	A
Bd1	276478	G	A
Bd1	276928	C	T
Bd1	277357	G	A
Bd1	279553	A	T
Bd1	279664	A	G
Bd1	280414	A	G
Bd1	280520	T	C
Bd1	281503	A	T
Bd1	284595	G	A
Bd1	285852	G	A
Bd1	286218	G	C
Bd1	286847	C	A
Bd1	289233	G	A
Bd1	290611	A	G
Bd1	292598	A	C
Bd1	292994	C	A
Bd1	293118	T	G
Bd1	294719	T	A
Bd1	296300	A	G
Bd1	296436	T	C
Bd1	296518	C	G
Bd1	297104	T	G
Bd1	297128	G	A
Bd1	298123	T	G
Bd1	299199	T	C
Bd1	299405	C	T
Bd1	299757	A	G
Bd1	300780	A	G
Bd1	302180	A	G
Bd1	302381	T	C
Bd1	303295	T	C
Bd1	303484	T	C
Bd1	305195	C	T
Bd1	308979	T	C
Bd1	310358	C	T
Bd1	310705	G	A
Bd1	312232	C	T
Bd1	312946	A	C
Bd1	313033	T	C
Bd1	313217	A	G
Bd1	313639	G	A
Bd1	313678	T	C
Bd1	315662	C	G
Bd1	316992	G	C
Bd1	317407	C	T
Bd1	317510	A	G
Bd1	317999	T	C
Bd1	318035	C	G
Bd1	318163	G	C
Bd1	318929	A	G
Bd1	319719	G	C
Bd1	319853	T	C
Bd1	319939	A	C
Bd1	319958	T	C
Bd1	320306	G	A
Bd1	321422	T	C
Bd1	323093	G	T
Bd1	324517	T	G
Bd1	324610	C	G
Bd1	324974	G	A
Bd1	325715	C	T
Bd1	326420	C	T
Bd1	326696	T	A
Bd1	327480	T	C
Bd1	328257	G	T
Bd1	328265	T	C
Bd1	328478	G	T
Bd1	329085	A	G
Bd1	329119	C	T
Bd1	329461	A	G
Bd1	329721	C	T
Bd1	330093	T	C
Bd1	330352	A	G
Bd1	330507	A	G
Bd1	330518	A	G
Bd1	330617	G	C
Bd1	331317	T	C
Bd1	331708	C	T
Bd1	331947	T	C
Bd1	334368	G	A
Bd1	337997	C	T
Bd1	338031	T	C
Bd1	344786	G	A
Bd1	348652	G	C
Bd1	348773	T	G
Bd1	348911	G	C
Bd1	350379	A	C
Bd1	351010	G	A
Bd1	351074	G	A
Bd1	351564	T	C
Bd1	351691	C	T
Bd1	352029	A	T
Bd1	352317	A	G
Bd1	352376	G	A
Bd1	352565	A	G
Bd1	353034	C	T
Bd1	353266	T	C
Bd1	353347	C	T
Bd1	353376	T	C
Bd1	353767	T	G
Bd1	356385	A	G
Bd1	359469	A	G
Bd1	359934	A	G
Bd1	360367	G	A
Bd1	360462	C	A
Bd1	361069	T	C
Bd1	361233	C	T
Bd1	361492	T	G
Bd1	361630	A	G
Bd1	361854	A	T
Bd1	362167	T	C
Bd1	362294	A	G
Bd1	362300	G	A
Bd1	362337	T	A
Bd1	362556	G	T
Bd1	362810	A	G
Bd1	363011	T	G
Bd1	363044	G	C
Bd1	363201	C	T
Bd1	363456	A	G
Bd1	363562	A	G
Bd1	363729	A	G
Bd1	364006	C	T
Bd1	364117	C	T
Bd1	364365	G	A
Bd1	364531	T	C
Bd1	365850	C	A
Bd1	365865	T	C
Bd1	367100	G	A
Bd1	367210	G	A
Bd1	369449	A	T
Bd1	369758	T	G
Bd1	371177	T	C
Bd1	372113	T	C
Bd1	373791	C	G
Bd1	373849	T	C
Bd1	374389	T	A
Bd1	376950	C	G
Bd1	377730	T	C
Bd1	378089	A	G
Bd1	378234	A	C
Bd1	379568	C	T
Bd1	379734	T	A
Bd1	380295	T	C
Bd1	380608	C	A
Bd1	380940	G	A
Bd1	381113	G	A
Bd1	381121	G	A
Bd1	381177	A	G
Bd1	381447	A	C
Bd1	381985	A	G
Bd1	382856	A	G
Bd1	382904	A	G
Bd1	383046	T	G
Bd1	383092	T	C
Bd1	383116	G	A
Bd1	383453	A	G
Bd1	383458	A	G
Bd1	383469	A	G
Bd1	388005	C	T
Bd1	388175	A	T
Bd1	390439	A	C
Bd1	395061	T	G
Bd1	395344	A	G
Bd1	397345	G	A
Bd1	398798	T	C
Bd1	399272	A	G
Bd1	399890	A	G
Bd1	399980	A	G
Bd1	401771	T	G
Bd1	401846	C	A
Bd1	406590	A	C
Bd1	407711	C	T
Bd1	409650	C	T
Bd1	409870	G	A
Bd1	409970	A	C
Bd1	411647	C	T
Bd1	413390	A	T
Bd1	415162	A	G
Bd1	417964	A	G
Bd1	418281	C	T
Bd1	418311	T	C
Bd1	418321	G	A
Bd1	418365	T	C
Bd1	418373	T	C
Bd1	418416	T	C
Bd1	418463	C	T
Bd1	418479	C	G
Bd1	419531	G	C
Bd1	419627	G	A
Bd1	420585	A	G
Bd1	420910	G	T
Bd1	421738	C	T
Bd1	422207	G	A
Bd1	424073	A	T
Bd1	424311	A	G
Bd1	424585	T	A
Bd1	424867	G	C
Bd1	425236	A	T
Bd1	426294	A	G
Bd1	426714	A	G
Bd1	427024	C	T
Bd1	427979	A	G
Bd1	430166	T	C
Bd1	430531	T	C
Bd1	431391	C	A
Bd1	431637	G	A
Bd1	431686	T	C
Bd1	431766	G	A
Bd1	431777	A	G
Bd1	431946	G	A
Bd1	432470	T	C
Bd1	432647	A	G
Bd1	432770	G	A
Bd1	433334	C	T
Bd1	433948	G	A
Bd1	433989	A	G
Bd1	434051	C	T
Bd1	434246	C	G
Bd1	436268	C	T
Bd1	436954	A	G
Bd1	440048	G	A
Bd1	441659	C	T
Bd1	442585	G	A
Bd1	443044	A	G
Bd1	449858	T	C
Bd1	450216	C	T
Bd1	451844	T	C
Bd1	453122	G	T
Bd1	455414	A	T
Bd1	458079	G	A
Bd1	459201	G	T
Bd1	459872	G	A
Bd1	461262	T	G
Bd1	461701	T	A
Bd1	461994	T	C
Bd1	463216	C	T
Bd1	464595	T	G
Bd1	466151	A	G
Bd1	468181	A	C
Bd1	468199	A	C
Bd1	468525	A	G
Bd1	468592	T	G
Bd1	469056	A	G
Bd1	469423	G	C
Bd1	471928	T	C
Bd1	472311	T	C
Bd1	472342	T	C
Bd1	474426	G	A
Bd1	474516	A	C
Bd1	475217	T	C
Bd1	478081	A	C
Bd1	478413	C	T
Bd1	478937	T	C
Bd1	479211	T	C
Bd1	479322	T	C
Bd1	479555	T	C
Bd1	479850	T	C
Bd1	479862	G	A
Bd1	480479	G	A
Bd1	480496	G	A
Bd1	480563	A	G
Bd1	480656	T	C
Bd1	480694	C	T
Bd1	481099	T	C
Bd1	482455	C	G
Bd1	482959	G	T
Bd1	482969	C	G
Bd1	482987	T	C
Bd1	483305	T	C
Bd1	483497	G	A
Bd1	483536	A	G
Bd1	484218	C	T
Bd1	484280	T	C
Bd1	484569	G	A
Bd1	488240	G	C
Bd1	488950	G	A
Bd1	490080	G	A
Bd1	490131	G	C
Bd1	491214	C	T
Bd1	495403	A	T
Bd1	497364	G	T
Bd1	498347	G	C
Bd1	498888	C	A
Bd1	499249	G	A
Bd1	499320	T	C
Bd1	499327	A	G
Bd1	500073	C	A
Bd1	500126	A	G
Bd1	500163	G	C
Bd1	500769	C	A
Bd1	503905	C	T
Bd1	504375	G	T
Bd1	508551	T	G
Bd1	508661	C	T
Bd1	509081	G	A
Bd1	509139	T	C
Bd1	509294	A	C
Bd1	509598	T	A
Bd1	509690	G	C
Bd1	509752	G	A
Bd1	509809	G	T
Bd1	511452	G	T
Bd1	511653	C	T
Bd1	511802	C	A
Bd1	511817	G	A
Bd1	512046	G	A
Bd1	512185	T	C
Bd1	512207	C	T
Bd1	513217	T	C
Bd1	514120	T	C
Bd1	514775	T	C
Bd1	514961	T	C
Bd1	515490	C	T
Bd1	515565	T	C
Bd1	515603	C	T
Bd1	515709	G	A
Bd1	517403	C	G
Bd1	517898	C	T
Bd1	517950	C	T
Bd1	519095	A	G
Bd1	519324	T	C
Bd1	520285	A	G
Bd1	520533	G	A
Bd1	522060	C	T
Bd1	523920	A	G
Bd1	524585	G	T
Bd1	524670	C	T
Bd1	525184	C	T
Bd1	525275	A	G
Bd1	525570	G	T
Bd1	525896	G	A
Bd1	525904	C	A
Bd1	526014	A	C
Bd1	526021	A	C
Bd1	526424	A	C
Bd1	526521	T	C
Bd1	526783	T	A
Bd1	526937	T	C
Bd1	528040	C	G
Bd1	528338	A	G
Bd1	528507	T	C
Bd1	528775	A	G
Bd1	528919	C	G
Bd1	529215	A	G
Bd1	529294	A	T
Bd1	529401	C	T
Bd1	529419	A	G
Bd1	529642	T	C
Bd1	529674	A	G
Bd1	529690	C	T
Bd1	529704	G	A
Bd1	529859	G	A
Bd1	529887	T	C
Bd1	529993	A	G
Bd1	530007	G	A
Bd1	530044	C	T
Bd1	530126	T	C
Bd1	530321	G	A
Bd1	530357	T	C
Bd1	530362	G	A
Bd1	530515	A	T
Bd1	530524	C	T
Bd1	530899	A	G
Bd1	530930	T	C
Bd1	531136	A	G
Bd1	531232	T	G
Bd1	531290	G	A
Bd1	531331	G	T
Bd1	531440	G	A
Bd1	531527	C	T
Bd1	531566	A	C
Bd1	531632	A	G
Bd1	531654	C	G
Bd1	531676	C	A
Bd1	532009	G	A
Bd1	532218	A	C
Bd1	532529	C	T
Bd1	532547	C	A
Bd1	532584	G	A
Bd1	532674	C	G
Bd1	532699	C	T
Bd1	532791	T	C
Bd1	532836	A	G
Bd1	532976	G	A
Bd1	533055	A	C
Bd1	533077	A	T
Bd1	533335	A	T
Bd1	533397	A	T
Bd1	533410	C	A
Bd1	533879	T	C
Bd1	533920	G	A
Bd1	534043	A	C
Bd1	534151	G	C
Bd1	534991	C	T
Bd1	535145	C	A
Bd1	536358	C	G
Bd1	536433	A	G
Bd1	536488	T	C
Bd1	536576	C	T
Bd1	536614	T	C
Bd1	536628	G	A
Bd1	536691	T	C
Bd1	537222	G	C
Bd1	537545	C	T
Bd1	537563	C	A
Bd1	537788	A	G
Bd1	537815	A	T
Bd1	537899	A	G
Bd1	537952	T	C
Bd1	537978	C	T
Bd1	538221	T	C
Bd1	538252	G	A
Bd1	538307	A	G
Bd1	538356	T	C
Bd1	538461	A	G
Bd1	538473	G	A
Bd1	538487	G	T
Bd1	538540	G	A
Bd1	539143	C	G
Bd1	539913	A	G
Bd1	540083	T	C
Bd1	540090	C	T
Bd1	540713	G	A
Bd1	541779	G	A
Bd1	542419	C	A
Bd1	542492	T	C
Bd1	543486	T	C
Bd1	544473	A	G
Bd1	545662	A	G
Bd1	546024	A	G
Bd1	547531	G	A
Bd1	547579	A	G
Bd1	548070	C	T
Bd1	549820	C	T
Bd1	551092	C	A
Bd1	551123	C	A
Bd1	551151	G	T
Bd1	551229	T	C
Bd1	551246	T	A
Bd1	551313	A	G
Bd1	551331	C	G
Bd1	552154	C	G
Bd1	552828	C	T
Bd1	553621	C	T
Bd1	555289	G	A
Bd1	557988	G	T
Bd1	558895	C	T
Bd1	559296	A	G
Bd1	561096	G	C
Bd1	563274	T	C
Bd1	564647	A	C
Bd1	564704	G	A
Bd1	564860	T	C
Bd1	565376	C	T
Bd1	567235	T	G
Bd1	567792	C	T
Bd1	569493	T	C
Bd1	570091	G	T
Bd1	571199	C	T
Bd1	571669	T	A
Bd1	571875	T	A
Bd1	572104	T	C
Bd1	572680	T	C
Bd1	572720	C	A
Bd1	573730	C	T
Bd1	573980	T	C
Bd1	573994	G	A
Bd1	574032	A	C
Bd1	574714	A	G
Bd1	575665	T	C
Bd1	575774	C	T
Bd1	576390	T	G
Bd1	576685	C	A
Bd1	576914	G	A
Bd1	577025	C	T
Bd1	577070	G	T
Bd1	577092	C	T
Bd1	578825	A	G
Bd1	582285	A	G
Bd1	583497	T	C
Bd1	585592	C	T
Bd1	587985	G	A
Bd1	588079	T	C
Bd1	588129	C	T
Bd1	589108	A	G
Bd1	590092	A	C
Bd1	590131	C	A
Bd1	591178	T	G
Bd1	593496	C	T
Bd1	594703	T	C
Bd1	595361	A	G
Bd1	595374	G	A
Bd1	595799	A	G
Bd1	596474	A	T
Bd1	596604	T	A
Bd1	598581	C	G
Bd1	598639	T	G
Bd1	598868	C	T
Bd1	599143	A	T
Bd1	599347	T	G
Bd1	599513	C	T
Bd1	599624	T	A
Bd1	599702	T	A
Bd1	599767	A	C
Bd1	599949	C	G
Bd1	600260	T	C
Bd1	604254	G	A
Bd1	607530	A	C
Bd1	609575	T	C
Bd1	612303	C	T
Bd1	614904	G	A
Bd1	615369	A	G
Bd1	619809	A	T
Bd1	620721	G	C
Bd1	621409	A	C
Bd1	622089	G	A
Bd1	623696	G	A
Bd1	624396	C	T
Bd1	625079	A	G
Bd1	626642	A	G
Bd1	627374	A	G
Bd1	628974	T	C
Bd1	630810	G	A
Bd1	631219	A	T
Bd1	632412	T	C
Bd1	632563	G	A
Bd1	632587	T	G
Bd1	632732	A	T
Bd1	634842	T	G
Bd1	636319	T	C
Bd1	636871	C	A
Bd1	641187	A	T
Bd1	643358	G	A
Bd1	645710	T	C
Bd1	645910	G	A
Bd1	645968	C	T
Bd1	646192	C	T
Bd1	646302	A	C
Bd1	646689	A	T
Bd1	648428	G	T
Bd1	650985	G	A
Bd1	653297	G	C
Bd1	653615	G	A
Bd1	653766	C	T
Bd1	654618	C	T
Bd1	655423	G	A
Bd1	658305	T	C
Bd1	658430	G	T
Bd1	659381	C	T
Bd1	660926	T	C
Bd1	661484	G	A
Bd1	661521	C	T
Bd1	661556	T	C
Bd1	661963	G	A
Bd1	662139	G	A
Bd1	662151	C	T
Bd1	662925	G	A
Bd1	662979	T	C
Bd1	663098	G	T
Bd1	663178	A	G
Bd1	664394	T	C
Bd1	667609	T	C
Bd1	668908	T	C
Bd1	669647	A	C
Bd1	671259	A	C
Bd1	671482	A	C
Bd1	671992	A	G
Bd1	672244	G	T
Bd1	672257	T	G
Bd1	672974	A	T
Bd1	673329	T	C
Bd1	673406	A	G
Bd1	673908	T	A
Bd1	675551	C	A
Bd1	676291	T	C
Bd1	676563	T	C
Bd1	676723	G	T
Bd1	677970	T	C
Bd1	678759	A	G
Bd1	678857	A	G
Bd1	679300	G	A
Bd1	679320	C	G
Bd1	679368	G	A
Bd1	679445	T	C
Bd1	679933	A	G
Bd1	679977	T	C
Bd1	680160	T	C
Bd1	680173	C	T
Bd1	680235	T	C
Bd1	680309	C	A
Bd1	680552	T	C
Bd1	680628	C	A
Bd1	680657	G	A
Bd1	680687	T	C
Bd1	681004	C	T
Bd1	681047	G	T
Bd1	681925	C	T
Bd1	681939	C	T
Bd1	681947	A	G
Bd1	681993	G	A
Bd1	682123	A	G
Bd1	682323	G	A
Bd1	682363	C	T
Bd1	682375	T	C
Bd1	682413	A	G
Bd1	683105	C	G
Bd1	683468	G	C
Bd1	683698	A	C
Bd1	686840	A	G
Bd1	687922	G	A
Bd1	687999	G	A
Bd1	690283	A	C
Bd1	692356	A	G
Bd1	692405	C	T
Bd1	692464	C	T
Bd1	692478	C	T
Bd1	692967	A	G
Bd1	692994	A	G
Bd1	693672	A	T
Bd1	694156	T	C
Bd1	694238	C	T
Bd1	695794	A	G
Bd1	697340	C	T
Bd1	698285	A	G
Bd1	698470	G	A
Bd1	700023	T	C
Bd1	702268	G	C
Bd1	702658	A	G
Bd1	702681	T	C
Bd1	702704	C	T
Bd1	702960	T	C
Bd1	703030	C	T
Bd1	703065	C	A
Bd1	703112	C	T
Bd1	703218	A	G
Bd1	703359	C	T
Bd1	704962	T	A
Bd1	705876	A	G
Bd1	706779	G	A
Bd1	709208	T	A
Bd1	709327	A	G
Bd1	709764	T	C
Bd1	709853	T	C
Bd1	709894	C	G
Bd1	709899	T	G
Bd1	713126	G	A
Bd1	718001	C	T
Bd1	719456	A	G
Bd1	720793	A	G
Bd1	720816	C	T
Bd1	721003	T	C
Bd1	721588	A	G
Bd1	721619	A	G
Bd1	721974	T	C
Bd1	722426	A	T
Bd1	725090	T	C
Bd1	725362	T	C
Bd1	725725	T	C
Bd1	726230	C	T
Bd1	729661	G	A
Bd1	732454	T	A
Bd1	732660	C	T
Bd1	732689	G	A
Bd1	732694	T	A
Bd1	734306	T	C
Bd1	735632	T	G
Bd1	736547	A	G
Bd1	737994	G	C
Bd1	738185	A	G
Bd1	738197	C	G
Bd1	738424	T	A
Bd1	738582	A	G
Bd1	740068	G	A
Bd1	741343	T	A
Bd1	741969	G	A
Bd1	742300	G	A
Bd1	742581	T	C
Bd1	743525	A	G
Bd1	743543	C	T
Bd1	744892	C	T
Bd1	744996	C	A
Bd1	745303	T	C
Bd1	747475	A	G
Bd1	748290	G	A
Bd1	749367	C	A
Bd1	752535	A	G
Bd1	753805	C	T
Bd1	755335	C	A
Bd1	757691	C	T
Bd1	757856	A	G
Bd1	757881	C	T
Bd1	760445	A	G
Bd1	760992	T	C
Bd1	761543	T	C
Bd1	767020	C	A
Bd1	769295	T	C
Bd1	769464	A	G
Bd1	769489	T	C
Bd1	771865	G	A
Bd1	776274	T	C
Bd1	777909	A	G
Bd1	778036	G	A
Bd1	778439	C	G
Bd1	778568	T	C
Bd1	778767	G	A
Bd1	779413	C	T
Bd1	779595	T	G
Bd1	779898	G	C
Bd1	780130	A	C
Bd1	781156	C	A
Bd1	781534	A	G
Bd1	783277	T	C
Bd1	783660	A	G
Bd1	783906	C	A
Bd1	785896	A	G
Bd1	788444	G	T
Bd1	788907	C	T
Bd1	789493	A	T
Bd1	789630	C	A
Bd1	790525	A	T
Bd1	790605	C	T
Bd1	790615	A	G
Bd1	790783	A	T
Bd1	791103	T	G
Bd1	791904	G	A
Bd1	792137	C	T
Bd1	792377	T	C
Bd1	793014	G	A
Bd1	793752	G	A
Bd1	794248	C	G
Bd1	794621	T	C
Bd1	794902	A	G
Bd1	795133	T	C
Bd1	797195	C	A
Bd1	797302	A	G
Bd1	797651	A	G
Bd1	797677	A	G
Bd1	797763	G	A
Bd1	797865	C	T
Bd1	797896	C	T
Bd1	797948	A	G
Bd1	797954	G	C
Bd1	797994	G	A
Bd1	798209	T	G
Bd1	798330	C	T
Bd1	801387	G	A
Bd1	801980	G	A
Bd1	802129	C	G
Bd1	802818	C	A
Bd1	805458	C	T
Bd1	805690	G	A
Bd1	805815	C	T
Bd1	806194	G	A
Bd1	806676	G	A
Bd1	807088	A	G
Bd1	807532	A	G
Bd1	808237	G	C
Bd1	808347	C	T
Bd1	808442	C	G
Bd1	808645	C	A
Bd1	808835	A	G
Bd1	808982	C	A
Bd1	809085	C	T
Bd1	809101	A	C
Bd1	809121	C	G
Bd1	809139	T	G
Bd1	809152	A	G
Bd1	809161	T	C
Bd1	809287	C	T
Bd1	809418	T	C
Bd1	809427	C	T
Bd1	809467	G	A
Bd1	809480	C	A
Bd1	809650	T	C
Bd1	809672	G	C
Bd1	809684	G	A
Bd1	809751	G	A
Bd1	809781	C	T
Bd1	809791	G	A
Bd1	809810	A	G
Bd1	809837	G	C
Bd1	809870	C	T
Bd1	809897	T	C
Bd1	810009	G	A
Bd1	810046	A	G
Bd1	810077	G	C
Bd1	810102	G	A
Bd1	810139	G	A
Bd1	810161	G	A
Bd1	810240	C	G
Bd1	810261	G	A
Bd1	810267	G	C
Bd1	810329	A	G
Bd1	810368	T	C
Bd1	810406	G	A
Bd1	810442	G	A
Bd1	810502	A	G
Bd1	810533	T	C
Bd1	810607	G	A
Bd1	810617	A	G
Bd1	810640	T	C
Bd1	810659	T	C
Bd1	810671	A	G
Bd1	810711	A	C
Bd1	810784	T	A
Bd1	810800	G	A
Bd1	810807	G	C
Bd1	810883	A	G
Bd1	811115	G	A
Bd1	811128	C	A
Bd1	811191	A	C
Bd1	811238	T	C
Bd1	811330	T	C
Bd1	812132	C	T
Bd1	812187	T	C
Bd1	812257	G	A
Bd1	812276	C	T
Bd1	812286	G	C
Bd1	812309	A	T
Bd1	812317	A	G
Bd1	812470	G	T
Bd1	812681	T	A
Bd1	813046	T	G
Bd1	813510	T	C
Bd1	813994	T	A
Bd1	815038	T	G
Bd1	816262	T	C
Bd1	816744	C	T
Bd1	818079	A	G
Bd1	818216	T	C
Bd1	824051	T	C
Bd1	824081	C	G
Bd1	824197	G	A
Bd1	824208	A	T
Bd1	824216	C	T
Bd1	824250	G	A
Bd1	824305	T	C
Bd1	824427	A	G
Bd1	824442	C	T
Bd1	824467	C	T
Bd1	824500	T	A
Bd1	824539	G	A
Bd1	824546	T	C
Bd1	824558	A	C
Bd1	824570	G	C
Bd1	824622	A	G
Bd1	824629	G	A
Bd1	824683	G	A
Bd1	824696	A	C
Bd1	824704	C	T
Bd1	824778	C	G
Bd1	824792	T	G
Bd1	824849	T	A
Bd1	825051	G	A
Bd1	825069	C	T
Bd1	825078	C	G
Bd1	825119	T	C
Bd1	825129	T	C
Bd1	825215	G	A
Bd1	825305	C	T
Bd1	825326	A	C
Bd1	825351	T	A
Bd1	825464	C	G
Bd1	825493	A	G
Bd1	825639	C	G
Bd1	825705	A	G
Bd1	825723	G	T
Bd1	825806	G	C
Bd1	825849	A	G
Bd1	825889	C	G
Bd1	825965	T	C
Bd1	825989	T	G
Bd1	826136	G	C
Bd1	826189	C	T
Bd1	826341	A	G
Bd1	826689	G	A
Bd1	826947	A	C
Bd1	827076	G	A
Bd1	827084	T	G
Bd1	827092	A	C
Bd1	827098	G	A
Bd1	827184	C	T
Bd1	827205	G	A
Bd1	827595	A	G
Bd1	827636	A	G
Bd1	827847	C	T
Bd1	828002	T	C
Bd1	828073	A	T
Bd1	828105	G	T
Bd1	828113	A	T
Bd1	828129	A	G
Bd1	828147	A	G
Bd1	828157	A	G
Bd1	828207	C	T
Bd1	828244	A	G
Bd1	828255	A	G
Bd1	828511	C	T
Bd1	828797	T	C
Bd1	828811	G	C
Bd1	828821	G	C
Bd1	829020	C	T
Bd1	829117	T	A
Bd1	829131	G	A
Bd1	829143	G	A
Bd1	829358	G	A
Bd1	829379	A	G
Bd1	829606	T	C
Bd1	829721	C	T
Bd1	829757	C	T
Bd1	829978	A	G
Bd1	830093	G	T
Bd1	830103	C	T
Bd1	830120	T	C
Bd1	830417	C	G
Bd1	830559	G	A
Bd1	830566	G	C
Bd1	830674	A	G
Bd1	830697	C	G
Bd1	831012	G	C
Bd1	831059	A	G
Bd1	831131	G	A
Bd1	831209	G	C
Bd1	831230	C	T
Bd1	831252	T	C
Bd1	831613	T	A
Bd1	831688	A	G
Bd1	831896	T	C
Bd1	831918	T	C
Bd1	831988	C	T
Bd1	832094	T	G
Bd1	832116	T	C
Bd1	832340	G	C
Bd1	832354	G	A
Bd1	832477	G	A
Bd1	832821	C	A
Bd1	832868	C	T
Bd1	832887	C	G
Bd1	833732	C	T
Bd1	833912	C	T
Bd1	833938	T	C
Bd1	833967	T	C
Bd1	834194	C	A
Bd1	834430	T	C
Bd1	834475	C	G
Bd1	834482	A	G
Bd1	834503	G	T
Bd1	834531	A	T
Bd1	834796	C	G
Bd1	834871	G	A
Bd1	834943	C	G
Bd1	835122	A	G
Bd1	835251	A	G
Bd1	835605	A	G
Bd1	835720	A	T
Bd1	835951	T	C
Bd1	836030	C	A
Bd1	836046	T	G
Bd1	836224	G	C
Bd1	836382	G	A
Bd1	836753	G	T
Bd1	836758	C	T
Bd1	836821	G	A
Bd1	836870	C	T
Bd1	836925	C	T
Bd1	836990	G	A
Bd1	837059	T	C
Bd1	837069	C	T
Bd1	837081	G	A
Bd1	837375	C	G
Bd1	837381	C	A
Bd1	837755	C	T
Bd1	837802	A	G
Bd1	838028	A	G
Bd1	838274	A	G
Bd1	838290	G	C
Bd1	838632	A	G
Bd1	838701	C	T
Bd1	838782	A	G
Bd1	838919	C	T
Bd1	839128	G	C
Bd1	839186	A	G
Bd1	839266	C	T
Bd1	839274	G	A
Bd1	839293	C	G
Bd1	839326	C	T
Bd1	839732	G	A
Bd1	839934	A	G
Bd1	840404	G	A
Bd1	840662	T	G
Bd1	840700	G	A
Bd1	841493	G	T
Bd1	841544	G	A
Bd1	841879	A	G
Bd1	841915	A	G
Bd1	842158	A	G
Bd1	842190	G	A
Bd1	842238	C	T
Bd1	842384	T	A
Bd1	842461	C	G
Bd1	842500	C	T
Bd1	842526	T	C
Bd1	842534	C	G
Bd1	842548	C	T
Bd1	842558	G	C
Bd1	842593	A	G
Bd1	842611	T	C
Bd1	842645	G	C
Bd1	842721	G	A
Bd1	843016	T	A
Bd1	843310	C	T
Bd1	843681	G	A
Bd1	845156	C	G
Bd1	845260	C	T
Bd1	845666	T	C
Bd1	846410	A	C
Bd1	846567	A	C
Bd1	846612	A	G
Bd1	846657	T	C
Bd1	846663	T	A
Bd1	846693	C	T
Bd1	846768	A	G
Bd1	846788	C	G
Bd1	846951	T	C
Bd1	846957	C	G
Bd1	847063	A	G
Bd1	847169	A	G
Bd1	847174	T	C
Bd1	847196	A	T
Bd1	847215	C	A
Bd1	847256	G	A
Bd1	847320	C	T
Bd1	847358	T	G
Bd1	847370	A	G
Bd1	847423	A	T
Bd1	847530	C	T
Bd1	847582	C	T
Bd1	847638	T	C
Bd1	848074	T	C
Bd1	848130	C	G
Bd1	848154	A	T
Bd1	848245	C	T
Bd1	848325	T	G
Bd1	848799	T	G
Bd1	848919	G	A
Bd1	849280	G	C
Bd1	849297	G	A
Bd1	849343	A	G
Bd1	849352	G	A
Bd1	849512	A	G
Bd1	849529	G	A
Bd1	849538	A	G
Bd1	850124	A	C
Bd1	850238	T	A
Bd1	850373	T	C
Bd1	850584	T	G
Bd1	850704	A	T
Bd1	851411	G	C
Bd1	851634	A	G
Bd1	851830	A	C
Bd1	852137	T	A
Bd1	852527	G	A
Bd1	852824	A	T
Bd1	852946	T	C
Bd1	852951	C	T
Bd1	853144	T	C
Bd1	853286	T	C
Bd1	853525	A	G
Bd1	854806	C	T
Bd1	854861	A	G
Bd1	854969	G	A
Bd1	855507	T	G
Bd1	855696	A	G
Bd1	856151	A	G
Bd1	856433	C	G
Bd1	856530	T	G
Bd1	856933	A	G
Bd1	857273	G	A
Bd1	857853	G	A
Bd1	858213	G	A
Bd1	858528	C	T
Bd1	858574	C	T
Bd1	858699	C	G
Bd1	858853	G	A
Bd1	858873	T	G
Bd1	859205	G	A
Bd1	859768	G	T
Bd1	859973	A	G
Bd1	859980	G	A
Bd1	859996	A	G
Bd1	860004	C	T
Bd1	860091	C	G
Bd1	860296	T	C
Bd1	860434	T	C
Bd1	860537	A	G
Bd1	860565	A	G
Bd1	860853	T	C
Bd1	860858	T	C
Bd1	860916	A	T
Bd1	861212	T	C
Bd1	861514	A	G
Bd1	861640	T	C
Bd1	861803	C	G
Bd1	862106	A	G
Bd1	862566	C	T
Bd1	862631	A	G
Bd1	862856	A	G
Bd1	862875	C	T
Bd1	863417	T	C
Bd1	863641	T	C
Bd1	863646	G	A
Bd1	864226	G	A
Bd1	864524	G	A
Bd1	864754	A	G
Bd1	865074	A	C
Bd1	865175	G	A
Bd1	865253	A	T
Bd1	865275	G	A
Bd1	865365	T	C
Bd1	865440	A	G
Bd1	865500	C	A
Bd1	865537	G	C
Bd1	866187	A	C
Bd1	866279	G	A
Bd1	866375	G	A
Bd1	866461	T	G
Bd1	866539	C	T
Bd1	866789	C	T
Bd1	866890	C	T
Bd1	866985	A	C
Bd1	867040	C	G
Bd1	867095	A	T
Bd1	867187	C	T
Bd1	867306	C	G
Bd1	867313	A	C
Bd1	867518	G	C
Bd1	867773	T	C
Bd1	868308	T	A
Bd1	868659	T	C
Bd1	868732	A	G
Bd1	868974	A	C
Bd1	869021	C	T
Bd1	869027	C	T
Bd1	869325	C	A
Bd1	869540	C	A
Bd1	869671	T	C
Bd1	869695	A	G
Bd1	869946	G	T
Bd1	869986	G	A
Bd1	870057	T	C
Bd1	870250	G	A
Bd1	870314	C	G
Bd1	870389	A	G
Bd1	870471	G	A
Bd1	870573	G	T
Bd1	870606	T	A
Bd1	870618	C	T
Bd1	870725	G	A
Bd1	870875	G	A
Bd1	870906	T	A
Bd1	871012	C	A
Bd1	871209	C	A
Bd1	871295	G	A
Bd1	871322	A	C
Bd1	871833	A	G
Bd1	872047	A	G
Bd1	872098	C	T
Bd1	872311	C	T
Bd1	872905	T	G
Bd1	872950	T	A
Bd1	873060	C	T
Bd1	873379	T	C
Bd1	873611	T	C
Bd1	873633	A	G
Bd1	875039	G	A
Bd1	875243	A	C
Bd1	875283	A	C
Bd1	875423	A	T
Bd1	875445	A	G
Bd1	875485	C	T
Bd1	875993	C	A
Bd1	876336	A	C
Bd1	876346	G	A
Bd1	876355	G	A
Bd1	876533	C	A
Bd1	876647	G	A
Bd1	876714	C	A
Bd1	876854	G	A
Bd1	877019	G	A
Bd1	877115	T	C
Bd1	877223	C	G
Bd1	877300	T	A
Bd1	877586	C	T
Bd1	877593	G	A
Bd1	877684	G	C
Bd1	877846	T	C
Bd1	877967	A	G
Bd1	878055	T	A
Bd1	878253	A	C
Bd1	878549	A	T
Bd1	878608	T	A
Bd1	878836	A	G
Bd1	878941	G	C
Bd1	878951	C	T
Bd1	878975	G	A
Bd1	879017	G	C
Bd1	879285	G	C
Bd1	879352	C	G
Bd1	879438	T	G
Bd1	879577	G	A
Bd1	879691	T	A
Bd1	879790	A	T
Bd1	879913	C	A
Bd1	880048	A	G
Bd1	880089	G	A
Bd1	880109	A	G
Bd1	880860	T	A
Bd1	882620	G	T
Bd1	882746	A	T
Bd1	883030	A	G
Bd1	883063	C	T
Bd1	883131	G	A
Bd1	883301	T	C
Bd1	883346	T	C
Bd1	883435	C	T
Bd1	883481	G	A
Bd1	883562	T	C
Bd1	883739	A	G
Bd1	884005	A	G
Bd1	884025	G	C
Bd1	884142	T	C
Bd1	884157	G	C
Bd1	884179	A	G
Bd1	884213	C	T
Bd1	884318	G	A
Bd1	884342	T	C
Bd1	884356	T	G
Bd1	884374	T	C
Bd1	884391	C	G
Bd1	884418	C	G
Bd1	884470	T	G
Bd1	884503	A	T
Bd1	884540	T	C
Bd1	884584	G	A
Bd1	884625	T	C
Bd1	884672	T	C
Bd1	884697	A	G
Bd1	884705	G	T
Bd1	884723	C	T
Bd1	884894	G	A
Bd1	884933	T	C
Bd1	885191	C	G
Bd1	885303	G	T
Bd1	885330	T	C
Bd1	885416	G	C
Bd1	886090	A	G
Bd1	889181	A	G
Bd1	889203	C	T
Bd1	889274	A	G
Bd1	889456	G	A
Bd1	889509	T	C
Bd1	889540	G	A
Bd1	889582	G	C
Bd1	889616	C	T
Bd1	889667	T	A
Bd1	889691	C	G
Bd1	889737	G	A
Bd1	889776	T	C
Bd1	890096	C	T
Bd1	890263	A	G
Bd1	890295	A	T
Bd1	890436	A	T
Bd1	890464	G	C
Bd1	890482	T	C
Bd1	890563	G	A
Bd1	891103	T	C
Bd1	891121	G	T
Bd1	891423	T	C
Bd1	891480	T	C
Bd1	891693	C	T
Bd1	891996	T	C
Bd1	892029	T	C
Bd1	892068	G	T
Bd1	892093	A	G
Bd1	892122	A	T
Bd1	892154	T	G
Bd1	892197	T	G
Bd1	892231	T	G
Bd1	892798	A	G
Bd1	893104	A	G
Bd1	893190	T	A
Bd1	893335	G	A
Bd1	893386	C	T
Bd1	893532	C	A
Bd1	893729	A	G
Bd1	899319	A	G
Bd1	899538	G	A
Bd1	899810	A	G
Bd1	899878	G	A
Bd1	899970	A	G
Bd1	900288	A	T
Bd1	900370	A	G
Bd1	900407	T	A
Bd1	901054	T	A
Bd1	901635	G	A
Bd1	901745	T	G
Bd1	901899	G	A
Bd1	901969	A	G
Bd1	902025	T	C
Bd1	902065	G	C
Bd1	902110	C	A
Bd1	902412	T	C
Bd1	902752	T	C
Bd1	902813	T	A
Bd1	902907	G	A
Bd1	903040	A	G
Bd1	903113	C	A
Bd1	903258	A	G
Bd1	903337	T	G
Bd1	903473	T	C
Bd1	903504	C	T
Bd1	903850	C	G
Bd1	903931	A	G
Bd1	903958	T	A
Bd1	904080	C	T
Bd1	904385	A	C
Bd1	904492	G	T
Bd1	904581	C	T
Bd1	904686	A	G
Bd1	904798	T	C
Bd1	904960	G	A
Bd1	905041	C	A
Bd1	905115	C	T
Bd1	905161	C	T
Bd1	905199	C	T
Bd1	905258	T	C
Bd1	905280	C	T
Bd1	905286	T	C
Bd1	905298	G	A
Bd1	905335	C	T
Bd1	905355	T	C
Bd1	905426	T	C
Bd1	905442	T	C
Bd1	905629	C	T
Bd1	905664	C	A
Bd1	905683	T	C
Bd1	905706	G	C
Bd1	905745	G	A
Bd1	905798	C	T
Bd1	905959	G	A
Bd1	905977	C	T
Bd1	906009	C	G
Bd1	906036	G	A
Bd1	906077	C	T
Bd1	906288	C	A
Bd1	906298	A	G
Bd1	906407	C	T
Bd1	906440	G	T
Bd1	906479	A	G
Bd1	906484	T	G
Bd1	906539	T	G
Bd1	906692	T	C
Bd1	906867	T	C
Bd1	907007	T	C
Bd1	907055	C	G
Bd1	907256	C	T
Bd1	907282	A	T
Bd1	907357	C	T
Bd1	907524	G	A
Bd1	907880	G	A
Bd1	907973	G	A
Bd1	908185	G	A
Bd1	908272	A	T
Bd1	908296	G	A
Bd1	908837	C	T
Bd1	908868	G	A
Bd1	908895	C	T
Bd1	909121	C	T
Bd1	909268	G	A
Bd1	909323	G	T
Bd1	909522	G	T
Bd1	910276	T	C
Bd1	910303	A	G
Bd1	910333	T	C
Bd1	910530	C	T
Bd1	910610	G	A
Bd1	910630	T	C
Bd1	910680	G	A
Bd1	910705	A	G
Bd1	910714	C	T
Bd1	910870	G	C
Bd1	910909	G	A
Bd1	910937	G	A
Bd1	910974	G	C
Bd1	911015	C	T
Bd1	911034	A	G
Bd1	911040	T	C
Bd1	911071	G	A
Bd1	911079	G	A
Bd1	911131	A	G
Bd1	911343	G	A
Bd1	911396	G	A
Bd1	911450	A	G
Bd1	911641	G	A
Bd1	911719	C	T
Bd1	911783	T	C
Bd1	911856	T	C
Bd1	911938	A	G
Bd1	911972	A	G
Bd1	912009	G	A
Bd1	912031	G	A
Bd1	912064	C	T
Bd1	912318	C	G
Bd1	912355	G	A
Bd1	912360	G	A
Bd1	912419	A	C
Bd1	912642	G	A
Bd1	912793	G	A
Bd1	912834	T	G
Bd1	912867	C	T
Bd1	912901	G	C
Bd1	912923	T	G
Bd1	913099	T	C
Bd1	913135	G	A
Bd1	913186	A	G
Bd1	913259	T	C
Bd1	913360	A	G
Bd1	913384	T	C
Bd1	913397	T	C
Bd1	913415	C	T
Bd1	913420	G	A
Bd1	913538	A	G
Bd1	913573	G	T
Bd1	913722	C	T
Bd1	913771	T	G
Bd1	913926	A	G
Bd1	913946	T	C
Bd1	914001	G	T
Bd1	914020	G	A
Bd1	914113	G	C
Bd1	914184	A	G
Bd1	914488	T	C
Bd1	915095	T	C
Bd1	915112	G	A
Bd1	915338	A	G
Bd1	915609	G	A
Bd1	916216	C	G
Bd1	916504	T	C
Bd1	916527	T	A
Bd1	916645	T	C
Bd1	916908	A	C
Bd1	917241	C	G
Bd1	917321	A	G
Bd1	917397	T	C
Bd1	917977	T	A
Bd1	918788	T	C
Bd1	919718	A	G
Bd1	920913	G	A
Bd1	921342	G	C
Bd1	921533	G	T
Bd1	922700	C	T
Bd1	923867	C	A
Bd1	923990	A	T
Bd1	924055	G	A
Bd1	924087	C	T
Bd1	924160	C	G
Bd1	924664	G	C
Bd1	925034	G	A
Bd1	925052	A	G
Bd1	925151	C	T
Bd1	925216	T	C
Bd1	925454	C	G
Bd1	925587	T	C
Bd1	925592	A	C
Bd1	925672	A	G
Bd1	930863	G	A
Bd1	930869	C	T
Bd1	930874	A	G
Bd1	930881	C	T
Bd1	934880	C	T
Bd1	934975	T	C
Bd1	935060	T	G
Bd1	935070	T	G
Bd1	935112	T	C
Bd1	935139	A	G
Bd1	935202	G	C
Bd1	935236	A	G
Bd1	935296	A	C
Bd1	935312	T	G
Bd1	935319	A	G
Bd1	935345	G	A
Bd1	935356	A	G
Bd1	935381	A	G
Bd1	935458	A	C
Bd1	935503	G	T
Bd1	935508	A	T
Bd1	935546	C	T
Bd1	935598	C	G
Bd1	935603	T	A
Bd1	935618	T	A
Bd1	935651	A	G
Bd1	935664	C	T
Bd1	935672	T	C
Bd1	935677	T	A
Bd1	935714	A	G
Bd1	935719	G	A
Bd1	935728	T	A
Bd1	935765	A	G
Bd1	935770	G	A
Bd1	935860	A	G
Bd1	935869	C	T
Bd1	935875	G	C
Bd1	935927	C	T
Bd1	935940	T	A
Bd1	935954	A	T
Bd1	935962	C	T
Bd1	936062	G	T
Bd1	936068	A	G
Bd1	936105	T	G
Bd1	936111	G	T
Bd1	936151	C	T
Bd1	936194	T	A
Bd1	936200	T	C
Bd1	936216	A	G
Bd1	936276	A	G
Bd1	936301	G	A
Bd1	936374	G	T
Bd1	936399	G	T
Bd1	936441	T	C
Bd1	936859	C	T
Bd1	936884	C	T
Bd1	936920	C	G
Bd1	936929	G	C
Bd1	937025	G	A
Bd1	937086	T	G
Bd1	937096	G	A
Bd1	937202	G	A
Bd1	937208	G	A
Bd1	937681	G	T
Bd1	937719	A	G
Bd1	937780	C	G
Bd1	937826	C	T
Bd1	937866	A	T
Bd1	937874	G	A
Bd1	937895	A	G
Bd1	937906	C	G
Bd1	937912	C	A
Bd1	937930	T	A
Bd1	937968	T	C
Bd1	938120	A	G
Bd1	938137	T	A
Bd1	938866	C	T
Bd1	939298	A	G
Bd1	939396	G	A
Bd1	939472	A	T
Bd1	939516	T	G
Bd1	939577	A	G
Bd1	939648	A	C
Bd1	939737	C	A
Bd1	940160	C	A
Bd1	940533	T	C
Bd1	940715	A	T
Bd1	940771	T	C
Bd1	940853	T	C
Bd1	940871	T	C
Bd1	940910	G	C
Bd1	940916	T	C
Bd1	940980	G	T
Bd1	941052	G	A
[truncated: 998,000+ more rows]
