# Supplementary material for: Multiplex PCR Targeted Amplicon Sequencing (MTA-Seq): Simple, Flexible, and Versatile SNP Genotyping by Highly Multiplexed PCR Amplicon Sequencing
Source: Front Plant Sci. 2018 Mar 23;9:201. doi: 10.3389/fpls.2018.00201 (PMC5876661; doi:10.3389/fpls.2018.00201)
Supplement: Supplementary file 10 [file DataSheet5.csv]

Data Sheet 5. A list of identified SNPs between Bd21 and BdTR12c.
Chromosome	Position	Reference(Bd21; Bdistachyon_192_v1.2)	Alternative(BdTR12c; SRS190847)
Bd1	4069	C	T
Bd1	27655	A	G
Bd1	59506	T	C
Bd1	59628	G	T
Bd1	68454	A	G
Bd1	68863	T	C
Bd1	86491	C	T
Bd1	89223	T	C
Bd1	96631	C	A
Bd1	169267	G	T
Bd1	174327	T	C
Bd1	183982	G	A
Bd1	184649	A	G
Bd1	186989	G	C
Bd1	213985	C	T
Bd1	233416	T	C
Bd1	379652	A	G
Bd1	424585	T	A
Bd1	449858	T	C
Bd1	458423	C	T
Bd1	480987	T	C
Bd1	520533	G	A
Bd1	540403	A	T
Bd1	552154	C	G
Bd1	559661	A	G
Bd1	564704	G	A
Bd1	593203	T	A
Bd1	663341	T	A
Bd1	692356	A	G
Bd1	720773	C	T
Bd1	765263	T	G
Bd1	805649	G	A
Bd1	815038	T	G
Bd1	823248	G	T
Bd1	823274	G	A
Bd1	823279	G	C
Bd1	823285	C	A
Bd1	823290	G	C
Bd1	859650	G	A
Bd1	859987	G	C
Bd1	860003	T	C
Bd1	860030	C	T
Bd1	860091	C	G
Bd1	860434	T	C
Bd1	860480	C	G
Bd1	860537	A	G
Bd1	860565	A	G
Bd1	860652	C	T
Bd1	860685	G	A
Bd1	860703	G	A
Bd1	860743	C	T
Bd1	860853	T	C
Bd1	860858	T	C
Bd1	860872	C	T
Bd1	860890	G	A
Bd1	860900	C	T
Bd1	860908	A	C
Bd1	860993	G	T
Bd1	861212	T	C
Bd1	861453	C	A
Bd1	861514	A	G
Bd1	861640	T	C
Bd1	861803	C	G
Bd1	862246	T	C
Bd1	862519	T	C
Bd1	862559	C	T
Bd1	862631	A	G
Bd1	862709	C	T
Bd1	862804	G	A
Bd1	862856	A	G
Bd1	863413	C	T
Bd1	863652	G	A
Bd1	864038	C	T
Bd1	864209	G	A
Bd1	864309	A	G
Bd1	864333	A	T
Bd1	864400	G	A
Bd1	864715	T	C
Bd1	865074	A	C
Bd1	865175	G	A
Bd1	865253	A	T
Bd1	865275	G	A
Bd1	865500	C	A
Bd1	865537	G	C
Bd1	865579	G	A
Bd1	866187	A	C
Bd1	866375	G	A
Bd1	866539	C	T
Bd1	866693	A	G
Bd1	866789	C	T
Bd1	866953	T	A
Bd1	866966	G	A
Bd1	866985	A	C
Bd1	867040	C	G
Bd1	867187	C	T
Bd1	867440	C	T
Bd1	867518	G	C
Bd1	868308	T	A
Bd1	868974	A	C
Bd1	869021	C	T
Bd1	869027	C	T
Bd1	869325	C	A
Bd1	869540	C	A
Bd1	869671	T	C
Bd1	869695	A	G
Bd1	869986	G	A
Bd1	870057	T	C
Bd1	870095	G	T
Bd1	870250	G	A
Bd1	870314	C	G
Bd1	870389	A	G
Bd1	870471	G	A
Bd1	870618	C	T
Bd1	870725	G	A
Bd1	870906	T	A
Bd1	871012	C	A
Bd1	871295	G	A
Bd1	871322	A	C
Bd1	871362	C	T
Bd1	871389	T	G
Bd1	871833	A	G
Bd1	872047	A	G
Bd1	872098	C	G
Bd1	872180	G	T
Bd1	872206	A	G
Bd1	872944	C	T
Bd1	873001	G	A
Bd1	873621	A	G
Bd1	873633	A	G
Bd1	873777	T	A
Bd1	873893	T	C
Bd1	873949	C	G
Bd1	874123	G	A
Bd1	874463	T	G
Bd1	874550	C	A
Bd1	874558	A	G
Bd1	874594	C	T
Bd1	874642	T	G
Bd1	874752	T	G
Bd1	874853	T	G
Bd1	874915	C	T
Bd1	875243	A	C
Bd1	875283	A	C
Bd1	875423	A	T
Bd1	875445	A	G
Bd1	875485	C	T
Bd1	875536	G	A
Bd1	875993	C	A
Bd1	876101	T	A
Bd1	876171	T	C
Bd1	876338	A	G
Bd1	876346	G	A
Bd1	876355	G	A
Bd1	876485	T	C
Bd1	876533	C	A
Bd1	876647	G	A
Bd1	876654	G	C
Bd1	876714	C	A
Bd1	876908	A	G
Bd1	876942	T	C
Bd1	877115	T	C
Bd1	877393	T	C
Bd1	877684	G	C
Bd1	877751	G	A
Bd1	877846	T	C
Bd1	877970	G	A
Bd1	878014	A	T
Bd1	878253	A	C
Bd1	878756	T	C
Bd1	878863	C	T
Bd1	878886	A	G
Bd1	878975	G	A
Bd1	879438	T	G
Bd1	879525	G	T
Bd1	879551	T	C
Bd1	879651	T	C
Bd1	879743	G	A
Bd1	879790	A	T
Bd1	879819	G	A
Bd1	879840	G	A
Bd1	879845	T	C
Bd1	879867	G	A
Bd1	880069	C	T
Bd1	880193	C	T
Bd1	880225	C	A
Bd1	882287	C	T
Bd1	882294	G	A
Bd1	882489	C	G
Bd1	882544	C	G
Bd1	882636	A	G
Bd1	882746	A	T
Bd1	882928	C	A
Bd1	883030	A	G
Bd1	883063	C	T
Bd1	883103	G	C
Bd1	883346	T	C
Bd1	883452	T	A
Bd1	883481	G	A
Bd1	883580	T	C
Bd1	883739	A	G
Bd1	883939	G	C
Bd1	884025	G	C
Bd1	884157	G	C
Bd1	884179	A	G
Bd1	884257	C	T
Bd1	884279	C	T
Bd1	884318	G	A
Bd1	884342	T	C
Bd1	884356	T	A
Bd1	884364	G	A
Bd1	884391	C	G
Bd1	884461	A	T
Bd1	884470	T	G
Bd1	884503	A	T
Bd1	884625	T	C
Bd1	884723	C	T
Bd1	884790	G	C
Bd1	884853	C	A
Bd1	884900	T	A
Bd1	885027	G	T
Bd1	885094	T	C
Bd1	885116	G	A
Bd1	885243	C	T
Bd1	885330	T	C
Bd1	885416	G	C
Bd1	885478	A	G
Bd1	885497	G	A
Bd1	885507	C	T
Bd1	885528	G	T
Bd1	885670	G	T
Bd1	885678	T	C
Bd1	885801	T	A
Bd1	885938	G	A
Bd1	885993	T	C
Bd1	886046	A	T
Bd1	886090	A	G
Bd1	886109	C	A
Bd1	886151	A	G
Bd1	886166	C	T
Bd1	887017	G	A
Bd1	887456	C	T
Bd1	887505	T	C
Bd1	887655	C	T
Bd1	887663	A	G
Bd1	887754	T	C
Bd1	887898	C	A
Bd1	888024	G	A
Bd1	888064	A	G
Bd1	888192	G	A
Bd1	888244	G	T
Bd1	888325	G	C
Bd1	888464	G	C
Bd1	888476	A	C
Bd1	888796	A	T
Bd1	888962	A	C
Bd1	889026	G	A
Bd1	889048	G	C
Bd1	889108	A	T
Bd1	889134	A	G
Bd1	889203	C	T
Bd1	889274	A	G
Bd1	889298	A	C
Bd1	889373	A	G
Bd1	889540	G	A
Bd1	889582	G	C
Bd1	889616	C	T
Bd1	889667	T	A
Bd1	890122	G	A
Bd1	890222	T	A
Bd1	890295	A	T
Bd1	890482	T	C
Bd1	890555	T	C
Bd1	890594	A	G
Bd1	890859	A	T
Bd1	891282	G	A
Bd1	891391	C	A
Bd1	891423	T	C
Bd1	891459	A	T
Bd1	891480	T	C
Bd1	891575	T	G
Bd1	891595	C	T
Bd1	891707	T	C
Bd1	891724	A	C
Bd1	891865	T	C
Bd1	892122	A	T
Bd1	892154	T	G
Bd1	892197	T	G
Bd1	892231	T	G
Bd1	892255	G	A
Bd1	892769	C	T
Bd1	892798	A	G
Bd1	893035	C	A
Bd1	893163	A	G
Bd1	893532	C	A
Bd1	893793	T	C
Bd1	894026	C	G
Bd1	894349	A	G
Bd1	894672	A	G
Bd1	894711	C	T
Bd1	894765	C	T
Bd1	894803	C	T
Bd1	894961	T	C
Bd1	894967	T	C
Bd1	895004	A	G
Bd1	895194	C	G
Bd1	895286	T	C
Bd1	895356	G	A
Bd1	895456	G	T
Bd1	895474	G	A
Bd1	895543	T	C
Bd1	895676	C	A
Bd1	895725	G	A
Bd1	895782	G	A
Bd1	895901	T	G
Bd1	895909	C	T
Bd1	896023	T	G
Bd1	896038	T	C
Bd1	896100	C	T
Bd1	896107	G	C
Bd1	896250	T	C
Bd1	899432	G	A
Bd1	899458	G	A
Bd1	899474	T	C
Bd1	899515	C	T
Bd1	899620	A	C
Bd1	899625	A	G
Bd1	899643	C	A
Bd1	908131	A	G
Bd1	908145	C	T
Bd1	908150	G	A
Bd1	908163	G	C
Bd1	908176	G	A
Bd1	908226	C	T
Bd1	908239	A	G
Bd1	908257	C	T
Bd1	908544	T	C
Bd1	908562	G	T
Bd1	908589	G	T
Bd1	908596	C	G
Bd1	909268	G	A
Bd1	909341	C	T
Bd1	909357	G	A
Bd1	909405	G	C
Bd1	909458	A	G
Bd1	909522	G	A
Bd1	909555	A	G
Bd1	909560	G	A
Bd1	909567	G	T
Bd1	909674	T	G
Bd1	909679	A	C
Bd1	909775	A	C
Bd1	909791	T	C
Bd1	909822	G	C
Bd1	909882	C	T
Bd1	909888	T	G
Bd1	909907	G	A
Bd1	912741	A	C
Bd1	912771	G	A
Bd1	912793	G	A
Bd1	912802	T	C
Bd1	912823	C	T
Bd1	912834	T	G
Bd1	912901	G	C
Bd1	912908	A	G
Bd1	912938	G	A
Bd1	913033	T	C
Bd1	913058	G	C
Bd1	913088	T	A
Bd1	913149	G	A
Bd1	913156	A	G
Bd1	913186	A	G
Bd1	913259	T	C
Bd1	913360	A	G
Bd1	913366	A	G
Bd1	913397	T	C
Bd1	913463	T	C
Bd1	913496	C	G
Bd1	913504	C	T
Bd1	913538	A	G
Bd1	913573	G	T
Bd1	913663	G	A
Bd1	913692	C	T
Bd1	913771	T	G
Bd1	913863	G	T
Bd1	913946	T	C
Bd1	914001	G	T
Bd1	914039	A	T
Bd1	914064	C	T
Bd1	914077	T	C
Bd1	914148	A	T
Bd1	914184	A	G
Bd1	914314	A	G
Bd1	914881	C	T
Bd1	915007	G	C
Bd1	915047	A	G
Bd1	915095	T	C
Bd1	915167	A	G
Bd1	915221	T	C
Bd1	915260	A	G
Bd1	915328	A	C
Bd1	915338	A	G
Bd1	915348	G	C
Bd1	915492	C	T
Bd1	915641	A	C
Bd1	915664	C	T
Bd1	915671	G	C
Bd1	916202	A	T
Bd1	916332	G	A
Bd1	916373	C	G
Bd1	916504	T	C
Bd1	916715	C	T
Bd1	916838	C	A
Bd1	916908	A	C
Bd1	916920	G	A
Bd1	917084	C	A
Bd1	917095	T	C
Bd1	917149	T	C
Bd1	917165	G	A
Bd1	917177	G	A
Bd1	917218	T	C
Bd1	917263	C	A
Bd1	917321	A	G
Bd1	917330	A	G
Bd1	917354	C	T
Bd1	917397	T	C
Bd1	917581	C	T
Bd1	917591	A	G
Bd1	917613	G	T
Bd1	917631	C	T
Bd1	917670	C	A
Bd1	917702	G	A
Bd1	917772	T	C
Bd1	917799	C	T
Bd1	917820	A	G
Bd1	917827	T	C
Bd1	917887	G	A
Bd1	917915	C	T
Bd1	917940	T	G
Bd1	917946	C	T
Bd1	917977	T	A
Bd1	917983	A	G
Bd1	918018	G	T
Bd1	918042	T	C
Bd1	918108	G	A
Bd1	918224	C	A
Bd1	918233	T	C
Bd1	918344	G	T
Bd1	918392	C	T
Bd1	918531	T	C
Bd1	918547	C	T
Bd1	918606	G	C
Bd1	918615	G	C
Bd1	918622	T	A
Bd1	918631	T	C
Bd1	918650	T	C
Bd1	918673	T	C
Bd1	918679	G	A
Bd1	918693	T	C
Bd1	918727	C	A
Bd1	918773	C	T
Bd1	918788	T	C
Bd1	918801	T	C
Bd1	918873	G	A
Bd1	918924	A	G
Bd1	918943	T	G
Bd1	918975	T	C
Bd1	919152	A	G
Bd1	919162	A	G
Bd1	919189	G	A
Bd1	919266	C	G
Bd1	919466	A	T
Bd1	919553	T	C
Bd1	919609	A	C
Bd1	919617	T	C
Bd1	919624	T	C
Bd1	919643	C	T
Bd1	919648	C	T
Bd1	919678	A	G
Bd1	919718	A	G
Bd1	919723	C	A
Bd1	919731	G	A
Bd1	919738	C	T
Bd1	919752	C	T
Bd1	919784	T	A
Bd1	919798	A	G
Bd1	919804	T	C
Bd1	919811	T	C
Bd1	919816	A	T
Bd1	919892	A	C
Bd1	919932	C	A
Bd1	919987	G	A
Bd1	920005	C	T
Bd1	920021	T	A
Bd1	920032	G	T
Bd1	920064	C	T
Bd1	920078	T	C
Bd1	920085	C	T
Bd1	921240	T	A
Bd1	921245	G	C
Bd1	921386	C	T
Bd1	921416	T	C
Bd1	921456	T	G
Bd1	921527	T	G
Bd1	921862	G	A
Bd1	923990	A	T
Bd1	924055	G	A
Bd1	924087	C	T
Bd1	924160	C	G
Bd1	924495	G	T
Bd1	924513	A	G
Bd1	924528	C	T
Bd1	924541	C	G
Bd1	925394	A	T
Bd1	925399	G	A
Bd1	925404	A	T
Bd1	925431	G	A
Bd1	925454	C	G
Bd1	925587	T	C
Bd1	925672	A	G
Bd1	925697	T	C
Bd1	926065	G	C
Bd1	926084	A	G
Bd1	930525	G	A
Bd1	930701	C	A
Bd1	930713	T	G
Bd1	930720	G	A
Bd1	930740	G	C
Bd1	930752	G	C
Bd1	930863	G	A
Bd1	930869	C	T
Bd1	930874	A	G
Bd1	930881	C	T
Bd1	930890	T	C
Bd1	934880	C	T
Bd1	934961	T	C
Bd1	934975	T	C
Bd1	935060	T	G
Bd1	935070	T	G
Bd1	935112	T	C
Bd1	935139	A	G
Bd1	935202	G	C
Bd1	935236	A	G
Bd1	935296	A	C
Bd1	935319	A	G
Bd1	935345	G	A
Bd1	935381	A	G
Bd1	935458	A	C
Bd1	935651	A	G
Bd1	935664	C	T
Bd1	935672	T	C
Bd1	935677	T	A
Bd1	935714	A	G
Bd1	935719	G	A
Bd1	935728	T	A
Bd1	935765	A	G
Bd1	935770	G	A
Bd1	935875	G	C
Bd1	935954	A	T
Bd1	935962	C	T
Bd1	935980	C	T
Bd1	936012	G	A
Bd1	936062	G	T
Bd1	936105	T	G
Bd1	936111	G	T
Bd1	936151	C	T
Bd1	936194	T	A
Bd1	936200	T	C
Bd1	936216	A	G
Bd1	936276	A	G
Bd1	936301	G	A
Bd1	936399	G	T
Bd1	936441	T	C
Bd1	936573	C	T
Bd1	936929	G	C
Bd1	937025	G	A
Bd1	937086	T	G
Bd1	937096	G	A
Bd1	937202	G	A
Bd1	937208	G	A
Bd1	937542	C	G
Bd1	937556	A	G
Bd1	937583	C	T
Bd1	937592	A	T
Bd1	938218	T	C
Bd1	938290	G	A
Bd1	938324	C	A
Bd1	938329	T	C
Bd1	938351	T	C
Bd1	938420	A	G
Bd1	938471	A	G
Bd1	938479	A	C
Bd1	938499	T	A
Bd1	938695	C	G
Bd1	938926	T	G
Bd1	939007	C	T
Bd1	939189	A	T
Bd1	939249	G	A
Bd1	939265	C	G
Bd1	939396	G	A
Bd1	939472	A	T
Bd1	939516	T	G
Bd1	939577	A	G
Bd1	939601	A	G
Bd1	939648	A	C
Bd1	939698	A	G
Bd1	939737	C	A
Bd1	940160	C	A
Bd1	940456	G	T
Bd1	940533	T	C
Bd1	940715	A	T
Bd1	940771	T	C
Bd1	940853	T	C
Bd1	940871	T	C
Bd1	940910	G	C
Bd1	940916	T	C
Bd1	940922	C	T
Bd1	940980	G	T
Bd1	941052	G	A
Bd1	941072	G	A
Bd1	941079	T	C
Bd1	941108	G	A
Bd1	941114	T	C
Bd1	941222	G	A
Bd1	941274	C	G
Bd1	941280	A	G
Bd1	941368	T	C
Bd1	941521	C	T
Bd1	941773	A	T
Bd1	941825	C	T
Bd1	942071	T	C
Bd1	942105	C	T
Bd1	942349	G	C
Bd1	942776	C	A
Bd1	942991	A	G
Bd1	943107	T	C
Bd1	943308	C	T
Bd1	943338	T	C
Bd1	943418	T	C
Bd1	943968	T	C
Bd1	944051	G	C
Bd1	944163	G	C
Bd1	944313	T	C
Bd1	944377	A	G
Bd1	944449	A	T
Bd1	944810	C	G
Bd1	944980	G	C
Bd1	945000	T	C
Bd1	945016	T	C
Bd1	945084	G	T
Bd1	945700	C	G
Bd1	945722	C	T
Bd1	945895	C	A
Bd1	946050	A	T
Bd1	946142	T	G
Bd1	946665	A	G
Bd1	946895	C	A
Bd1	946945	C	T
Bd1	947169	G	T
Bd1	947291	T	C
Bd1	947322	T	C
Bd1	947499	A	T
Bd1	947519	T	C
Bd1	947530	A	G
Bd1	947743	A	G
Bd1	947918	G	C
Bd1	947965	G	T
Bd1	948169	A	C
Bd1	948243	A	G
Bd1	948367	T	C
Bd1	948511	A	G
Bd1	948528	A	G
Bd1	948701	A	G
Bd1	948760	T	G
Bd1	949072	C	T
Bd1	949090	T	C
Bd1	949101	A	G
Bd1	949127	C	T
Bd1	949308	A	G
Bd1	949431	C	T
Bd1	949669	C	A
Bd1	949964	T	G
Bd1	950032	G	T
Bd1	950147	C	G
Bd1	950165	G	T
Bd1	950379	A	G
Bd1	950440	C	T
Bd1	950526	C	A
Bd1	950770	T	C
Bd1	950862	G	A
Bd1	951085	T	C
Bd1	951110	T	C
Bd1	951710	G	A
Bd1	951767	A	G
Bd1	951945	C	T
Bd1	952017	C	A
Bd1	952073	G	A
Bd1	952303	C	T
Bd1	952312	C	G
Bd1	952360	G	C
Bd1	952367	T	C
Bd1	952701	T	C
Bd1	952711	A	G
Bd1	952720	G	C
Bd1	952739	A	G
Bd1	952744	G	C
Bd1	952803	C	T
Bd1	953080	A	G
Bd1	953095	C	A
Bd1	953161	C	G
Bd1	953191	G	C
Bd1	953441	T	C
Bd1	953455	C	T
Bd1	953485	A	G
Bd1	953527	A	G
Bd1	953703	C	T
Bd1	953708	G	A
Bd1	953922	C	T
Bd1	954090	T	G
Bd1	954221	A	T
Bd1	954251	C	G
Bd1	954452	G	A
Bd1	954813	A	C
Bd1	954960	T	C
Bd1	955367	A	G
Bd1	955450	C	G
Bd1	955869	T	A
Bd1	956095	T	C
Bd1	956141	G	A
Bd1	956216	C	G
Bd1	956310	C	T
Bd1	956333	G	A
Bd1	956460	A	G
Bd1	956500	C	T
Bd1	956574	A	G
Bd1	956598	G	A
Bd1	956628	A	G
Bd1	956687	T	C
Bd1	956761	T	C
Bd1	956797	G	A
Bd1	956888	A	G
Bd1	957041	A	C
Bd1	957082	G	A
Bd1	957182	C	G
Bd1	957261	G	A
Bd1	957334	G	C
Bd1	957409	A	C
Bd1	957683	A	G
Bd1	957836	T	C
Bd1	957891	G	A
Bd1	957977	T	C
Bd1	957999	A	C
Bd1	958081	A	T
Bd1	958192	T	C
Bd1	958371	G	A
Bd1	958412	G	A
Bd1	958429	A	G
Bd1	958459	A	G
Bd1	958469	A	G
Bd1	958509	T	C
Bd1	958589	A	G
Bd1	958596	T	C
Bd1	958717	A	G
Bd1	958729	A	G
Bd1	958800	C	T
Bd1	958962	T	C
Bd1	959105	C	T
Bd1	959207	G	A
Bd1	959601	C	T
Bd1	959616	A	G
Bd1	959645	T	C
Bd1	959802	A	G
Bd1	959873	C	T
Bd1	960021	C	G
Bd1	960499	C	T
Bd1	960836	A	C
Bd1	960915	T	C
Bd1	961208	T	C
Bd1	961232	G	A
Bd1	961261	C	T
Bd1	961302	G	C
Bd1	961338	C	T
Bd1	961609	A	G
Bd1	961908	G	T
Bd1	962046	C	T
Bd1	962441	A	C
Bd1	962465	A	G
Bd1	962528	T	A
Bd1	962714	C	G
Bd1	962746	T	C
Bd1	962758	A	C
Bd1	962859	A	C
Bd1	963009	G	A
Bd1	963048	C	T
Bd1	963061	C	T
Bd1	963170	G	A
Bd1	963354	G	C
Bd1	963374	C	G
Bd1	963599	A	C
Bd1	963638	G	A
Bd1	963776	A	G
Bd1	963789	G	A
Bd1	963797	C	T
Bd1	963814	G	A
Bd1	963935	G	A
Bd1	964000	A	G
Bd1	964006	G	A
Bd1	964023	T	C
Bd1	964046	G	T
Bd1	964054	G	T
Bd1	964066	G	A
Bd1	964086	T	G
Bd1	964104	A	G
Bd1	964159	A	G
Bd1	964194	G	T
Bd1	964300	A	G
Bd1	964308	T	C
Bd1	964365	A	G
Bd1	964414	A	G
Bd1	964442	C	T
Bd1	964475	G	A
Bd1	964613	A	G
Bd1	964634	T	C
Bd1	964659	T	C
Bd1	964682	C	T
Bd1	964698	G	A
Bd1	964723	A	G
Bd1	964736	G	A
Bd1	964753	A	T
Bd1	964818	G	A
Bd1	964910	C	T
Bd1	965322	A	G
Bd1	965387	T	C
Bd1	965561	C	T
Bd1	965608	A	G
Bd1	965743	T	C
Bd1	966000	T	C
Bd1	966008	G	A
Bd1	966027	T	C
Bd1	966046	A	G
Bd1	966096	T	G
Bd1	966102	C	T
Bd1	966211	G	C
Bd1	966608	T	C
Bd1	966631	T	C
Bd1	966706	T	C
Bd1	966752	G	A
Bd1	966820	G	A
Bd1	966881	T	C
Bd1	966982	A	G
Bd1	967051	G	C
Bd1	967062	T	C
Bd1	967218	C	T
Bd1	967271	T	C
Bd1	967359	T	C
Bd1	967406	T	G
Bd1	967440	C	A
Bd1	967856	T	C
Bd1	967874	G	A
Bd1	967880	C	T
Bd1	967900	T	C
Bd1	967923	G	A
Bd1	967934	A	G
Bd1	967961	G	A
Bd1	967976	G	T
Bd1	968027	T	C
Bd1	968043	A	G
Bd1	968082	C	T
Bd1	968131	T	C
Bd1	968145	A	G
Bd1	968153	G	A
Bd1	968167	C	T
Bd1	968208	A	G
Bd1	968291	A	C
Bd1	968360	A	G
Bd1	968594	A	G
Bd1	968739	G	T
Bd1	969125	C	G
Bd1	969524	C	G
Bd1	969785	A	C
Bd1	969886	T	C
Bd1	969940	A	C
Bd1	970088	A	T
Bd1	970153	T	A
Bd1	970181	T	A
Bd1	970386	G	A
Bd1	970482	G	T
Bd1	971208	G	C
Bd1	972301	A	G
Bd1	972316	T	C
Bd1	972885	G	A
Bd1	972943	A	G
Bd1	973403	G	A
Bd1	973560	T	C
Bd1	973757	G	A
Bd1	973994	A	T
Bd1	974051	C	A
Bd1	974204	A	T
Bd1	974233	A	C
Bd1	974316	G	A
Bd1	974432	G	T
Bd1	974449	T	G
Bd1	974472	C	T
Bd1	974893	T	C
Bd1	974919	T	C
Bd1	974941	T	C
Bd1	975129	A	G
Bd1	975246	G	A
Bd1	975402	A	G
Bd1	975581	T	C
Bd1	975998	C	A
Bd1	976009	T	C
Bd1	976035	G	A
Bd1	976129	G	A
Bd1	976179	T	C
Bd1	976217	A	G
Bd1	976304	A	C
Bd1	976312	T	C
Bd1	976323	G	T
Bd1	976334	G	T
Bd1	976365	A	G
Bd1	976401	T	C
Bd1	976408	G	A
Bd1	976413	G	A
Bd1	976429	A	G
Bd1	976435	G	T
Bd1	976466	G	A
Bd1	976558	C	T
Bd1	976743	A	G
Bd1	976839	C	T
Bd1	976910	G	A
Bd1	977003	G	A
Bd1	977168	G	A
Bd1	977311	G	A
Bd1	977337	G	A
Bd1	977437	C	T
Bd1	977467	G	T
Bd1	977480	C	A
Bd1	977571	C	A
Bd1	977581	G	A
Bd1	977733	C	A
Bd1	977846	C	T
Bd1	977871	A	G
Bd1	977994	G	A
Bd1	978033	C	T
Bd1	978406	A	G
Bd1	979021	T	C
Bd1	979300	T	A
Bd1	979521	T	C
Bd1	979527	C	T
Bd1	979598	C	T
Bd1	979851	T	A
Bd1	979863	C	T
Bd1	979968	T	C
Bd1	979975	G	A
Bd1	980030	G	C
Bd1	980092	A	G
Bd1	980140	A	G
Bd1	980206	T	C
Bd1	980224	A	G
Bd1	980235	A	G
Bd1	980327	C	G
Bd1	980476	A	G
Bd1	980643	A	G
Bd1	980760	C	A
Bd1	980936	C	T
Bd1	980985	A	C
Bd1	981031	A	G
Bd1	981059	A	T
Bd1	981109	C	T
Bd1	981188	A	G
Bd1	981219	A	G
Bd1	981342	A	C
Bd1	981546	G	A
Bd1	981815	T	C
Bd1	982258	C	T
Bd1	982311	G	C
Bd1	982668	G	A
Bd1	982941	A	G
Bd1	983036	A	G
Bd1	983128	C	T
Bd1	983273	A	C
Bd1	983320	G	A
Bd1	983584	G	A
Bd1	983810	G	A
Bd1	984147	G	T
Bd1	984167	A	C
Bd1	984306	A	G
Bd1	984655	A	G
Bd1	984661	C	T
Bd1	984745	C	T
Bd1	984881	A	G
Bd1	985063	G	A
Bd1	985150	C	T
Bd1	985231	C	T
Bd1	985283	G	C
Bd1	985294	T	C
Bd1	985308	A	G
Bd1	985374	A	G
Bd1	985385	G	A
Bd1	985390	T	C
Bd1	985421	G	A
Bd1	985474	C	G
Bd1	985481	A	G
Bd1	985579	G	A
Bd1	985598	C	T
Bd1	985633	G	A
Bd1	985643	C	A
Bd1	985754	T	C
Bd1	985826	G	T
Bd1	985923	T	C
Bd1	985944	A	T
Bd1	986076	A	C
Bd1	986109	G	C
Bd1	986211	G	C
Bd1	986329	A	G
Bd1	986623	C	T
Bd1	986669	G	A
Bd1	986880	G	A
Bd1	986910	G	T
Bd1	986986	A	T
Bd1	987174	T	C
Bd1	987329	A	C
Bd1	987360	T	C
Bd1	987441	C	T
Bd1	987736	T	C
Bd1	987755	T	C
Bd1	987825	T	G
Bd1	987916	C	T
Bd1	987992	A	T
Bd1	988029	C	T
Bd1	988070	A	G
Bd1	988221	G	A
Bd1	988393	A	T
Bd1	988416	G	T
Bd1	988502	G	A
Bd1	988693	T	A
Bd1	988752	A	G
Bd1	988786	G	T
Bd1	989018	G	C
Bd1	989260	T	C
Bd1	989383	G	C
Bd1	989429	G	C
Bd1	989601	G	T
Bd1	989646	A	G
Bd1	989822	G	C
Bd1	989947	T	C
Bd1	989994	C	A
Bd1	990153	G	A
Bd1	990172	T	C
Bd1	990249	G	A
Bd1	990260	G	C
Bd1	990296	G	T
Bd1	990771	G	C
Bd1	991044	T	A
Bd1	991187	T	C
Bd1	991411	T	C
Bd1	991944	T	C
Bd1	994503	C	A
Bd1	995909	A	G
Bd1	995919	T	G
Bd1	996104	T	A
Bd1	996177	T	C
Bd1	996280	T	A
Bd1	996405	T	C
Bd1	996460	T	G
Bd1	996523	T	G
Bd1	996972	A	G
Bd1	996988	A	G
Bd1	997087	A	C
Bd1	997279	G	T
Bd1	997350	C	A
Bd1	997788	G	C
Bd1	998028	T	C
Bd1	998076	A	C
Bd1	998178	T	C
Bd1	998315	C	T
Bd1	998392	A	C
Bd1	998488	C	G
Bd1	998545	C	T
Bd1	998608	C	A
Bd1	998637	T	C
Bd1	998668	C	A
Bd1	998779	G	A
Bd1	999229	A	G
Bd1	999272	A	T
Bd1	999441	C	T
Bd1	999512	T	C
Bd1	999527	G	A
Bd1	999542	G	T
Bd1	999553	G	C
Bd1	999597	T	C
Bd1	999767	G	A
Bd1	999795	C	A
Bd1	999835	T	G
Bd1	999935	T	C
Bd1	1000110	C	G
Bd1	1000165	T	C
Bd1	1000179	A	T
Bd1	1000231	T	A
Bd1	1000288	C	T
Bd1	1000360	A	G
Bd1	1000372	A	G
Bd1	1000378	T	C
Bd1	1000425	C	T
Bd1	1000433	A	G
Bd1	1000493	T	G
Bd1	1000626	T	C
Bd1	1000642	T	C
Bd1	1000661	C	T
Bd1	1000716	T	G
Bd1	1000837	A	G
Bd1	1000868	C	A
Bd1	1000884	T	G
Bd1	1001110	G	T
Bd1	1001741	T	C
Bd1	1002080	A	G
Bd1	1002176	T	C
Bd1	1002375	G	C
Bd1	1002411	C	T
Bd1	1002443	G	A
Bd1	1002524	G	A
Bd1	1002783	A	G
Bd1	1002801	G	T
Bd1	1003222	C	T
Bd1	1003229	A	G
Bd1	1003242	C	G
Bd1	1003377	G	A
Bd1	1003522	A	G
Bd1	1005862	T	C
Bd1	1006070	G	C
Bd1	1006450	G	C
Bd1	1006503	T	C
Bd1	1006571	T	A
Bd1	1006577	G	A
Bd1	1006777	A	G
Bd1	1006791	G	T
Bd1	1006842	C	A
Bd1	1006926	A	G
Bd1	1007089	C	T
Bd1	1007167	C	G
Bd1	1007193	C	T
Bd1	1007375	A	T
Bd1	1007515	G	A
Bd1	1007552	G	C
Bd1	1007626	T	C
Bd1	1007672	T	C
Bd1	1007708	C	T
Bd1	1007727	T	A
Bd1	1007739	C	G
Bd1	1007796	A	G
Bd1	1007981	G	C
Bd1	1008460	A	G
Bd1	1008551	G	A
Bd1	1008621	T	G
Bd1	1008670	C	G
Bd1	1008683	T	C
Bd1	1009121	C	T
Bd1	1009202	G	T
Bd1	1009367	C	G
Bd1	1009416	C	A
Bd1	1009475	T	C
Bd1	1009670	A	G
Bd1	1009780	T	C
Bd1	1009922	T	C
Bd1	1010031	A	T
Bd1	1010099	G	A
Bd1	1010119	G	A
Bd1	1010309	C	A
Bd1	1010483	T	C
Bd1	1010552	T	G
Bd1	1010585	T	C
Bd1	1010945	G	T
Bd1	1011050	T	C
Bd1	1011086	A	G
Bd1	1011177	A	C
Bd1	1011296	A	T
Bd1	1011381	G	A
Bd1	1011390	T	C
Bd1	1011416	G	A
Bd1	1011457	G	A
Bd1	1011479	T	C
Bd1	1011569	T	C
Bd1	1011580	C	T
Bd1	1011780	G	A
Bd1	1011801	T	C
Bd1	1011848	A	G
Bd1	1011863	T	C
Bd1	1011908	T	C
Bd1	1011919	C	T
Bd1	1011945	T	A
Bd1	1012040	A	G
Bd1	1012093	G	A
Bd1	1012189	G	A
Bd1	1012194	T	C
Bd1	1012387	T	C
Bd1	1012445	A	G
Bd1	1012465	T	G
Bd1	1012537	A	G
Bd1	1012688	A	G
Bd1	1012838	A	C
Bd1	1012868	T	C
Bd1	1012933	A	G
Bd1	1013200	G	C
Bd1	1013342	G	A
Bd1	1013371	C	T
Bd1	1013388	A	T
Bd1	1013410	T	A
Bd1	1013454	G	A
Bd1	1013514	A	G
Bd1	1013545	T	C
Bd1	1013731	G	C
Bd1	1013925	G	A
Bd1	1014077	A	G
Bd1	1014089	T	C
Bd1	1014119	G	A
Bd1	1014180	T	C
Bd1	1014195	T	C
Bd1	1014333	C	T
Bd1	1014590	C	G
Bd1	1014822	A	G
Bd1	1014868	T	C
Bd1	1014873	C	T
Bd1	1014950	C	T
Bd1	1014972	G	A
Bd1	1015019	A	G
Bd1	1015050	T	C
Bd1	1015084	A	C
Bd1	1015093	G	A
Bd1	1015122	A	G
Bd1	1015158	G	A
Bd1	1015166	T	C
Bd1	1015176	G	A
Bd1	1015203	C	T
Bd1	1015249	C	T
Bd1	1015254	A	G
Bd1	1015265	T	C
Bd1	1015276	T	C
Bd1	1015381	G	A
Bd1	1015422	G	C
Bd1	1015472	A	G
Bd1	1015511	T	C
Bd1	1015521	G	A
Bd1	1015528	C	T
Bd1	1015538	G	A
Bd1	1015552	T	C
Bd1	1015682	G	A
Bd1	1015698	C	T
Bd1	1015945	G	T
Bd1	1016008	A	G
Bd1	1016044	T	C
Bd1	1016095	C	T
Bd1	1016267	C	T
Bd1	1016460	A	G
Bd1	1016744	T	C
Bd1	1016758	C	A
Bd1	1016764	C	T
Bd1	1016774	T	C
Bd1	1016783	A	G
Bd1	1016801	A	G
Bd1	1017256	C	T
Bd1	1017316	C	T
Bd1	1017354	G	T
Bd1	1017383	C	T
Bd1	1017593	T	A
Bd1	1017880	A	G
Bd1	1017889	T	C
Bd1	1018011	A	G
Bd1	1018227	C	T
Bd1	1018569	T	C
Bd1	1018644	C	T
Bd1	1018678	T	C
Bd1	1018831	G	A
Bd1	1018847	C	T
Bd1	1018902	G	C
Bd1	1018960	A	G
Bd1	1018987	C	T
Bd1	1018994	T	C
Bd1	1019020	A	G
Bd1	1019034	C	T
Bd1	1019055	A	T
Bd1	1019188	G	A
Bd1	1019252	G	A
Bd1	1019375	G	C
Bd1	1019420	G	T
Bd1	1019475	T	A
Bd1	1019713	C	T
Bd1	1019734	T	C
Bd1	1019781	C	G
Bd1	1019787	G	C
Bd1	1019894	G	A
Bd1	1019986	T	C
Bd1	1020131	T	C
Bd1	1020162	G	C
Bd1	1020254	G	T
Bd1	1020502	C	G
Bd1	1021139	G	A
Bd1	1021252	A	C
Bd1	1021511	C	A
Bd1	1021710	T	C
Bd1	1022471	A	G
Bd1	1022521	C	T
Bd1	1022530	A	G
Bd1	1022643	A	G
Bd1	1022727	C	T
Bd1	1022764	A	T
Bd1	1022813	T	G
Bd1	1022877	T	C
Bd1	1022897	A	G
Bd1	1022980	G	A
Bd1	1024170	T	C
Bd1	1025442	A	T
Bd1	1025961	G	T
Bd1	1026262	G	C
Bd1	1026738	T	G
Bd1	1027099	G	A
Bd1	1027478	G	C
Bd1	1027522	A	C
Bd1	1027536	T	A
Bd1	1027557	T	G
Bd1	1027944	A	C
Bd1	1027966	T	C
Bd1	1027976	G	A
Bd1	1028049	A	T
Bd1	1028073	A	G
Bd1	1028623	A	G
Bd1	1029781	G	C
Bd1	1029935	G	C
Bd1	1030445	G	A
Bd1	1030992	T	C
Bd1	1031606	T	C
Bd1	1032359	G	A
Bd1	1032529	C	G
Bd1	1032698	A	G
Bd1	1032892	C	T
Bd1	1033175	A	G
Bd1	1033339	T	G
Bd1	1034425	A	C
Bd1	1034613	A	T
Bd1	1034692	T	G
Bd1	1034864	G	A
Bd1	1035073	A	C
Bd1	1035165	T	C
Bd1	1035256	C	T
Bd1	1035456	A	G
Bd1	1035513	T	C
Bd1	1035527	A	G
Bd1	1035552	G	A
Bd1	1035598	G	T
Bd1	1035605	G	T
Bd1	1035660	G	C
Bd1	1035731	G	A
Bd1	1035967	T	A
Bd1	1036088	A	G
Bd1	1036109	T	C
Bd1	1036341	G	C
Bd1	1036422	G	A
Bd1	1036886	G	A
Bd1	1036942	G	C
Bd1	1037382	C	T
Bd1	1038086	C	T
Bd1	1038128	T	G
Bd1	1038224	C	T
Bd1	1038348	C	T
Bd1	1038412	A	G
Bd1	1038787	A	G
Bd1	1038969	T	C
Bd1	1038985	C	T
Bd1	1039109	C	T
Bd1	1039344	C	T
Bd1	1039538	C	A
Bd1	1039553	T	C
Bd1	1039624	G	A
Bd1	1039767	A	G
Bd1	1040018	T	C
Bd1	1040086	A	G
Bd1	1040223	G	A
Bd1	1041361	T	C
Bd1	1041647	G	C
Bd1	1041864	G	C
Bd1	1042061	C	A
Bd1	1043580	G	A
Bd1	1043615	A	C
Bd1	1043688	A	C
Bd1	1044018	G	A
Bd1	1044709	C	G
Bd1	1044765	G	A
Bd1	1044993	A	T
Bd1	1045053	G	A
Bd1	1045139	G	A
Bd1	1045278	A	G
Bd1	1045682	A	T
Bd1	1045934	G	T
Bd1	1045952	A	G
Bd1	1046001	C	T
Bd1	1046022	C	T
Bd1	1046160	A	C
Bd1	1046264	G	A
Bd1	1046298	A	G
Bd1	1046515	A	T
Bd1	1047158	T	C
Bd1	1047569	A	G
Bd1	1047612	T	C
Bd1	1047625	T	G
Bd1	1047724	T	C
Bd1	1047771	T	C
Bd1	1047817	A	G
Bd1	1047906	T	C
Bd1	1047913	A	G
Bd1	1048159	C	A
Bd1	1048204	C	G
Bd1	1049359	G	T
Bd1	1051099	T	G
Bd1	1051295	A	G
Bd1	1051445	G	A
Bd1	1052206	G	A
Bd1	1052252	G	A
Bd1	1052585	T	C
Bd1	1052652	G	T
Bd1	1052719	A	T
Bd1	1053104	A	T
Bd1	1053488	T	C
Bd1	1053524	T	C
Bd1	1053847	T	G
Bd1	1053989	T	C
Bd1	1054009	G	C
Bd1	1054099	G	A
Bd1	1054373	A	G
Bd1	1054409	A	C
Bd1	1054805	G	A
Bd1	1054920	T	C
Bd1	1055012	T	G
Bd1	1055245	T	G
Bd1	1055851	G	A
Bd1	1056142	C	T
Bd1	1056888	T	A
Bd1	1056932	C	T
Bd1	1057783	C	A
Bd1	1058193	C	A
Bd1	1058226	A	G
Bd1	1058738	A	G
Bd1	1058745	A	G
Bd1	1058751	G	A
Bd1	1058799	G	C
Bd1	1058911	C	T
Bd1	1058925	C	G
Bd1	1059058	G	T
Bd1	1059097	A	G
Bd1	1059160	T	C
Bd1	1059293	A	T
Bd1	1059309	A	G
Bd1	1059400	C	T
Bd1	1059521	C	G
Bd1	1059892	C	A
Bd1	1060234	G	C
Bd1	1060366	G	A
Bd1	1060410	T	G
Bd1	1060442	A	T
Bd1	1060523	A	G
Bd1	1060587	C	A
Bd1	1060694	A	G
Bd1	1060778	T	C
Bd1	1060802	G	A
Bd1	1060922	C	G
Bd1	1061156	G	A
Bd1	1061167	T	C
Bd1	1061618	C	T
Bd1	1061711	C	G
Bd1	1061727	G	T
Bd1	1061757	A	T
Bd1	1061865	C	A
Bd1	1062111	T	C
Bd1	1062204	T	C
Bd1	1062211	A	G
Bd1	1062228	G	A
Bd1	1062426	G	A
Bd1	1062459	A	C
Bd1	1062479	A	G
Bd1	1062611	G	A
Bd1	1062633	A	T
Bd1	1062749	C	T
Bd1	1063576	A	T
Bd1	1063621	A	G
Bd1	1063639	A	G
Bd1	1063649	G	A
Bd1	1063703	T	C
Bd1	1063719	C	T
Bd1	1063784	C	A
Bd1	1063883	C	T
Bd1	1064082	T	G
Bd1	1064098	A	T
Bd1	1064175	G	A
Bd1	1064206	C	T
Bd1	1064688	T	C
Bd1	1064805	C	T
Bd1	1064865	C	G
Bd1	1065130	A	T
Bd1	1065204	G	A
Bd1	1065269	A	G
Bd1	1065349	T	C
Bd1	1065364	C	T
Bd1	1065792	G	C
Bd1	1065858	A	C
Bd1	1065954	G	A
Bd1	1066086	A	G
Bd1	1066128	A	T
Bd1	1066421	A	G
Bd1	1066477	G	A
Bd1	1089778	T	A
Bd1	1091325	T	C
Bd1	1091738	C	A
Bd1	1091800	C	A
Bd1	1091818	G	C
Bd1	1155454	G	A
Bd1	1157611	C	G
Bd1	1157710	A	G
Bd1	1157821	T	C
Bd1	1157876	T	C
Bd1	1157986	G	A
Bd1	1158057	A	G
Bd1	1158081	A	T
Bd1	1158111	T	C
Bd1	1158173	A	G
Bd1	1158466	G	A
Bd1	1158590	A	G
Bd1	1158713	G	A
Bd1	1159314	A	C
Bd1	1159374	T	C
Bd1	1159470	A	G
Bd1	1159506	T	G
Bd1	1159522	G	A
Bd1	1159643	A	T
Bd1	1160288	G	A
Bd1	1160452	T	A
Bd1	1160479	T	C
Bd1	1160645	A	G
Bd1	1160666	C	G
Bd1	1160788	T	A
Bd1	1160832	A	G
Bd1	1160898	A	G
Bd1	1161209	G	C
Bd1	1161268	G	C
Bd1	1161485	A	G
Bd1	1161506	A	G
Bd1	1161541	T	A
Bd1	1161842	T	C
Bd1	1162034	C	T
Bd1	1162470	G	A
Bd1	1162528	G	C
Bd1	1162663	C	G
Bd1	1162705	C	T
Bd1	1162851	A	G
Bd1	1162923	A	G
Bd1	1163018	C	T
Bd1	1163101	T	C
Bd1	1163112	G	C
Bd1	1163211	T	G
Bd1	1163301	C	T
Bd1	1163357	A	C
Bd1	1163672	C	T
Bd1	1163890	T	A
Bd1	1163941	T	C
Bd1	1163954	C	T
Bd1	1163965	T	C
Bd1	1163982	A	G
Bd1	1164013	A	G
Bd1	1164060	C	A
Bd1	1164075	A	G
Bd1	1164111	A	G
Bd1	1164120	G	A
Bd1	1164132	T	A
Bd1	1164650	A	G
Bd1	1164656	T	A
Bd1	1164664	G	A
Bd1	1164687	G	A
Bd1	1165254	G	A
Bd1	1165494	A	G
Bd1	1165751	G	A
Bd1	1165767	A	G
Bd1	1165803	A	G
Bd1	1165833	C	T
Bd1	1165838	C	A
Bd1	1165925	G	A
Bd1	1165936	G	A
Bd1	1166004	T	C
Bd1	1166072	C	G
Bd1	1166079	C	G
Bd1	1166184	A	G
Bd1	1166203	T	A
Bd1	1166229	C	T
Bd1	1166266	C	T
Bd1	1166295	G	A
Bd1	1166304	T	C
Bd1	1166337	A	G
Bd1	1166374	A	7
Bd1	1166411	G	C
Bd1	1166588	A	C
Bd1	1166666	G	A
Bd1	1166783	G	C
Bd1	1166915	A	T
Bd1	1166955	A	C
Bd1	1166960	C	A
Bd1	1166982	G	A
Bd1	1167384	A	G
Bd1	1167731	C	T
Bd1	1168548	G	A
Bd1	1168651	T	C
Bd1	1168772	C	A
Bd1	1168883	A	C
Bd1	1169198	T	C
Bd1	1169589	C	A
Bd1	1169895	T	C
Bd1	1169943	T	C
Bd1	1170298	A	G
Bd1	1170323	T	C
Bd1	1170723	C	T
Bd1	1170785	T	G
Bd1	1170828	A	G
Bd1	1171324	C	T
Bd1	1171492	C	T
Bd1	1171633	A	G
Bd1	1171797	C	G
Bd1	1171802	C	T
Bd1	1171829	T	C
Bd1	1171840	G	T
Bd1	1171864	T	A
Bd1	1171977	G	A
Bd1	1172539	G	T
Bd1	1172701	C	T
Bd1	1172781	C	A
Bd1	1173057	T	G
Bd1	1173200	C	T
Bd1	1173463	A	G
Bd1	1173612	T	A
Bd1	1173625	T	A
Bd1	1173658	A	T
Bd1	1173921	T	C
Bd1	1174657	A	G
Bd1	1174715	A	G
Bd1	1174720	G	A
Bd1	1174747	G	C
Bd1	1174869	T	C
Bd1	1174892	G	A
Bd1	1174930	G	A
Bd1	1174970	T	A
Bd1	1175199	A	G
Bd1	1175534	A	G
Bd1	1175731	G	A
Bd1	1175815	A	T
Bd1	1175853	G	T
Bd1	1175922	T	G
Bd1	1176174	T	A
Bd1	1176206	G	C
Bd1	1176212	T	A
Bd1	1176284	T	A
Bd1	1176332	A	G
Bd1	1176344	C	T
Bd1	1176409	T	C
Bd1	1176495	C	T
Bd1	1176613	G	A
Bd1	1176780	C	A
Bd1	1176874	A	G
Bd1	1176969	G	A
Bd1	1177012	T	C
Bd1	1177051	C	G
Bd1	1177059	T	G
Bd1	1177313	A	G
Bd1	1177403	T	C
Bd1	1177425	C	A
Bd1	1177498	G	T
Bd1	1177516	C	T
Bd1	1177595	C	T
Bd1	1177667	A	G
Bd1	1177765	A	C
Bd1	1177798	A	G
Bd1	1178231	C	T
Bd1	1178365	C	T
Bd1	1178450	C	T
Bd1	1178758	T	A
Bd1	1178765	G	C
Bd1	1178927	T	A
Bd1	1179047	C	T
Bd1	1179069	T	C
Bd1	1179794	G	A
Bd1	1179989	A	G
Bd1	1180126	C	T
Bd1	1180152	C	G
Bd1	1180390	A	T
Bd1	1180430	G	T
Bd1	1180440	G	A
Bd1	1180454	T	C
Bd1	1180491	A	G
Bd1	1180545	A	G
Bd1	1184085	A	T
Bd1	1184148	A	T
Bd1	1184162	G	A
Bd1	1184280	G	A
Bd1	1186027	A	G
Bd1	1186112	T	C
Bd1	1186123	C	A
Bd1	1186188	C	T
Bd1	1186196	G	A
Bd1	1186253	G	C
Bd1	1186279	C	T
Bd1	1186292	T	C
Bd1	1186320	A	C
Bd1	1186326	G	A
Bd1	1186432	C	T
Bd1	1186635	A	C
Bd1	1186958	A	T
Bd1	1187587	C	T
Bd1	1187722	A	G
Bd1	1187736	A	G
Bd1	1187824	C	T
Bd1	1187905	T	C
Bd1	1187948	C	G
Bd1	1187973	G	A
Bd1	1188113	C	T
Bd1	1188127	C	G
Bd1	1188138	C	T
Bd1	1188175	G	A
Bd1	1188220	C	T
Bd1	1188242	C	T
Bd1	1188253	A	G
Bd1	1188343	C	T
Bd1	1188350	A	G
Bd1	1188372	A	G
Bd1	1188401	A	G
Bd1	1188430	G	A
Bd1	1188452	A	G
Bd1	1188520	C	G
Bd1	1188582	A	G
Bd1	1188634	G	T
Bd1	1188661	G	A
Bd1	1188671	G	A
Bd1	1188766	C	T
Bd1	1188771	A	G
Bd1	1188777	A	G
Bd1	1188806	G	C
Bd1	1188813	G	A
Bd1	1188825	G	T
Bd1	1188892	T	G
Bd1	1188904	C	G
Bd1	1189039	C	G
Bd1	1189066	C	G
Bd1	1189271	C	T
Bd1	1189343	T	C
Bd1	1189375	A	G
Bd1	1189386	C	T
Bd1	1189512	C	T
Bd1	1189646	A	G
Bd1	1189688	G	A
Bd1	1189696	A	G
Bd1	1189757	T	C
Bd1	1189852	G	C
Bd1	1190318	G	A
Bd1	1190421	A	G
Bd1	1191249	A	G
Bd1	1191282	T	C
Bd1	1191530	C	T
Bd1	1191697	A	G
Bd1	1191727	T	C
Bd1	1191877	A	G
Bd1	1191886	C	T
Bd1	1191907	T	C
Bd1	1191962	C	T
Bd1	1191973	G	C
Bd1	1191986	T	C
Bd1	1191993	G	T
Bd1	1192097	C	T
Bd1	1192113	A	T
Bd1	1192168	T	C
Bd1	1192207	T	G
Bd1	1192398	C	T
Bd1	1192478	A	G
Bd1	1192940	T	C
Bd1	1193028	A	G
Bd1	1193045	C	T
Bd1	1193056	A	G
Bd1	1193126	G	C
Bd1	1193132	T	C
Bd1	1193181	T	G
Bd1	1193422	G	C
Bd1	1193446	C	T
Bd1	1193520	C	G
Bd1	1193656	T	C
Bd1	1193669	T	C
Bd1	1193876	C	A
Bd1	1193939	A	T
Bd1	1193971	A	G
Bd1	1194062	G	A
Bd1	1194371	T	G
Bd1	1194445	G	A
Bd1	1194754	A	G
Bd1	1194859	G	T
Bd1	1195123	C	T
Bd1	1195154	C	T
Bd1	1195239	T	C
Bd1	1195266	C	T
Bd1	1195520	T	C
Bd1	1195568	A	C
Bd1	1195685	T	A
Bd1	1195998	T	C
Bd1	1196020	T	A
Bd1	1196418	T	C
Bd1	1196649	C	A
Bd1	1197016	C	G
Bd1	1197047	T	A
Bd1	1197770	G	A
Bd1	1198145	G	T
Bd1	1198353	T	C
Bd1	1198443	G	T
Bd1	1198912	A	G
Bd1	1198947	T	C
Bd1	1198966	T	A
Bd1	1198972	T	C
Bd1	1199024	G	A
Bd1	1199059	C	T
Bd1	1199155	C	G
Bd1	1199191	G	C
Bd1	1199198	C	T
Bd1	1199206	C	T
Bd1	1199217	T	C
Bd1	1199226	G	A
Bd1	1199234	T	A
Bd1	1199304	C	T
Bd1	1199347	T	C
Bd1	1199517	A	G
Bd1	1199591	T	C
Bd1	1199722	A	G
Bd1	1199747	T	C
Bd1	1199752	G	A
Bd1	1199814	G	A
Bd1	1199906	A	G
Bd1	1199932	G	A
Bd1	1199938	C	T
Bd1	1199959	A	G
Bd1	1200046	T	C
Bd1	1200087	C	T
Bd1	1200105	T	C
Bd1	1200276	G	T
Bd1	1200337	C	G
Bd1	1200391	G	A
Bd1	1200405	G	A
Bd1	1200436	C	G
Bd1	1200454	T	C
Bd1	1200561	A	G
Bd1	1200656	A	G
Bd1	1200823	A	G
Bd1	1200866	G	A
Bd1	1200877	T	C
Bd1	1200917	G	A
Bd1	1200976	C	G
Bd1	1201100	A	G
Bd1	1201147	G	A
Bd1	1201217	G	C
Bd1	1201317	C	T
Bd1	1201335	G	A
Bd1	1201367	C	A
Bd1	1201422	G	A
Bd1	1201479	C	T
Bd1	1201577	A	C
Bd1	1201749	T	G
Bd1	1201792	C	G
Bd1	1201917	A	G
Bd1	1202004	T	A
Bd1	1202156	G	A
Bd1	1202189	G	C
Bd1	1202328	G	A
Bd1	1202375	G	C
Bd1	1202490	T	C
Bd1	1202693	A	G
Bd1	1202716	C	T
Bd1	1202728	C	G
Bd1	1202764	G	A
Bd1	1202792	A	G
Bd1	1202890	T	C
Bd1	1203132	C	T
Bd1	1203151	G	C
Bd1	1203159	T	C
Bd1	1203173	A	C
Bd1	1203186	G	C
Bd1	1203223	A	G
Bd1	1203258	A	G
Bd1	1203301	C	T
Bd1	1203659	T	C
Bd1	1203679	A	G
Bd1	1203685	T	C
Bd1	1203713	G	A
Bd1	1203730	C	A
Bd1	1203865	A	G
Bd1	1203978	A	G
Bd1	1204034	G	A
Bd1	1204054	A	G
Bd1	1204059	T	C
Bd1	1204066	C	T
Bd1	1204104	C	A
Bd1	1204259	C	T
Bd1	1204269	A	G
Bd1	1204279	C	T
Bd1	1204286	C	T
Bd1	1204343	T	C
Bd1	1204403	C	T
Bd1	1204436	A	G
Bd1	1204491	T	C
Bd1	1204558	A	G
Bd1	1205467	A	G
Bd1	1205486	G	A
Bd1	1205640	G	C
Bd1	1205695	A	C
Bd1	1205746	C	T
Bd1	1205774	T	G
Bd1	1205863	G	A
Bd1	1205903	C	A
Bd1	1207588	T	C
Bd1	1208263	G	A
Bd1	1208363	C	G
Bd1	1208405	T	C
Bd1	1208434	G	A
Bd1	1208467	A	G
Bd1	1208521	A	C
Bd1	1208560	G	A
Bd1	1208592	C	T
Bd1	1208891	T	C
Bd1	1208943	A	G
Bd1	1208996	A	G
Bd1	1209058	A	T
Bd1	1209133	T	C
Bd1	1209206	T	C
Bd1	1209240	C	G
Bd1	1209281	C	A
Bd1	1209469	A	G
Bd1	1209562	G	A
Bd1	1209881	T	C
Bd1	1210000	C	T
Bd1	1210141	G	A
Bd1	1210735	T	C
Bd1	1210878	T	C
Bd1	1210992	G	A
Bd1	1211024	T	G
Bd1	1211126	G	C
Bd1	1211160	T	C
Bd1	1211220	T	G
Bd1	1211279	T	C
Bd1	1211290	G	A
Bd1	1211303	A	G
Bd1	1211322	T	C
Bd1	1211408	A	G
Bd1	1211461	A	G
Bd1	1211471	A	G
Bd1	1211710	A	G
Bd1	1211884	A	G
Bd1	1211968	G	A
Bd1	1212296	T	C
Bd1	1212361	G	A
Bd1	1212445	G	A
Bd1	1212751	T	C
Bd1	1212883	T	C
Bd1	1212927	A	T
Bd1	1213002	T	C
Bd1	1213217	C	G
Bd1	1213238	C	T
Bd1	1213293	C	T
Bd1	1213634	G	T
Bd1	1214162	C	T
Bd1	1214345	C	G
Bd1	1214574	G	A
Bd1	1214843	C	T
Bd1	1214881	C	A
Bd1	1215029	C	T
Bd1	1215036	G	A
Bd1	1215054	G	A
Bd1	1215073	A	G
Bd1	1215180	A	C
Bd1	1215187	A	G
Bd1	1215265	G	A
Bd1	1215276	C	T
Bd1	1215336	G	C
Bd1	1215413	G	C
Bd1	1215438	A	G
Bd1	1215452	A	G
Bd1	1215562	A	G
Bd1	1215670	A	C
Bd1	1215896	T	C
Bd1	1215994	A	G
Bd1	1216018	A	T
Bd1	1216188	T	C
Bd1	1216230	T	G
Bd1	1216470	T	C
Bd1	1216517	A	G
Bd1	1216549	A	G
Bd1	1216574	A	G
Bd1	1216934	C	T
Bd1	1216940	A	C
Bd1	1217010	A	G
Bd1	1217118	G	A
Bd1	1217226	G	T
Bd1	1217435	A	C
Bd1	1217488	C	T
[truncated: 762,877 more rows]
