# Supplementary material for: Multiplex PCR Targeted Amplicon Sequencing (MTA-Seq): Simple, Flexible, and Versatile SNP Genotyping by Highly Multiplexed PCR Amplicon Sequencing
Source: Front Plant Sci. 2018 Mar 23;9:201. doi: 10.3389/fpls.2018.00201 (PMC5876661; doi:10.3389/fpls.2018.00201)
Supplement: Supplementary file 12 [file DataSheet7.csv]

Data Sheet 7. A list of identified SNPs between Bd21 and Koz-3.
Chromosome	Position	Reference(Bd21; Bdistachyon_192_v1.2)	Alternative(Koz-3; SRS190848)
Bd1	6426	G	C
Bd1	27655	A	G
Bd1	59506	T	C
Bd1	59628	G	T
Bd1	65799	C	T
Bd1	68454	A	G
Bd1	68863	T	C
Bd1	74055	G	A
Bd1	86491	C	T
Bd1	89223	T	C
Bd1	169267	G	T
Bd1	174327	T	C
Bd1	184649	A	G
Bd1	186989	G	C
Bd1	233416	T	C
Bd1	274470	G	T
Bd1	285144	G	C
Bd1	418866	G	A
Bd1	424585	T	A
Bd1	434785	C	G
Bd1	434963	C	T
Bd1	435061	C	A
Bd1	435090	C	T
Bd1	435101	G	A
Bd1	435446	G	A
Bd1	435674	A	G
Bd1	436013	A	T
Bd1	436039	T	C
Bd1	436061	G	T
Bd1	436268	C	T
Bd1	436298	C	T
Bd1	436382	T	C
Bd1	436413	C	G
Bd1	436788	T	C
Bd1	437071	G	T
Bd1	437128	A	G
Bd1	437910	A	G
Bd1	437973	C	G
Bd1	438038	C	T
Bd1	438162	A	G
Bd1	438365	G	T
Bd1	438494	G	T
Bd1	438558	T	A
Bd1	438893	T	C
Bd1	438901	T	G
Bd1	438928	T	C
Bd1	438940	A	G
Bd1	439144	T	C
Bd1	439423	C	T
Bd1	439460	G	C
Bd1	440450	G	A
Bd1	442005	C	A
Bd1	442431	T	C
Bd1	442809	T	A
Bd1	443157	C	T
Bd1	443383	C	A
Bd1	443506	G	T
Bd1	443533	G	A
Bd1	443554	A	G
Bd1	444252	T	G
Bd1	444475	C	G
Bd1	444480	A	G
Bd1	444491	C	T
Bd1	444573	C	T
Bd1	444586	G	A
Bd1	444651	T	A
Bd1	444676	G	C
Bd1	444998	T	C
Bd1	445132	A	G
Bd1	445919	G	A
Bd1	446040	T	C
Bd1	446291	A	G
Bd1	446440	T	C
Bd1	446544	C	T
Bd1	447156	C	T
Bd1	447705	C	T
Bd1	447914	T	C
Bd1	448634	T	C
Bd1	449140	T	C
Bd1	449482	G	A
Bd1	449543	A	G
Bd1	449649	T	A
Bd1	449858	T	10
Bd1	450174	A	G
Bd1	450319	G	A
Bd1	450636	A	G
Bd1	450689	A	G
Bd1	451056	G	T
Bd1	451844	T	C
Bd1	452458	T	C
Bd1	452906	G	A
Bd1	453383	G	C
Bd1	453769	A	G
Bd1	454066	C	A
Bd1	454470	G	T
Bd1	454551	T	C
Bd1	455203	C	T
Bd1	455896	A	G
Bd1	455974	A	G
Bd1	456291	C	T
Bd1	456335	C	T
Bd1	456537	G	T
Bd1	456904	T	C
Bd1	456995	G	A
Bd1	457173	A	G
Bd1	457286	C	G
Bd1	457344	G	A
Bd1	457412	A	G
Bd1	457549	G	A
Bd1	458079	G	A
Bd1	458098	T	A
Bd1	458830	G	A
Bd1	459364	A	G
Bd1	459469	T	C
Bd1	459487	G	A
Bd1	460579	A	C
Bd1	461262	T	G
Bd1	461690	A	G
Bd1	461701	T	A
Bd1	461802	G	A
Bd1	463346	C	A
Bd1	463415	T	C
Bd1	464239	C	A
Bd1	464385	C	A
Bd1	464440	G	T
Bd1	464595	T	G
Bd1	465372	G	A
Bd1	465571	T	C
Bd1	465650	G	A
Bd1	465680	G	A
Bd1	465921	T	C
Bd1	466151	A	G
Bd1	466214	A	T
Bd1	466594	C	T
Bd1	466874	C	A
Bd1	467180	A	G
Bd1	467861	C	T
Bd1	467892	A	G
Bd1	468060	G	T
Bd1	468085	G	A
Bd1	468181	A	C
Bd1	468199	A	C
Bd1	468262	A	G
Bd1	468525	A	G
Bd1	468592	T	G
Bd1	468771	T	G
Bd1	468819	G	A
Bd1	468872	A	C
Bd1	468962	A	T
Bd1	468975	T	A
Bd1	468986	C	T
Bd1	469013	A	G
Bd1	469038	C	G
Bd1	469056	A	G
Bd1	469063	T	A
Bd1	469142	G	A
Bd1	469178	T	C
Bd1	469218	C	T
Bd1	469410	A	G
Bd1	469420	C	T
Bd1	469588	C	T
Bd1	469791	G	C
Bd1	469834	G	T
Bd1	469852	C	T
Bd1	469954	G	A
Bd1	470230	T	C
Bd1	470768	C	T
Bd1	471161	A	G
Bd1	471167	G	C
Bd1	471797	G	T
Bd1	472500	G	T
Bd1	472551	A	T
Bd1	472672	G	A
Bd1	472693	C	G
Bd1	473005	G	A
Bd1	473323	C	G
Bd1	474363	A	G
Bd1	474427	A	G
Bd1	474435	A	G
Bd1	474474	T	C
Bd1	474558	T	C
Bd1	475326	A	G
Bd1	475444	G	A
Bd1	475572	G	A
Bd1	475887	C	T
Bd1	475952	T	G
Bd1	476142	G	A
Bd1	476516	A	C
Bd1	476640	A	G
Bd1	477124	G	A
Bd1	477151	C	T
Bd1	477562	G	T
Bd1	477675	G	C
Bd1	477747	C	T
Bd1	477905	C	T
Bd1	477979	G	C
Bd1	478081	A	C
Bd1	478219	T	A
Bd1	478545	A	G
Bd1	478603	T	C
Bd1	478613	C	T
Bd1	478781	T	C
Bd1	478801	G	A
Bd1	478937	T	C
Bd1	479211	T	C
Bd1	479249	T	C
Bd1	479254	C	T
Bd1	479322	T	C
Bd1	479363	A	G
Bd1	479387	G	A
Bd1	479462	G	T
Bd1	479555	T	C
Bd1	479631	G	A
Bd1	479657	T	C
Bd1	479694	C	A
Bd1	479703	C	T
Bd1	479812	T	C
Bd1	479820	G	A
Bd1	479861	A	G
Bd1	480053	A	G
Bd1	480186	G	A
Bd1	480209	A	G
Bd1	480272	G	A
Bd1	480335	G	A
Bd1	480367	G	A
Bd1	480404	A	G
Bd1	480420	G	A
Bd1	481017	C	A
Bd1	481164	G	A
Bd1	481188	G	T
Bd1	481757	G	C
Bd1	482550	G	C
Bd1	482605	G	A
Bd1	482699	G	A
Bd1	482758	G	A
Bd1	482969	C	G
Bd1	482987	T	C
Bd1	483063	C	A
Bd1	483069	G	T
Bd1	483224	A	G
Bd1	483305	T	C
Bd1	483497	G	A
Bd1	483511	C	T
Bd1	483536	A	G
Bd1	483638	G	A
Bd1	483667	T	C
Bd1	483709	G	A
Bd1	483780	G	A
Bd1	484121	T	C
Bd1	484365	G	C
Bd1	484485	A	C
Bd1	484569	G	A
Bd1	484898	A	G
Bd1	485804	T	C
Bd1	486915	A	C
Bd1	488950	G	A
Bd1	489811	A	C
Bd1	490716	C	A
Bd1	494057	A	G
Bd1	494541	A	G
Bd1	494859	T	C
Bd1	495404	T	A
Bd1	496601	T	C
Bd1	497136	A	G
Bd1	497364	G	T
Bd1	498347	G	C
Bd1	498737	G	A
Bd1	498888	C	A
Bd1	499249	G	A
Bd1	499320	T	C
Bd1	499327	A	G
Bd1	500050	G	T
Bd1	500071	A	C
Bd1	500095	T	C
Bd1	500137	G	A
Bd1	500163	G	C
Bd1	500191	T	C
Bd1	500198	G	T
Bd1	500431	G	A
Bd1	502739	G	A
Bd1	503316	C	G
Bd1	503667	C	A
Bd1	503750	G	A
Bd1	503947	A	G
Bd1	504566	T	C
Bd1	504583	A	G
Bd1	504615	C	G
Bd1	504622	C	A
Bd1	504972	T	C
Bd1	505049	T	C
Bd1	505122	G	A
Bd1	505214	C	T
Bd1	505276	A	G
Bd1	505300	G	A
Bd1	505359	C	T
Bd1	505364	A	C
Bd1	505400	T	G
Bd1	505449	T	C
Bd1	505467	C	T
Bd1	505585	A	G
Bd1	505697	G	A
Bd1	505767	T	C
Bd1	505803	G	A
Bd1	505812	G	A
Bd1	505839	T	C
Bd1	505886	C	G
Bd1	505906	C	T
Bd1	505964	C	A
Bd1	505985	G	A
Bd1	506029	A	G
Bd1	506083	G	A
Bd1	506318	A	G
Bd1	506333	C	A
Bd1	506358	T	C
Bd1	506426	A	T
Bd1	506514	C	A
Bd1	507679	T	C
Bd1	507820	G	A
Bd1	507829	G	A
Bd1	507875	T	C
Bd1	507940	G	T
Bd1	520533	G	A
Bd1	531131	C	T
Bd1	531968	C	T
Bd1	540403	A	T
Bd1	552154	C	G
Bd1	564704	G	A
Bd1	692356	A	G
Bd1	726091	G	A
Bd1	783123	A	T
Bd1	789420	A	G
Bd1	815038	T	G
Bd1	823248	G	T
Bd1	823274	G	A
Bd1	823279	G	C
Bd1	823285	C	A
Bd1	823290	G	C
Bd1	824102	G	A
Bd1	824538	C	T
Bd1	824591	G	A
Bd1	824660	T	G
Bd1	824849	T	A
Bd1	825089	G	T
Bd1	825965	T	C
Bd1	827933	A	G
Bd1	828076	C	T
Bd1	828166	A	G
Bd1	828876	G	A
Bd1	828890	A	T
Bd1	829155	T	C
Bd1	830166	A	T
Bd1	830813	C	G
Bd1	831651	C	G
Bd1	831824	C	G
Bd1	831988	C	T
Bd1	832106	G	T
Bd1	835239	A	G
Bd1	835251	A	G
Bd1	836516	G	A
Bd1	836656	G	T
Bd1	836753	G	A
Bd1	836899	T	C
Bd1	836943	T	A
Bd1	836976	G	A
Bd1	837115	T	C
Bd1	837815	C	T
Bd1	837828	A	G
Bd1	837863	T	C
Bd1	837916	G	A
Bd1	838006	G	C
Bd1	838632	A	G
Bd1	838919	C	T
Bd1	839128	G	C
Bd1	839186	A	G
Bd1	840239	T	G
Bd1	840345	A	C
Bd1	840573	T	A
Bd1	841126	T	C
Bd1	841616	C	T
Bd1	841879	A	G
Bd1	841915	A	G
Bd1	842062	T	C
Bd1	842406	C	T
Bd1	842461	C	G
Bd1	842500	C	T
Bd1	842563	G	A
Bd1	842604	T	C
Bd1	842645	G	C
Bd1	842721	G	A
Bd1	842921	G	A
Bd1	843016	T	A
Bd1	843040	A	T
Bd1	843310	C	T
Bd1	844560	T	C
Bd1	845822	T	C
Bd1	846714	G	C
Bd1	846951	T	C
Bd1	847063	A	G
Bd1	848799	T	G
Bd1	849280	G	C
Bd1	849297	G	A
Bd1	849321	A	G
Bd1	849397	A	G
Bd1	849413	T	G
Bd1	849529	G	A
Bd1	849538	A	G
Bd1	850124	A	C
Bd1	850373	T	C
Bd1	850704	A	T
Bd1	851112	T	A
Bd1	851411	G	C
Bd1	852527	G	A
Bd1	852824	A	T
Bd1	852834	G	A
Bd1	852951	C	T
Bd1	853525	A	G
Bd1	854804	C	T
Bd1	854861	A	G
Bd1	854960	A	G
Bd1	855407	T	C
Bd1	855426	A	C
Bd1	855497	A	C
Bd1	855564	C	T
Bd1	856020	A	G
Bd1	856151	A	G
Bd1	856433	C	G
Bd1	856530	T	G
Bd1	856909	C	T
Bd1	856933	A	G
Bd1	856988	C	A
Bd1	857195	T	G
Bd1	857601	C	T
Bd1	857853	G	A
Bd1	857932	C	G
Bd1	858213	G	T
Bd1	858221	A	G
Bd1	858399	T	A
Bd1	858629	G	A
Bd1	858699	C	G
Bd1	858717	G	A
Bd1	858974	G	T
Bd1	859205	G	A
Bd1	859650	G	A
Bd1	859987	G	C
Bd1	860003	T	C
Bd1	860030	C	T
Bd1	860091	C	G
Bd1	860434	T	C
Bd1	860480	C	G
Bd1	860537	A	G
Bd1	860565	A	G
Bd1	860652	C	T
Bd1	860685	G	A
Bd1	860703	G	A
Bd1	860743	C	T
Bd1	860853	T	C
Bd1	860858	T	C
Bd1	860872	C	T
Bd1	860890	G	A
Bd1	860900	C	T
Bd1	860908	A	C
Bd1	860993	G	T
Bd1	861212	T	C
Bd1	861453	C	A
Bd1	861514	A	G
Bd1	861640	T	C
Bd1	861803	C	G
Bd1	862246	T	C
Bd1	862519	T	C
Bd1	862559	C	T
Bd1	862631	A	G
Bd1	862709	C	T
Bd1	862804	G	A
Bd1	862856	A	G
Bd1	863413	C	T
Bd1	863652	G	A
Bd1	864038	C	T
Bd1	864209	G	A
Bd1	864309	A	G
Bd1	864333	A	T
Bd1	864400	G	A
Bd1	864715	T	C
Bd1	865074	A	C
Bd1	865175	G	A
Bd1	865253	A	T
Bd1	865275	G	A
Bd1	865500	C	A
Bd1	865537	G	C
Bd1	865579	G	A
Bd1	866187	A	C
Bd1	866279	G	A
Bd1	866375	G	A
Bd1	866539	C	T
Bd1	866693	A	G
Bd1	866789	C	T
Bd1	866953	T	A
Bd1	866966	G	A
Bd1	866985	A	C
Bd1	867040	C	G
Bd1	867187	C	T
Bd1	867440	C	T
Bd1	867518	G	C
Bd1	868308	T	A
Bd1	868974	A	C
Bd1	869021	C	T
Bd1	869027	C	T
Bd1	869325	C	A
Bd1	869540	C	A
Bd1	869671	T	C
Bd1	869695	A	G
Bd1	869986	G	A
Bd1	870057	T	C
Bd1	870095	G	T
Bd1	870250	G	A
Bd1	870314	C	G
Bd1	870389	A	G
Bd1	870471	G	A
Bd1	870618	C	T
Bd1	870725	G	A
Bd1	870906	T	A
Bd1	871012	C	A
Bd1	871295	G	A
Bd1	871322	A	C
Bd1	871362	C	T
Bd1	871389	T	G
Bd1	871833	A	G
Bd1	872047	A	G
Bd1	872098	C	G
Bd1	872180	G	T
Bd1	872206	A	G
Bd1	872944	C	T
Bd1	873001	G	A
Bd1	873621	A	G
Bd1	873633	A	G
Bd1	873777	T	A
Bd1	873893	T	C
Bd1	873949	C	G
Bd1	874123	G	A
Bd1	874463	T	G
Bd1	874550	C	A
Bd1	874558	A	G
Bd1	874594	C	T
Bd1	874642	T	G
Bd1	874752	T	G
Bd1	874853	T	G
Bd1	874915	C	T
Bd1	875243	A	C
Bd1	875283	A	C
Bd1	875423	A	T
Bd1	875445	A	G
Bd1	875485	C	T
Bd1	875536	G	A
Bd1	875993	C	A
Bd1	876101	T	A
Bd1	876171	T	C
Bd1	876338	A	G
Bd1	876346	G	A
Bd1	876355	G	A
Bd1	876485	T	C
Bd1	876533	C	A
Bd1	876647	G	A
Bd1	876654	G	C
Bd1	876714	C	A
Bd1	876908	A	G
Bd1	876942	T	C
Bd1	877115	T	C
Bd1	877393	T	C
Bd1	877684	G	C
Bd1	877751	G	A
Bd1	877846	T	C
Bd1	877970	G	A
Bd1	878014	A	T
Bd1	878113	G	T
Bd1	878253	A	C
Bd1	878756	T	C
Bd1	878863	C	T
Bd1	878886	A	G
Bd1	878975	G	A
Bd1	879438	T	G
Bd1	879525	G	T
Bd1	879551	T	C
Bd1	879651	T	C
Bd1	879743	G	A
Bd1	879790	A	T
Bd1	879819	G	A
Bd1	879840	G	A
Bd1	879845	T	C
Bd1	879867	G	A
Bd1	880069	C	T
Bd1	880193	C	T
Bd1	880225	C	A
Bd1	882287	C	T
Bd1	882294	G	A
Bd1	882489	C	G
Bd1	882544	C	G
Bd1	882636	A	G
Bd1	882746	A	T
Bd1	882928	C	A
Bd1	883030	A	G
Bd1	883063	C	T
Bd1	883103	G	C
Bd1	883346	T	C
Bd1	883452	T	A
Bd1	883481	G	A
Bd1	883580	T	C
Bd1	883739	A	G
Bd1	884025	G	C
Bd1	884157	G	C
Bd1	884179	A	G
Bd1	884257	C	T
Bd1	884279	C	T
Bd1	884318	G	A
Bd1	884342	T	C
Bd1	884356	T	A
Bd1	884364	G	A
Bd1	884391	C	G
Bd1	884461	A	T
Bd1	884470	T	G
Bd1	884503	A	T
Bd1	884625	T	C
Bd1	884723	C	T
Bd1	884790	G	C
Bd1	884853	C	A
Bd1	884900	T	A
Bd1	885027	G	T
Bd1	885094	T	C
Bd1	885116	G	A
Bd1	885243	C	T
Bd1	885330	T	C
Bd1	885416	G	C
Bd1	885478	A	G
Bd1	885497	G	A
Bd1	885507	C	T
Bd1	885528	G	T
Bd1	885670	G	T
Bd1	885678	T	C
Bd1	885801	T	A
Bd1	885938	G	A
Bd1	885993	T	C
Bd1	886046	A	T
Bd1	886090	A	G
Bd1	886109	C	A
Bd1	886151	A	G
Bd1	886166	C	T
Bd1	886215	C	T
Bd1	886796	C	T
Bd1	886911	T	G
Bd1	886946	T	C
Bd1	887017	G	A
Bd1	887456	C	T
Bd1	887505	T	C
Bd1	887655	C	T
Bd1	887663	A	G
Bd1	887754	T	C
Bd1	887990	A	G
Bd1	888024	G	A
Bd1	888064	A	G
Bd1	888192	G	A
Bd1	888244	G	T
Bd1	888325	G	C
Bd1	888464	G	C
Bd1	888476	A	C
Bd1	888796	A	T
Bd1	889026	G	A
Bd1	889048	G	C
Bd1	889108	A	T
Bd1	889134	A	G
Bd1	889203	C	T
Bd1	889262	G	A
Bd1	889274	A	G
Bd1	889298	A	C
Bd1	889373	A	G
Bd1	889540	G	A
Bd1	889582	G	C
Bd1	889616	C	T
Bd1	890122	G	A
Bd1	890222	T	A
Bd1	890295	A	T
Bd1	890482	T	C
Bd1	890555	T	C
Bd1	890594	A	G
Bd1	890859	A	T
Bd1	891282	G	A
Bd1	891391	C	A
Bd1	891423	T	C
Bd1	891459	A	T
Bd1	891480	T	C
Bd1	891575	T	G
Bd1	891595	C	T
Bd1	891707	T	C
Bd1	891724	A	C
Bd1	891865	T	C
Bd1	892122	A	T
Bd1	892154	T	G
Bd1	892197	T	G
Bd1	892231	T	G
Bd1	892255	G	A
Bd1	892769	C	T
Bd1	892798	A	G
Bd1	893035	C	A
Bd1	893163	A	G
Bd1	893532	C	A
Bd1	893793	T	C
Bd1	894026	C	G
Bd1	894349	A	G
Bd1	894672	A	G
Bd1	894711	C	T
Bd1	894765	C	T
Bd1	894803	C	T
Bd1	894961	T	C
Bd1	894967	T	C
Bd1	895004	A	G
Bd1	895194	C	G
Bd1	895286	T	C
Bd1	895356	G	A
Bd1	895456	G	T
Bd1	895474	G	A
Bd1	895543	T	C
Bd1	895676	C	A
Bd1	895725	G	A
Bd1	895782	G	A
Bd1	895901	T	G
Bd1	895909	C	T
Bd1	896023	T	G
Bd1	896038	T	C
Bd1	896100	C	T
Bd1	896107	G	C
Bd1	896250	T	C
Bd1	899432	G	A
Bd1	899458	G	A
Bd1	908145	C	T
Bd1	908150	G	A
Bd1	908163	G	C
Bd1	908176	G	A
Bd1	908226	C	T
Bd1	908239	A	G
Bd1	908257	C	T
Bd1	908544	T	C
Bd1	908562	G	T
Bd1	908589	G	T
Bd1	908596	C	G
Bd1	909268	G	A
Bd1	909334	G	A
Bd1	909341	C	T
Bd1	909357	G	A
Bd1	909405	G	C
Bd1	909458	A	G
Bd1	909522	G	A
Bd1	909555	A	G
Bd1	909560	G	A
Bd1	909567	G	T
Bd1	909674	T	G
Bd1	909679	A	C
Bd1	909775	A	C
Bd1	909791	T	C
Bd1	909822	G	C
Bd1	909882	C	T
Bd1	909888	T	G
Bd1	909907	G	A
Bd1	912741	A	C
Bd1	912771	G	A
Bd1	912823	C	T
Bd1	912834	T	G
Bd1	912901	G	C
Bd1	912908	A	G
Bd1	912938	G	A
Bd1	913033	T	C
Bd1	913058	G	C
Bd1	913088	T	A
Bd1	913149	G	A
Bd1	913156	A	G
Bd1	913186	A	G
Bd1	913259	T	C
Bd1	913334	A	T
Bd1	913360	A	G
Bd1	913366	A	G
Bd1	913397	T	C
Bd1	913417	G	A
Bd1	913463	T	C
Bd1	913496	C	G
Bd1	913504	C	T
Bd1	913538	A	G
Bd1	913573	G	T
Bd1	913663	G	A
Bd1	913692	C	T
Bd1	913771	T	G
Bd1	913863	G	T
Bd1	913946	T	C
Bd1	913951	T	C
Bd1	914001	G	T
Bd1	914039	A	T
Bd1	914064	C	T
Bd1	914077	T	C
Bd1	914148	A	T
Bd1	914184	A	G
Bd1	914314	A	G
Bd1	914881	C	T
Bd1	915047	A	G
Bd1	915095	T	C
Bd1	915167	A	G
Bd1	915221	T	C
Bd1	915260	A	G
Bd1	915328	A	C
Bd1	915338	A	G
Bd1	915348	G	C
Bd1	915492	C	T
Bd1	915641	A	C
Bd1	915664	C	T
Bd1	915671	G	C
Bd1	916202	A	T
Bd1	916332	G	A
Bd1	916373	C	G
Bd1	916504	T	C
Bd1	916715	C	T
Bd1	916838	C	A
Bd1	916908	A	C
Bd1	916920	G	A
Bd1	917084	C	A
Bd1	917095	T	C
Bd1	917149	T	C
Bd1	917165	G	A
Bd1	917177	G	A
Bd1	917218	T	C
Bd1	917321	A	G
Bd1	917397	T	C
Bd1	917591	A	G
Bd1	917613	G	T
Bd1	917772	T	C
Bd1	917799	C	T
Bd1	917820	A	G
Bd1	917827	T	C
Bd1	917887	G	A
Bd1	917940	T	G
Bd1	917977	T	A
Bd1	918042	T	C
Bd1	918108	G	A
Bd1	918233	T	C
Bd1	918531	T	C
Bd1	918547	C	T
Bd1	918727	C	A
Bd1	918773	C	T
Bd1	918788	T	C
Bd1	918801	T	C
Bd1	918873	G	A
Bd1	918924	A	G
Bd1	918943	T	G
Bd1	918975	T	C
Bd1	919032	G	A
Bd1	919061	T	A
Bd1	919097	G	A
Bd1	919108	T	C
Bd1	919162	A	G
Bd1	919189	G	A
Bd1	919266	C	G
Bd1	919466	A	T
Bd1	919553	T	C
Bd1	919609	A	C
Bd1	919617	T	C
Bd1	919624	T	C
Bd1	919643	C	T
Bd1	919648	C	T
Bd1	919678	A	G
Bd1	919718	A	G
Bd1	919723	C	A
Bd1	919731	G	A
Bd1	919738	C	T
Bd1	919752	C	T
Bd1	919784	T	A
Bd1	919798	A	G
Bd1	919804	T	C
Bd1	919811	T	C
Bd1	919816	A	T
Bd1	919892	A	C
Bd1	919932	C	A
Bd1	919987	G	A
Bd1	920021	T	A
Bd1	920032	G	T
Bd1	920064	C	T
Bd1	921240	T	A
Bd1	921245	G	C
Bd1	921342	G	C
Bd1	921456	T	G
Bd1	921571	A	G
Bd1	921585	A	G
Bd1	921862	G	A
Bd1	923990	A	T
Bd1	924055	G	A
Bd1	924087	C	T
Bd1	924160	C	G
Bd1	925454	C	G
Bd1	925587	T	C
Bd1	928933	T	C
Bd1	928939	T	C
Bd1	930465	G	C
Bd1	930480	C	T
Bd1	930740	G	C
Bd1	930752	G	C
Bd1	930766	C	T
Bd1	930863	G	A
Bd1	930869	C	T
Bd1	930874	A	G
Bd1	930881	C	T
Bd1	934961	T	C
Bd1	934975	T	C
Bd1	935060	T	G
Bd1	935070	T	G
Bd1	935112	T	C
Bd1	935139	A	G
Bd1	935202	G	C
Bd1	935236	A	G
Bd1	935296	A	C
Bd1	935312	T	G
Bd1	935319	A	G
Bd1	935345	G	A
Bd1	935356	A	G
Bd1	935381	A	G
Bd1	935458	A	C
Bd1	935651	A	G
Bd1	935664	C	T
Bd1	935672	T	C
Bd1	935677	T	A
Bd1	935714	A	G
Bd1	935719	G	A
Bd1	935728	T	A
Bd1	935860	A	G
Bd1	935869	C	T
Bd1	935875	G	C
Bd1	935940	T	A
Bd1	935954	A	T
Bd1	935962	C	T
Bd1	935980	C	T
Bd1	936012	G	A
Bd1	936017	T	C
Bd1	936151	C	T
Bd1	936194	T	A
Bd1	936200	T	C
Bd1	936216	A	G
Bd1	936276	A	G
Bd1	936301	G	A
Bd1	936399	G	T
Bd1	936441	T	C
Bd1	936929	G	C
Bd1	937025	G	A
Bd1	937086	T	G
Bd1	937096	G	A
Bd1	937681	G	T
Bd1	937697	A	G
Bd1	937803	A	C
Bd1	937866	A	T
Bd1	937874	G	A
Bd1	937912	C	A
Bd1	937930	T	A
Bd1	938048	C	T
Bd1	938290	G	A
Bd1	938324	C	A
Bd1	938329	T	C
Bd1	938351	T	C
Bd1	938420	A	G
Bd1	938462	T	C
Bd1	938471	A	G
Bd1	938479	A	C
Bd1	938499	T	A
Bd1	938695	C	G
Bd1	938926	T	G
Bd1	939007	C	T
Bd1	939265	C	G
Bd1	939298	A	G
Bd1	939396	G	A
Bd1	939472	A	T
Bd1	939516	T	G
Bd1	939577	A	G
Bd1	939601	A	G
Bd1	939648	A	C
Bd1	939698	A	G
Bd1	939737	C	A
Bd1	940160	C	A
Bd1	940456	G	T
Bd1	940533	T	C
Bd1	940715	A	T
Bd1	940771	T	C
Bd1	940853	T	C
Bd1	940871	T	C
Bd1	940910	G	C
Bd1	940916	T	C
Bd1	940922	C	T
Bd1	940980	G	T
Bd1	941052	G	A
Bd1	941072	G	A
Bd1	941079	T	C
Bd1	941108	G	A
Bd1	941114	T	C
Bd1	941274	C	G
Bd1	941368	T	C
Bd1	941521	C	T
Bd1	941773	A	T
Bd1	941825	C	T
Bd1	942105	C	T
Bd1	942991	A	G
Bd1	943107	T	C
Bd1	943308	C	T
Bd1	943338	T	C
Bd1	943418	T	C
Bd1	943968	T	C
Bd1	944051	G	C
Bd1	944163	G	C
Bd1	944313	T	C
Bd1	944377	A	G
Bd1	944449	A	T
Bd1	944810	C	G
Bd1	944980	G	C
Bd1	945000	T	C
Bd1	945016	T	C
Bd1	945084	G	T
Bd1	945700	C	G
Bd1	945722	C	T
Bd1	945895	C	A
Bd1	946050	A	T
Bd1	946142	T	G
Bd1	946665	A	G
Bd1	946895	C	A
Bd1	946945	C	T
Bd1	947169	G	T
Bd1	947291	T	C
Bd1	947322	T	C
Bd1	947499	A	T
Bd1	947519	T	C
Bd1	947530	A	G
Bd1	947743	A	G
Bd1	947918	G	C
Bd1	947965	G	T
Bd1	948169	A	C
Bd1	948243	A	G
Bd1	948367	T	C
Bd1	948511	A	G
Bd1	948528	A	G
Bd1	948760	T	G
Bd1	949072	C	T
Bd1	949090	T	C
Bd1	949101	A	G
Bd1	949127	C	T
Bd1	949308	A	G
Bd1	949431	C	T
Bd1	949669	C	A
Bd1	949964	T	G
Bd1	950032	G	T
Bd1	950147	C	G
Bd1	950165	G	T
Bd1	950379	A	G
Bd1	950440	C	T
Bd1	950526	C	A
Bd1	950770	T	C
Bd1	950862	G	A
Bd1	951085	T	C
Bd1	951110	T	C
Bd1	951710	G	A
Bd1	951767	A	G
Bd1	951945	C	T
Bd1	952017	C	A
Bd1	952073	G	A
Bd1	952303	C	T
Bd1	952312	C	G
Bd1	952701	T	C
Bd1	952711	A	G
Bd1	952720	G	C
Bd1	952739	A	G
Bd1	952744	G	C
Bd1	952803	C	T
Bd1	953080	A	G
Bd1	953095	C	A
Bd1	953161	C	G
Bd1	953191	G	C
Bd1	953441	T	C
Bd1	953455	C	T
Bd1	953485	A	G
Bd1	953527	A	G
Bd1	953703	C	T
Bd1	953708	G	A
Bd1	953922	C	T
Bd1	954090	T	G
Bd1	954221	A	T
Bd1	954251	C	G
Bd1	954452	G	A
Bd1	954813	A	C
Bd1	954960	T	C
Bd1	955367	A	G
Bd1	955450	C	G
Bd1	955869	T	A
Bd1	956095	T	C
Bd1	956141	G	A
Bd1	956216	C	G
Bd1	956310	C	T
Bd1	956333	G	A
Bd1	956460	A	G
Bd1	956500	C	T
Bd1	956574	A	G
Bd1	956598	G	A
Bd1	956628	A	G
Bd1	956687	T	C
Bd1	956761	T	C
Bd1	956797	G	A
Bd1	956888	A	G
Bd1	957041	A	C
Bd1	957082	G	A
Bd1	957182	C	G
Bd1	957261	G	A
Bd1	957334	G	C
Bd1	957409	A	C
Bd1	957683	A	G
Bd1	957836	T	C
Bd1	957891	G	A
Bd1	957977	T	C
Bd1	957999	A	C
Bd1	958081	A	T
Bd1	958192	T	C
Bd1	958371	G	A
Bd1	958412	G	A
Bd1	958429	A	G
Bd1	958459	A	G
Bd1	958469	A	G
Bd1	958509	T	C
Bd1	958589	A	G
Bd1	958596	T	C
Bd1	958717	A	G
Bd1	958729	A	G
Bd1	958800	C	T
Bd1	958962	T	C
Bd1	959105	C	T
Bd1	959207	G	A
Bd1	959601	C	T
Bd1	959616	A	G
Bd1	959645	T	C
Bd1	959802	A	G
Bd1	959873	C	T
Bd1	960021	C	G
Bd1	960499	C	T
Bd1	960836	A	C
Bd1	960915	T	C
Bd1	961208	T	C
Bd1	961232	G	A
Bd1	961261	C	T
Bd1	961302	G	C
Bd1	961338	C	T
Bd1	961609	A	G
Bd1	961908	G	T
Bd1	962046	C	T
Bd1	962441	A	C
Bd1	962465	A	G
Bd1	962528	T	A
Bd1	962714	C	G
Bd1	962746	T	C
Bd1	962758	A	C
Bd1	962859	A	C
Bd1	963009	G	A
Bd1	963048	C	T
Bd1	963061	C	T
Bd1	963170	G	A
Bd1	963354	G	C
Bd1	963374	C	G
Bd1	963599	A	C
Bd1	963638	G	A
Bd1	963776	A	G
Bd1	963789	G	A
Bd1	963797	C	T
Bd1	963814	G	A
Bd1	963935	G	A
Bd1	964000	A	G
Bd1	964006	G	A
Bd1	964023	T	C
Bd1	964046	G	T
Bd1	964054	G	T
Bd1	964066	G	A
Bd1	964086	T	G
Bd1	964104	A	G
Bd1	964159	A	G
Bd1	964194	G	T
Bd1	964300	A	G
Bd1	964308	T	C
Bd1	964365	A	G
Bd1	964414	A	G
Bd1	964442	C	T
Bd1	964475	G	A
Bd1	964613	A	G
Bd1	964634	T	C
Bd1	964659	T	C
Bd1	964682	C	T
Bd1	964698	G	A
Bd1	964723	A	G
Bd1	964736	G	A
Bd1	964753	A	T
Bd1	964818	G	A
Bd1	964910	C	T
Bd1	965322	A	G
Bd1	965387	T	C
Bd1	965561	C	T
Bd1	965608	A	G
Bd1	965743	T	C
Bd1	966000	T	C
Bd1	966008	G	A
Bd1	966027	T	C
Bd1	966046	A	G
Bd1	966096	T	G
Bd1	966102	C	T
Bd1	966211	G	C
Bd1	966608	T	C
Bd1	966631	T	C
Bd1	966706	T	C
Bd1	966752	G	A
Bd1	966820	G	A
Bd1	966881	T	C
Bd1	966982	A	G
Bd1	967051	G	C
Bd1	967062	T	C
Bd1	967218	C	T
Bd1	967271	T	C
Bd1	967359	T	C
Bd1	967406	T	G
Bd1	967440	C	A
Bd1	967856	T	C
Bd1	967874	G	A
Bd1	967880	C	T
Bd1	967900	T	C
Bd1	967923	G	A
Bd1	967934	A	G
Bd1	967961	G	A
Bd1	968027	T	C
Bd1	968043	A	G
Bd1	968082	C	T
Bd1	968131	T	C
Bd1	968145	A	G
Bd1	968153	G	A
Bd1	968167	C	T
Bd1	968208	A	G
Bd1	968291	A	C
Bd1	968360	A	G
Bd1	968594	A	G
Bd1	968739	G	T
Bd1	969886	T	C
Bd1	969940	A	C
Bd1	970088	A	T
Bd1	970153	T	A
Bd1	970181	T	A
Bd1	970386	G	A
Bd1	970482	G	T
Bd1	971208	G	C
Bd1	972301	A	G
Bd1	972316	T	C
Bd1	972885	G	A
Bd1	972943	A	G
Bd1	973403	G	A
Bd1	973560	T	C
Bd1	973757	G	A
Bd1	973994	A	T
Bd1	974051	C	A
Bd1	974204	A	T
Bd1	974233	A	C
Bd1	974316	G	A
Bd1	974432	G	T
Bd1	974449	T	G
Bd1	974472	C	T
Bd1	974893	T	C
Bd1	974919	T	C
Bd1	974941	T	C
Bd1	975129	A	G
Bd1	975246	G	A
Bd1	975402	A	G
Bd1	975581	T	C
Bd1	975998	C	A
Bd1	976009	T	C
Bd1	976035	G	A
Bd1	976129	G	A
Bd1	976179	T	C
Bd1	976217	A	G
Bd1	976304	A	C
Bd1	976312	T	C
Bd1	976323	G	T
Bd1	976334	G	T
Bd1	976365	A	G
Bd1	976401	T	C
Bd1	976408	G	A
Bd1	976413	G	A
Bd1	976429	A	G
Bd1	976435	G	T
Bd1	976466	G	A
Bd1	976558	C	T
Bd1	976743	A	G
Bd1	976839	C	T
Bd1	976910	G	A
Bd1	977003	G	A
Bd1	977168	G	A
Bd1	977311	G	A
Bd1	977337	G	A
Bd1	977437	C	T
Bd1	977467	G	T
Bd1	977480	C	A
Bd1	977571	C	A
Bd1	977581	G	A
Bd1	977733	C	A
Bd1	977846	C	T
Bd1	977871	A	G
Bd1	977994	G	A
Bd1	978033	C	T
Bd1	978406	A	G
Bd1	979021	T	C
Bd1	979300	T	A
Bd1	979521	T	C
Bd1	979527	C	T
Bd1	979598	C	T
Bd1	979851	T	A
Bd1	979863	C	T
Bd1	979968	T	C
Bd1	979975	G	A
Bd1	980030	G	C
Bd1	980092	A	G
Bd1	980140	A	G
Bd1	980206	T	C
Bd1	980224	A	G
Bd1	980235	A	G
Bd1	980327	C	G
Bd1	980476	A	G
Bd1	980643	A	G
Bd1	980760	C	A
Bd1	980936	C	T
Bd1	980985	A	C
Bd1	981031	A	G
Bd1	981059	A	T
Bd1	981109	C	T
Bd1	981188	A	G
Bd1	981219	A	G
Bd1	981342	A	C
Bd1	981546	G	A
Bd1	981815	T	C
Bd1	982258	C	T
Bd1	982311	G	C
Bd1	982668	G	A
Bd1	982941	A	G
Bd1	983036	A	G
Bd1	983128	C	T
Bd1	983273	A	C
Bd1	983320	G	A
Bd1	983584	G	A
Bd1	983810	G	A
Bd1	984147	G	T
Bd1	984167	A	C
Bd1	984306	A	G
Bd1	984655	A	G
Bd1	984661	C	T
Bd1	984745	C	T
Bd1	984881	A	G
Bd1	985063	G	A
Bd1	985150	C	T
Bd1	985231	C	T
Bd1	985283	G	C
Bd1	985294	T	C
Bd1	985308	A	G
Bd1	985374	A	G
Bd1	985385	G	A
Bd1	985390	T	C
Bd1	985421	G	A
Bd1	985474	C	G
Bd1	985481	A	G
Bd1	985579	G	A
Bd1	985598	C	T
Bd1	985633	G	A
Bd1	985643	C	A
Bd1	985754	T	C
Bd1	985826	G	T
Bd1	985923	T	C
Bd1	985944	A	T
Bd1	986076	A	C
Bd1	986109	G	C
Bd1	986211	G	C
Bd1	986329	A	G
Bd1	986623	C	T
Bd1	986669	G	A
Bd1	986880	G	A
Bd1	986910	G	T
Bd1	986986	A	T
Bd1	987174	T	C
Bd1	987329	A	C
Bd1	987360	T	C
Bd1	987441	C	T
Bd1	987736	T	C
Bd1	987755	T	C
Bd1	987825	T	G
Bd1	987916	C	T
Bd1	987992	A	T
Bd1	988029	C	T
Bd1	988070	A	G
Bd1	988221	G	A
Bd1	988393	A	T
Bd1	988416	G	T
Bd1	988502	G	A
Bd1	988693	T	A
Bd1	988752	A	G
Bd1	988786	G	T
Bd1	989018	G	C
Bd1	989260	T	C
Bd1	989383	G	C
Bd1	989429	G	C
Bd1	989601	G	T
Bd1	989646	A	G
Bd1	989822	G	C
Bd1	989947	T	C
Bd1	989994	C	A
Bd1	990153	G	A
Bd1	990172	T	C
Bd1	990249	G	A
Bd1	990260	G	C
Bd1	990296	G	T
Bd1	990771	G	C
Bd1	991044	T	A
Bd1	991187	T	C
Bd1	991411	T	C
Bd1	991944	T	C
Bd1	994503	C	A
Bd1	995909	A	G
Bd1	995919	T	G
Bd1	996104	T	A
Bd1	996177	T	C
Bd1	996280	T	A
Bd1	996405	T	C
Bd1	996460	T	G
Bd1	996523	T	G
Bd1	996972	A	G
Bd1	996988	A	G
Bd1	997087	A	C
Bd1	997279	G	T
Bd1	997350	C	A
Bd1	997788	G	C
Bd1	998028	T	C
Bd1	998076	A	C
Bd1	998178	T	C
Bd1	998315	C	T
Bd1	998392	A	C
Bd1	998488	C	G
Bd1	998545	C	T
Bd1	998608	C	A
Bd1	998637	T	C
Bd1	998668	C	A
Bd1	998779	G	A
Bd1	999229	A	G
Bd1	999272	A	T
Bd1	999441	C	T
Bd1	999512	T	C
Bd1	999527	G	A
Bd1	999542	G	T
Bd1	999553	G	C
Bd1	999597	T	C
Bd1	999767	G	A
Bd1	999795	C	A
Bd1	999835	T	G
Bd1	999935	T	C
Bd1	1000110	C	G
Bd1	1000165	T	C
Bd1	1000179	A	T
Bd1	1000231	T	A
Bd1	1000288	C	T
Bd1	1000360	A	G
Bd1	1000372	A	G
Bd1	1000378	T	C
Bd1	1000425	C	T
Bd1	1000433	A	G
Bd1	1000493	T	G
Bd1	1000626	T	C
Bd1	1000642	T	C
Bd1	1000661	C	T
Bd1	1000716	T	G
Bd1	1000837	A	G
Bd1	1000868	C	A
Bd1	1000884	T	G
Bd1	1001110	G	T
Bd1	1001741	T	C
Bd1	1002080	A	G
Bd1	1002176	T	C
Bd1	1002375	G	C
Bd1	1002411	C	T
Bd1	1002443	G	A
Bd1	1002524	G	A
Bd1	1002783	A	G
Bd1	1002801	G	T
Bd1	1003326	G	A
Bd1	1003362	C	G
Bd1	1003435	A	G
Bd1	1005034	A	T
Bd1	1005074	T	G
Bd1	1005752	T	C
Bd1	1006145	A	G
Bd1	1006350	G	A
Bd1	1008317	C	G
Bd1	1008460	A	G
Bd1	1008551	G	A
Bd1	1008621	T	G
Bd1	1008644	G	C
Bd1	1008696	G	A
Bd1	1008736	A	T
Bd1	1009202	G	T
Bd1	1009367	C	G
Bd1	1009455	T	G
Bd1	1009467	A	G
Bd1	1009922	T	C
Bd1	1010031	A	T
Bd1	1010099	G	A
Bd1	1010119	G	A
Bd1	1010483	T	C
Bd1	1010539	C	T
Bd1	1010552	T	G
Bd1	1010558	T	A
Bd1	1010585	T	C
Bd1	1010598	T	C
Bd1	1010618	A	G
Bd1	1010945	G	T
Bd1	1011050	T	C
Bd1	1011274	G	A
Bd1	1011322	C	T
Bd1	1011381	G	A
Bd1	1011416	G	A
Bd1	1011457	G	A
Bd1	1011462	C	T
Bd1	1011470	G	T
Bd1	1011479	T	C
Bd1	1011506	A	G
Bd1	1011555	C	T
Bd1	1011569	T	C
Bd1	1011652	C	A
Bd1	1011780	G	A
Bd1	1011848	A	G
Bd1	1011873	C	T
Bd1	1011908	T	C
Bd1	1011919	C	T
Bd1	1011968	A	C
Bd1	1011988	A	T
Bd1	1012040	A	G
Bd1	1012189	G	A
Bd1	1012194	T	C
Bd1	1012202	T	C
Bd1	1012352	C	T
Bd1	1012387	T	C
Bd1	1012445	A	G
Bd1	1012465	T	G
Bd1	1012484	T	C
Bd1	1012493	G	C
Bd1	1012519	C	T
Bd1	1012688	A	G
Bd1	1012838	A	C
Bd1	1012868	T	C
Bd1	1012933	A	G
Bd1	1013229	C	G
Bd1	1013280	C	T
Bd1	1013371	C	T
Bd1	1013388	A	T
Bd1	1013410	T	A
Bd1	1013514	A	G
Bd1	1013545	T	C
Bd1	1013731	G	C
Bd1	1014077	A	G
Bd1	1014089	T	C
Bd1	1014119	G	A
Bd1	1014139	C	A
Bd1	1014174	C	A
Bd1	1014195	T	C
Bd1	1014333	C	T
Bd1	1014590	C	G
Bd1	1014868	T	C
Bd1	1014873	C	T
Bd1	1014906	G	A
Bd1	1015005	C	T
Bd1	1015019	A	G
Bd1	1015066	G	A
Bd1	1015084	A	C
Bd1	1015093	G	A
Bd1	1015122	A	G
Bd1	1015146	G	A
Bd1	1015158	G	A
Bd1	1015166	T	C
Bd1	1015176	G	A
Bd1	1015203	C	T
Bd1	1015210	C	T
Bd1	1015249	C	T
Bd1	1015254	A	G
Bd1	1015265	T	C
Bd1	1015276	T	C
Bd1	1015284	G	A
Bd1	1015381	G	A
Bd1	1015422	G	C
Bd1	1015472	A	G
Bd1	1015524	G	A
Bd1	1015552	T	C
Bd1	1015620	T	C
Bd1	1015682	G	A
Bd1	1015698	C	T
Bd1	1016008	A	G
Bd1	1016044	T	C
Bd1	1016095	C	T
Bd1	1016267	C	T
Bd1	1016460	A	G
Bd1	1016724	T	C
Bd1	1016738	G	A
Bd1	1016744	T	C
Bd1	1016754	A	T
Bd1	1016774	T	C
Bd1	1016783	A	G
Bd1	1016801	A	G
Bd1	1016912	T	C
Bd1	1017245	C	A
Bd1	1017316	C	T
Bd1	1017593	T	A
Bd1	1018654	A	G
Bd1	1018927	A	G
Bd1	1018960	A	G
Bd1	1018994	T	C
Bd1	1019020	A	G
Bd1	1019508	C	T
Bd1	1019532	G	A
Bd1	1020129	C	T
Bd1	1020158	A	C
Bd1	1020186	C	A
Bd1	1020865	C	G
Bd1	1021211	C	A
Bd1	1021252	A	C
Bd1	1021297	G	C
Bd1	1021511	C	A
Bd1	1022530	A	G
Bd1	1022688	T	C
Bd1	1022813	T	G
Bd1	1022857	G	A
Bd1	1022877	T	C
Bd1	1022897	A	G
Bd1	1022905	T	A
Bd1	1022932	A	T
Bd1	1023136	C	G
Bd1	1025910	G	A
Bd1	1027522	A	C
Bd1	1027557	T	G
Bd1	1027712	A	G
Bd1	1027944	A	C
Bd1	1027956	A	G
Bd1	1027976	G	A
Bd1	1028049	A	T
Bd1	1028623	A	G
Bd1	1028737	C	T
Bd1	1028742	G	A
Bd1	1029152	C	T
Bd1	1029405	C	G
Bd1	1029935	G	C
Bd1	1030305	G	A
Bd1	1030992	T	C
Bd1	1031233	G	T
Bd1	1032529	C	G
Bd1	1032549	T	A
Bd1	1032790	A	G
Bd1	1033175	A	G
Bd1	1033343	C	G
Bd1	1034425	A	C
Bd1	1035073	A	C
Bd1	1035096	C	A
Bd1	1035165	T	C
Bd1	1035174	C	T
Bd1	1035201	A	T
Bd1	1035423	A	T
Bd1	1035501	C	T
Bd1	1035513	T	C
Bd1	1035527	A	G
Bd1	1035552	G	A
Bd1	1035598	G	T
Bd1	1035696	C	T
Bd1	1036071	G	A
Bd1	1036101	G	A
Bd1	1036111	C	T
Bd1	1036117	G	A
Bd1	1036155	G	T
Bd1	1036196	G	T
Bd1	1036373	G	A
Bd1	1036422	G	A
Bd1	1036499	A	G
Bd1	1036526	T	C
Bd1	1036788	G	A
Bd1	1038128	T	G
Bd1	1038393	C	T
Bd1	1038412	A	G
Bd1	1038419	C	T
Bd1	1038969	T	C
Bd1	1039125	G	C
Bd1	1039761	A	G
Bd1	1039767	A	G
Bd1	1039792	C	G
Bd1	1039867	C	T
Bd1	1040018	T	C
Bd1	1040078	A	G
Bd1	1040315	T	C
Bd1	1041245	A	C
Bd1	1041361	T	C
Bd1	1041632	T	C
Bd1	1041647	G	C
Bd1	1044018	G	A
Bd1	1044709	C	G
Bd1	1045053	G	A
Bd1	1045153	A	G
Bd1	1045278	A	G
Bd1	1046160	A	C
Bd1	1046177	G	T
Bd1	1046445	G	A
Bd1	1046515	A	T
Bd1	1046784	G	C
Bd1	1047319	C	T
Bd1	1047401	T	C
Bd1	1047598	A	G
Bd1	1047757	G	A
Bd1	1047771	T	C
Bd1	1047906	T	C
Bd1	1048159	C	A
Bd1	1048204	C	G
Bd1	1048309	T	C
Bd1	1048648	T	C
Bd1	1048884	G	C
Bd1	1048902	G	C
Bd1	1048921	G	C
Bd1	1048982	C	A
Bd1	1050773	G	C
Bd1	1051089	G	A
Bd1	1051099	T	G
Bd1	1051295	A	G
Bd1	1051445	G	A
Bd1	1052054	T	G
Bd1	1052357	T	A
Bd1	1052537	G	A
Bd1	1052614	G	T
Bd1	1052652	G	T
Bd1	1052719	A	T
Bd1	1052915	G	A
Bd1	1053030	T	G
Bd1	1053078	A	C
Bd1	1053104	A	T
Bd1	1053488	T	C
Bd1	1053524	T	C
Bd1	1054271	C	T
Bd1	1054330	G	A
Bd1	1054920	T	C
Bd1	1055245	T	G
Bd1	1055376	G	C
Bd1	1056142	C	T
Bd1	1056757	T	C
Bd1	1057783	C	A
Bd1	1058193	C	A
Bd1	1058226	A	G
Bd1	1058319	C	G
Bd1	1058629	A	G
Bd1	1058677	A	C
Bd1	1058687	C	T
Bd1	1058702	T	G
Bd1	1058711	C	T
Bd1	1058738	A	G
Bd1	1058745	A	G
Bd1	1058762	G	A
Bd1	1058793	C	T
Bd1	1058799	G	T
Bd1	1058911	C	T
Bd1	1058935	A	G
Bd1	1059025	G	A
Bd1	1059058	G	T
Bd1	1059105	G	A
Bd1	1059118	A	G
Bd1	1059160	T	C
Bd1	1059231	C	T
Bd1	1059293	A	T
Bd1	1059309	A	G
Bd1	1059427	G	A
Bd1	1059521	C	G
Bd1	1060234	G	C
Bd1	1060253	G	C
Bd1	1060314	C	T
Bd1	1060382	G	T
Bd1	1060587	C	A
Bd1	1060694	A	G
Bd1	1060778	T	C
Bd1	1060802	G	A
Bd1	1060825	G	A
Bd1	1060855	G	A
Bd1	1060922	C	G
Bd1	1061156	G	A
Bd1	1061285	G	C
Bd1	1061711	C	G
Bd1	1061727	G	T
Bd1	1061757	A	T
Bd1	1061865	C	A
Bd1	1062111	T	C
Bd1	1062204	T	C
Bd1	1062211	A	G
Bd1	1062228	G	A
Bd1	1062426	G	A
Bd1	1062459	A	C
Bd1	1062479	A	G
Bd1	1062580	T	C
Bd1	1062611	G	A
Bd1	1062633	A	T
Bd1	1062657	T	G
Bd1	1063576	A	T
Bd1	1063621	A	G
Bd1	1063639	A	G
Bd1	1063649	G	A
Bd1	1063703	T	C
Bd1	1063719	C	T
Bd1	1063784	C	A
Bd1	1064082	T	G
Bd1	1064098	A	T
Bd1	1064206	C	T
Bd1	1064688	T	C
Bd1	1064805	C	T
Bd1	1064865	C	G
Bd1	1065130	A	T
Bd1	1065204	G	A
Bd1	1065349	T	C
Bd1	1065364	C	T
Bd1	1065792	G	C
Bd1	1065858	A	C
Bd1	1065954	G	A
Bd1	1066086	A	G
Bd1	1066128	A	T
Bd1	1066421	A	G
Bd1	1066477	G	A
Bd1	1066899	T	C
Bd1	1081604	T	G
Bd1	1089778	T	A
Bd1	1091325	T	C
Bd1	1091738	C	A
Bd1	1091800	C	A
Bd1	1091818	G	C
Bd1	1101967	C	G
Bd1	1107012	A	G
Bd1	1121495	C	T
Bd1	1122523	A	G
Bd1	1133480	G	A
Bd1	1139925	A	G
Bd1	1155454	G	A
Bd1	1166374	A	T
Bd1	1166533	G	A
Bd1	1180491	A	G
Bd1	1189039	C	G
Bd1	1191697	A	G
Bd1	1204920	C	T
Bd1	1211408	A	G
Bd1	1226756	A	C
Bd1	1245153	C	G
Bd1	1245163	T	C
Bd1	1245566	G	A
Bd1	1245769	A	G
Bd1	1245795	G	C
Bd1	1245810	T	A
Bd1	1245817	T	C
Bd1	1245890	T	C
Bd1	1245935	T	A
Bd1	1245955	A	G
Bd1	1245982	A	G
Bd1	1245997	T	C
Bd1	1246009	G	C
Bd1	1246023	G	T
Bd1	1246133	T	C
Bd1	1246166	T	A
Bd1	1246232	T	C
Bd1	1246247	C	A
Bd1	1246299	G	A
Bd1	1246304	T	C
Bd1	1246326	A	G
Bd1	1246433	A	G
Bd1	1246455	G	T
Bd1	1246545	G	C
Bd1	1246612	T	A
Bd1	1246630	G	A
Bd1	1246647	C	T
Bd1	1246652	T	C
Bd1	1246661	G	A
Bd1	1246669	C	T
Bd1	1247086	A	G
Bd1	1247108	A	G
Bd1	1247113	T	C
Bd1	1247148	T	G
Bd1	1247481	A	G
Bd1	1247572	G	A
Bd1	1247598	G	A
Bd1	1248168	A	G
Bd1	1248351	G	A
Bd1	1248383	C	A
Bd1	1248609	C	T
Bd1	1248938	G	A
Bd1	1249023	A	C
Bd1	1249266	G	A
Bd1	1249498	G	C
Bd1	1249688	C	G
Bd1	1250025	G	T
Bd1	1250319	G	A
Bd1	1250385	A	G
Bd1	1250421	T	C
Bd1	1251302	A	G
Bd1	1251501	C	T
Bd1	1251886	A	G
Bd1	1252359	G	A
Bd1	1252523	T	A
Bd1	1253002	T	C
Bd1	1253122	G	A
Bd1	1253154	G	A
Bd1	1253247	C	T
Bd1	1253466	C	G
Bd1	1253512	C	G
Bd1	1253625	G	A
Bd1	1253845	G	T
Bd1	1254416	A	T
Bd1	1254697	T	C
Bd1	1254870	C	T
Bd1	1255096	G	A
Bd1	1255127	A	G
Bd1	1255207	T	C
Bd1	1255268	A	C
Bd1	1255440	C	A
Bd1	1255567	C	T
Bd1	1255895	A	G
Bd1	1255960	C	G
Bd1	1256271	A	T
Bd1	1256575	C	T
Bd1	1256711	T	G
Bd1	1256763	C	A
Bd1	1256800	G	A
Bd1	1258491	A	G
Bd1	1258650	C	G
Bd1	1258678	C	T
Bd1	1258690	T	A
Bd1	1258714	G	C
Bd1	1258771	A	T
Bd1	1258907	G	A
Bd1	1258914	G	A
Bd1	1259052	A	T
Bd1	1259067	C	T
Bd1	1259180	G	A
Bd1	1259252	A	G
Bd1	1259360	C	T
Bd1	1259374	T	G
Bd1	1259419	A	G
Bd1	1259470	A	G
Bd1	1259501	A	G
Bd1	1259630	G	A
Bd1	1259760	A	G
Bd1	1259976	T	A
Bd1	1259997	T	C
Bd1	1260030	A	G
Bd1	1260098	C	G
Bd1	1260187	G	A
Bd1	1260342	T	C
Bd1	1260406	C	G
Bd1	1260487	C	T
Bd1	1260686	T	A
Bd1	1260720	A	G
Bd1	1260840	T	C
Bd1	1261095	T	C
Bd1	1261106	A	C
Bd1	1261149	G	T
Bd1	1261160	C	A
Bd1	1261171	C	T
Bd1	1261384	T	C
Bd1	1261417	C	T
Bd1	1261506	A	C
Bd1	1261522	G	T
Bd1	1261558	C	T
Bd1	1261747	C	T
Bd1	1261918	T	A
Bd1	1262027	A	T
Bd1	1262434	G	C
Bd1	1262459	G	A
Bd1	1262621	C	T
Bd1	1262805	A	G
Bd1	1262836	G	C
Bd1	1262901	T	C
Bd1	1262919	T	G
Bd1	1263058	G	C
Bd1	1263076	A	C
Bd1	1263195	C	A
Bd1	1263281	T	C
Bd1	1263486	A	G
Bd1	1263714	C	G
Bd1	1263895	G	A
Bd1	1263947	A	C
Bd1	1264244	G	A
Bd1	1264306	G	C
Bd1	1264327	T	G
Bd1	1264333	C	A
Bd1	1264636	C	G
Bd1	1264731	C	T
Bd1	1264980	T	G
Bd1	1265243	A	G
Bd1	1265260	G	A
Bd1	1265920	G	C
Bd1	1265931	G	A
Bd1	1266037	C	A
Bd1	1266241	T	A
Bd1	1266346	A	G
Bd1	1266354	T	C
Bd1	1266471	T	C
Bd1	1266529	T	C
Bd1	1266663	T	C
Bd1	1266698	T	C
Bd1	1266703	A	G
[truncated: 726,047 more rows]
