# Supplementary material for: Multiplex PCR Targeted Amplicon Sequencing (MTA-Seq): Simple, Flexible, and Versatile SNP Genotyping by Highly Multiplexed PCR Amplicon Sequencing
Source: Front Plant Sci. 2018 Mar 23;9:201. doi: 10.3389/fpls.2018.00201 (PMC5876661; doi:10.3389/fpls.2018.00201)
Supplement: Supplementary file 13 [file DataSheet8.csv]

Data Sheet 8. A list of identified SNPs between Bd21 and Koz-4.
Chromosome	Position	Reference(Bd21; Bdistachyon_192_v1.2)	Alternative(Koz-4; DRR092704)
Bd1	27655	A	G
Bd1	33651	T	G
Bd1	59628	G	T
Bd1	89057	T	G
Bd1	156761	T	C
Bd1	174327	T	C
Bd1	184649	A	G
Bd1	213985	C	T
Bd1	233416	T	C
Bd1	449858	T	C
Bd1	520533	G	A
Bd1	540403	A	T
Bd1	552154	C	G
Bd1	564704	G	A
Bd1	632774	C	T
Bd1	692356	A	G
Bd1	789420	A	G
Bd1	815038	T	G
Bd1	824102	G	A
Bd1	824591	G	A
Bd1	824660	T	G
Bd1	824849	T	A
Bd1	825089	G	T
Bd1	825965	T	C
Bd1	827933	A	G
Bd1	828166	A	G
Bd1	830166	A	T
Bd1	830813	C	G
Bd1	831651	C	G
Bd1	831988	C	T
Bd1	832106	G	T
Bd1	835239	A	G
Bd1	836516	G	A
Bd1	836656	G	T
Bd1	836753	G	A
Bd1	836899	T	C
Bd1	836943	T	A
Bd1	836976	G	A
Bd1	837815	C	T
Bd1	837828	A	G
Bd1	837863	T	C
Bd1	837916	G	A
Bd1	838006	G	C
Bd1	838919	C	T
Bd1	841879	A	G
Bd1	841915	A	G
Bd1	842461	C	G
Bd1	842604	T	C
Bd1	842721	G	A
Bd1	844560	T	C
Bd1	846714	G	C
Bd1	846951	T	C
Bd1	847063	A	G
Bd1	848799	T	G
Bd1	849280	G	C
Bd1	849297	G	A
Bd1	849321	A	G
Bd1	849397	A	G
Bd1	850124	A	C
Bd1	850373	T	C
Bd1	850704	A	T
Bd1	851112	T	A
Bd1	851411	G	C
Bd1	852824	A	T
Bd1	852834	G	A
Bd1	852951	C	T
Bd1	854804	C	T
Bd1	855407	T	C
Bd1	855426	A	C
Bd1	855497	A	C
Bd1	855564	C	T
Bd1	856020	A	G
Bd1	856151	A	G
Bd1	856433	C	G
Bd1	856530	T	G
Bd1	856909	C	T
Bd1	856933	A	G
Bd1	857601	C	T
Bd1	857853	G	A
Bd1	858213	G	T
Bd1	858221	A	G
Bd1	858399	T	A
Bd1	858629	G	A
Bd1	858699	C	G
Bd1	858974	G	T
Bd1	859205	G	A
Bd1	859650	G	A
Bd1	859987	G	C
Bd1	860003	T	C
Bd1	860091	C	G
Bd1	860434	T	C
Bd1	860480	C	G
Bd1	860565	A	G
Bd1	860589	C	A
Bd1	860685	G	A
Bd1	860703	G	A
Bd1	860743	C	T
Bd1	860853	T	C
Bd1	860872	C	T
Bd1	861212	T	C
Bd1	861640	T	C
Bd1	861803	C	G
Bd1	862519	T	C
Bd1	862559	C	T
Bd1	862631	A	G
Bd1	862709	C	T
Bd1	862856	A	G
Bd1	863652	G	A
Bd1	864038	C	T
Bd1	864715	T	C
Bd1	865074	A	C
Bd1	865175	G	A
Bd1	865253	A	T
Bd1	865275	G	A
Bd1	865537	G	C
Bd1	865579	G	A
Bd1	866375	G	A
Bd1	866539	C	T
Bd1	866693	A	G
Bd1	866953	T	A
Bd1	866985	A	C
Bd1	867040	C	G
Bd1	867187	C	T
Bd1	867518	G	C
Bd1	868974	A	C
Bd1	869325	C	A
Bd1	869671	T	C
Bd1	869695	A	G
Bd1	869986	G	A
Bd1	870057	T	C
Bd1	870095	G	T
Bd1	870906	T	A
Bd1	871012	C	A
Bd1	871295	G	A
Bd1	871322	A	C
Bd1	871362	C	T
Bd1	871833	A	G
Bd1	872047	A	G
Bd1	872098	C	G
Bd1	872180	G	T
Bd1	872206	A	G
Bd1	872944	C	T
Bd1	873001	G	A
Bd1	873893	T	C
Bd1	873949	C	G
Bd1	874123	G	A
Bd1	874463	T	G
Bd1	874550	C	A
Bd1	874558	A	G
Bd1	874594	C	T
Bd1	874642	T	G
Bd1	874752	T	G
Bd1	874915	C	T
Bd1	875243	A	C
Bd1	875283	A	C
Bd1	875423	A	T
Bd1	875445	A	G
Bd1	875485	C	T
Bd1	875536	G	A
Bd1	875993	C	A
Bd1	876101	T	A
Bd1	876171	T	C
Bd1	876338	A	G
Bd1	876346	G	A
Bd1	876355	G	A
Bd1	876485	T	C
Bd1	876533	C	A
Bd1	876647	G	A
Bd1	876654	G	C
Bd1	876714	C	A
Bd1	876908	A	G
Bd1	876942	T	C
Bd1	877115	T	C
Bd1	877393	T	C
Bd1	877684	G	C
Bd1	877970	G	A
Bd1	878113	G	T
Bd1	878756	T	C
Bd1	878863	C	T
Bd1	878886	A	G
Bd1	878975	G	A
Bd1	879651	T	C
Bd1	880069	C	T
Bd1	880193	C	T
Bd1	880225	C	A
Bd1	882287	C	T
Bd1	882294	G	A
Bd1	882746	A	T
Bd1	882928	C	A
Bd1	883103	G	C
Bd1	883346	T	C
Bd1	883481	G	A
Bd1	883580	T	C
Bd1	883739	A	G
Bd1	884025	G	C
Bd1	884279	C	T
Bd1	884318	G	A
Bd1	884342	T	C
Bd1	884356	T	A
Bd1	884364	G	A
Bd1	884391	C	G
Bd1	884461	A	T
Bd1	884470	T	G
Bd1	884625	T	C
Bd1	884723	C	T
Bd1	884790	G	C
Bd1	884853	C	A
Bd1	884900	T	A
Bd1	885027	G	T
Bd1	885094	T	C
Bd1	885116	G	A
Bd1	885243	C	T
Bd1	885330	T	C
Bd1	885416	G	C
Bd1	885478	A	G
Bd1	885497	G	A
Bd1	886109	C	A
Bd1	886151	A	G
Bd1	886166	C	T
Bd1	889026	G	A
Bd1	889048	G	C
Bd1	889108	A	T
Bd1	889134	A	G
Bd1	889203	C	T
Bd1	889274	A	G
Bd1	889298	A	C
Bd1	889373	A	G
Bd1	889616	C	T
Bd1	890122	G	A
Bd1	890222	T	A
Bd1	890295	A	T
Bd1	890482	T	C
Bd1	890555	T	C
Bd1	890594	A	G
Bd1	890859	A	T
Bd1	891391	C	A
Bd1	891423	T	C
Bd1	891459	A	T
Bd1	891480	T	C
Bd1	891575	T	G
Bd1	892122	A	T
Bd1	892197	T	G
Bd1	892231	T	G
Bd1	892255	G	A
Bd1	892769	C	T
Bd1	892798	A	G
Bd1	893035	C	A
Bd1	893163	A	G
Bd1	893532	C	A
Bd1	893793	T	C
Bd1	894026	C	G
Bd1	894349	A	G
Bd1	894672	A	G
Bd1	894711	C	T
Bd1	894803	C	T
Bd1	894961	T	C
Bd1	894967	T	C
Bd1	895004	A	G
Bd1	895286	T	C
Bd1	895356	G	A
Bd1	895456	G	T
Bd1	896023	T	G
Bd1	896038	T	C
Bd1	896100	C	T
Bd1	896107	G	C
Bd1	896250	T	C
Bd1	908131	A	G
Bd1	908145	C	T
Bd1	908150	G	A
Bd1	908163	G	C
Bd1	908176	G	A
Bd1	909268	G	A
Bd1	909334	G	A
Bd1	909341	C	T
Bd1	909357	G	A
Bd1	909405	G	C
Bd1	912938	G	A
Bd1	913033	T	C
Bd1	913058	G	C
Bd1	913463	T	C
Bd1	913496	C	G
Bd1	913504	C	T
Bd1	913573	G	T
Bd1	913663	G	A
Bd1	913692	C	T
Bd1	913771	T	G
Bd1	913863	G	T
Bd1	913946	T	C
Bd1	913951	T	C
Bd1	914001	G	T
Bd1	914039	A	T
Bd1	914064	C	T
Bd1	914077	T	C
Bd1	914148	A	T
Bd1	914184	A	G
Bd1	914881	C	T
Bd1	915007	G	C
Bd1	915027	G	A
Bd1	915047	A	G
Bd1	915095	T	C
Bd1	915167	A	G
Bd1	916332	G	A
Bd1	916373	C	G
Bd1	916504	T	C
Bd1	916715	C	T
Bd1	916908	A	C
Bd1	917084	C	A
Bd1	917095	T	C
Bd1	917149	T	C
Bd1	917165	G	A
Bd1	917177	G	A
Bd1	917218	T	C
Bd1	917321	A	G
Bd1	917397	T	C
Bd1	917591	A	G
Bd1	917613	G	T
Bd1	917772	T	C
Bd1	917799	C	T
Bd1	917820	A	G
Bd1	917827	T	C
Bd1	917940	T	G
Bd1	917977	T	A
Bd1	918042	T	C
Bd1	918108	G	A
Bd1	918233	T	C
Bd1	918531	T	C
Bd1	918547	C	T
Bd1	918622	T	A
Bd1	918631	T	C
Bd1	918650	T	C
Bd1	918679	G	A
Bd1	918693	T	C
Bd1	918727	C	A
Bd1	918773	C	T
Bd1	918788	T	C
Bd1	918801	T	C
Bd1	918873	G	A
Bd1	918924	A	G
Bd1	918943	T	G
Bd1	919097	G	A
Bd1	919108	T	C
Bd1	919189	G	A
Bd1	919266	C	G
Bd1	919553	T	C
Bd1	919609	A	C
Bd1	919617	T	C
Bd1	919624	T	C
Bd1	919643	C	T
Bd1	919648	C	T
Bd1	919678	A	G
Bd1	919718	A	G
Bd1	919723	C	A
Bd1	919731	G	A
Bd1	919738	C	T
Bd1	919752	C	T
Bd1	919932	C	A
Bd1	919987	G	A
Bd1	920032	G	T
Bd1	920178	T	C
Bd1	920206	T	G
Bd1	920227	G	C
Bd1	921240	T	A
Bd1	921245	G	C
Bd1	924314	A	G
Bd1	924330	G	C
Bd1	924359	C	G
Bd1	924374	A	G
Bd1	925454	C	G
Bd1	925587	T	C
Bd1	935869	C	T
Bd1	935875	G	C
Bd1	935927	C	T
Bd1	935940	T	A
Bd1	935962	C	T
Bd1	935980	C	T
Bd1	936151	C	T
Bd1	936194	T	A
Bd1	936200	T	C
Bd1	936216	A	G
Bd1	936276	A	G
Bd1	936301	G	A
Bd1	936374	G	T
Bd1	936573	C	T
Bd1	936593	C	T
Bd1	936929	G	C
Bd1	937025	G	A
Bd1	937086	T	G
Bd1	937096	G	A
Bd1	937202	G	A
Bd1	937681	G	T
Bd1	937697	A	G
Bd1	937803	A	C
Bd1	937866	A	T
Bd1	939516	T	G
Bd1	939529	G	C
Bd1	939540	T	C
Bd1	939577	A	G
Bd1	939601	A	G
Bd1	939648	A	C
Bd1	939698	A	G
Bd1	939737	C	A
Bd1	940160	C	A
Bd1	940715	A	T
Bd1	940771	T	C
Bd1	940853	T	C
Bd1	940871	T	C
Bd1	940902	A	T
Bd1	940910	G	C
Bd1	940916	T	C
Bd1	941052	G	A
Bd1	941072	G	A
Bd1	941108	G	A
Bd1	941114	T	C
Bd1	941274	C	G
Bd1	941521	C	T
Bd1	941825	C	T
Bd1	942105	C	T
Bd1	942991	A	G
Bd1	943107	T	C
Bd1	943308	C	T
Bd1	943338	T	C
Bd1	943968	T	C
Bd1	944051	G	C
Bd1	944449	A	T
Bd1	944980	G	C
Bd1	945000	T	C
Bd1	945016	T	C
Bd1	945084	G	T
Bd1	945700	C	G
Bd1	945722	C	T
Bd1	945895	C	A
Bd1	946050	A	T
Bd1	946142	T	G
Bd1	946665	A	G
Bd1	946895	C	A
Bd1	946945	C	T
Bd1	947291	T	C
Bd1	947322	T	C
Bd1	947530	A	G
Bd1	947743	A	G
Bd1	947918	G	C
Bd1	947965	G	T
Bd1	948169	A	C
Bd1	948243	A	G
Bd1	948367	T	C
Bd1	948511	A	G
Bd1	948528	A	G
Bd1	948701	A	G
Bd1	948760	T	G
Bd1	949090	T	C
Bd1	949101	A	G
Bd1	949127	C	T
Bd1	949308	A	G
Bd1	949431	C	T
Bd1	949669	C	A
Bd1	949964	T	G
Bd1	950032	G	T
Bd1	950147	C	G
Bd1	950165	G	T
Bd1	950379	A	G
Bd1	950440	C	T
Bd1	950526	C	A
Bd1	950770	T	C
Bd1	950862	G	A
Bd1	951085	T	C
Bd1	951110	T	C
Bd1	951710	G	A
Bd1	951767	A	G
Bd1	951945	C	T
Bd1	952017	C	A
Bd1	952073	G	A
Bd1	952739	A	G
Bd1	952744	G	C
Bd1	953441	T	C
Bd1	953455	C	T
Bd1	953485	A	G
Bd1	953527	A	G
Bd1	953703	C	T
Bd1	953922	C	T
Bd1	954090	T	G
Bd1	954221	A	T
Bd1	954251	C	G
Bd1	954452	G	A
Bd1	954813	A	C
Bd1	954960	T	C
Bd1	955450	C	G
Bd1	955869	T	A
Bd1	956141	G	A
Bd1	956216	C	G
Bd1	956460	A	G
Bd1	956500	C	T
Bd1	956574	A	G
Bd1	956628	A	G
Bd1	956687	T	C
Bd1	956761	T	C
Bd1	956797	G	A
Bd1	956888	A	G
Bd1	957041	A	C
Bd1	957082	G	A
Bd1	957182	C	G
Bd1	957261	G	A
Bd1	957334	G	C
Bd1	957409	A	C
Bd1	957683	A	G
Bd1	957836	T	C
Bd1	957891	G	A
Bd1	958081	A	T
Bd1	958192	T	C
Bd1	958371	G	A
Bd1	958412	G	A
Bd1	958429	A	G
Bd1	958459	A	G
Bd1	958589	A	G
Bd1	958596	T	C
Bd1	958729	A	G
Bd1	958800	C	T
Bd1	958962	T	C
Bd1	959105	C	T
Bd1	959207	G	A
Bd1	959601	C	T
Bd1	959616	A	G
Bd1	959645	T	C
Bd1	959873	C	T
Bd1	960021	C	G
Bd1	960836	A	C
Bd1	960915	T	C
Bd1	961208	T	C
Bd1	961232	G	A
Bd1	961261	C	T
Bd1	961338	C	T
Bd1	961908	G	T
Bd1	962046	C	T
Bd1	962441	A	C
Bd1	962465	A	G
Bd1	962528	T	A
Bd1	962714	C	G
Bd1	962746	T	C
Bd1	962758	A	C
Bd1	962859	A	C
Bd1	963009	G	A
Bd1	963048	C	T
Bd1	963061	C	T
Bd1	963170	G	A
Bd1	963599	A	C
Bd1	963638	G	A
Bd1	963776	A	G
Bd1	963789	G	A
Bd1	963797	C	T
Bd1	963814	G	A
Bd1	963935	G	A
Bd1	964000	A	G
Bd1	964023	T	C
Bd1	964414	A	G
Bd1	964475	G	A
Bd1	964613	A	G
Bd1	964634	T	C
Bd1	964659	T	C
Bd1	964682	C	T
Bd1	964698	G	A
Bd1	964723	A	G
Bd1	964736	G	A
Bd1	964753	A	T
Bd1	964818	G	A
Bd1	964910	C	T
Bd1	966000	T	C
Bd1	966008	G	A
Bd1	966027	T	C
Bd1	966046	A	G
Bd1	966096	T	G
Bd1	966102	C	T
Bd1	966211	G	C
Bd1	966608	T	C
Bd1	966631	T	C
Bd1	966706	T	C
Bd1	966752	G	A
Bd1	966820	G	A
Bd1	966881	T	C
Bd1	966982	A	G
Bd1	967856	T	C
Bd1	967874	G	A
Bd1	967880	C	T
Bd1	967900	T	C
Bd1	967923	G	A
Bd1	967934	A	G
Bd1	967976	G	T
Bd1	968027	T	C
Bd1	968043	A	G
Bd1	968082	C	T
Bd1	968131	T	C
Bd1	968153	G	A
Bd1	968167	C	T
Bd1	968291	A	C
Bd1	968360	A	G
Bd1	968739	G	T
Bd1	969125	C	G
Bd1	969785	A	C
Bd1	970088	A	T
Bd1	970153	T	A
Bd1	970386	G	A
Bd1	971208	G	C
Bd1	972301	A	G
Bd1	972316	T	C
Bd1	972885	G	A
Bd1	972943	A	G
Bd1	973403	G	A
Bd1	973560	T	C
Bd1	973757	G	A
Bd1	974051	C	A
Bd1	974204	A	T
Bd1	974316	G	A
Bd1	974432	G	T
Bd1	974449	T	G
Bd1	974472	C	T
Bd1	974893	T	C
Bd1	974919	T	C
Bd1	974941	T	C
Bd1	975246	G	A
Bd1	975581	T	C
Bd1	976009	T	C
Bd1	976035	G	A
Bd1	976129	G	A
Bd1	976743	A	G
Bd1	976839	C	T
Bd1	976910	G	A
Bd1	977003	G	A
Bd1	977168	G	A
Bd1	977311	G	A
Bd1	977337	G	A
Bd1	977467	G	T
Bd1	977480	C	A
Bd1	977571	C	A
Bd1	977581	G	A
Bd1	977846	C	T
Bd1	977871	A	G
Bd1	977994	G	A
Bd1	978033	C	T
Bd1	978406	A	G
Bd1	979598	C	T
Bd1	979851	T	A
Bd1	979863	C	T
Bd1	979968	T	C
Bd1	979975	G	A
Bd1	980092	A	G
Bd1	980140	A	G
Bd1	980206	T	C
Bd1	980224	A	G
Bd1	980235	A	G
Bd1	980327	C	G
Bd1	980476	A	G
Bd1	980643	A	G
Bd1	980760	C	A
Bd1	980936	C	T
Bd1	980985	A	C
Bd1	981031	A	G
Bd1	981059	A	T
Bd1	981109	C	T
Bd1	981188	A	G
Bd1	981219	A	G
Bd1	981342	A	C
Bd1	981546	G	A
Bd1	981815	T	C
Bd1	982258	C	T
Bd1	982311	G	C
Bd1	982668	G	A
Bd1	983128	C	T
Bd1	983273	A	C
Bd1	983320	G	A
Bd1	983584	G	A
Bd1	983810	G	A
Bd1	984147	G	T
Bd1	984167	A	C
Bd1	984655	A	G
Bd1	984661	C	T
Bd1	985150	C	T
Bd1	985231	C	T
Bd1	985294	T	C
Bd1	985754	T	C
Bd1	985826	G	T
Bd1	986076	A	C
Bd1	986109	G	C
Bd1	986211	G	C
Bd1	986329	A	G
Bd1	986880	G	A
Bd1	987174	T	C
Bd1	987360	T	C
Bd1	987441	C	T
Bd1	988221	G	A
Bd1	988393	A	T
Bd1	988416	G	T
Bd1	988502	G	A
Bd1	988693	T	A
Bd1	988786	G	T
Bd1	989383	G	C
Bd1	989429	G	C
Bd1	989601	G	T
Bd1	989646	A	G
Bd1	989947	T	C
Bd1	989994	C	A
Bd1	990153	G	A
Bd1	990172	T	C
Bd1	990249	G	A
Bd1	990260	G	C
Bd1	990296	G	T
Bd1	990771	G	C
Bd1	991044	T	A
Bd1	991187	T	C
Bd1	991411	T	C
Bd1	991944	T	C
Bd1	994503	C	A
Bd1	995909	A	G
Bd1	995919	T	G
Bd1	996104	T	A
Bd1	996177	T	C
Bd1	996280	T	A
Bd1	996405	T	C
Bd1	996972	A	G
Bd1	997087	A	C
Bd1	998028	T	C
Bd1	998608	C	A
Bd1	999229	A	G
Bd1	999272	A	T
Bd1	999441	C	T
Bd1	999512	T	C
Bd1	999527	G	A
Bd1	999542	G	T
Bd1	999553	G	C
Bd1	999835	T	G
Bd1	999935	T	C
Bd1	1000110	C	G
Bd1	1000165	T	C
Bd1	1000179	A	T
Bd1	1000231	T	A
Bd1	1000360	A	G
Bd1	1000372	A	G
Bd1	1000378	T	C
Bd1	1000425	C	T
Bd1	1000433	A	G
Bd1	1000493	T	G
Bd1	1000837	A	G
Bd1	1000868	C	A
Bd1	1001110	G	T
Bd1	1001741	T	C
Bd1	1002176	T	C
Bd1	1002375	G	C
Bd1	1002411	C	T
Bd1	1002783	A	G
Bd1	1002801	G	T
Bd1	1003326	G	A
Bd1	1003362	C	G
Bd1	1003435	A	G
Bd1	1005034	A	T
Bd1	1005074	T	G
Bd1	1005752	T	C
Bd1	1006145	A	G
Bd1	1006350	G	A
Bd1	1008317	C	G
Bd1	1008551	G	A
Bd1	1009202	G	T
Bd1	1009367	C	G
Bd1	1009455	T	G
Bd1	1009922	T	C
Bd1	1010031	A	T
Bd1	1010099	G	A
Bd1	1010539	C	T
Bd1	1010552	T	G
Bd1	1010558	T	A
Bd1	1010585	T	C
Bd1	1010618	A	G
Bd1	1011050	T	C
Bd1	1011274	G	A
Bd1	1011322	C	T
Bd1	1011381	G	A
Bd1	1011416	G	A
Bd1	1011462	C	T
Bd1	1011470	G	T
Bd1	1011506	A	G
Bd1	1011555	C	T
Bd1	1011569	T	C
Bd1	1011652	C	A
Bd1	1011780	G	A
Bd1	1011848	A	G
Bd1	1011873	C	T
Bd1	1011908	T	C
Bd1	1011919	C	T
Bd1	1011988	A	T
Bd1	1012040	A	G
Bd1	1012189	G	A
Bd1	1012194	T	C
Bd1	1012202	T	C
Bd1	1012352	C	T
Bd1	1012387	T	C
Bd1	1012445	A	G
Bd1	1012465	T	G
Bd1	1012484	T	C
Bd1	1012493	G	C
Bd1	1012688	A	G
Bd1	1012868	T	C
Bd1	1012933	A	G
Bd1	1013229	C	G
Bd1	1013280	C	T
Bd1	1013410	T	A
Bd1	1013731	G	C
Bd1	1014077	A	G
Bd1	1014089	T	C
Bd1	1014119	G	A
Bd1	1014139	C	A
Bd1	1014174	C	A
Bd1	1014195	T	C
Bd1	1015381	G	A
Bd1	1015422	G	C
Bd1	1015524	G	A
Bd1	1015552	T	C
Bd1	1015620	T	C
Bd1	1015682	G	A
Bd1	1015698	C	T
Bd1	1016008	A	G
Bd1	1016044	T	C
Bd1	1016460	A	G
Bd1	1016783	A	G
Bd1	1016801	A	G
Bd1	1016912	T	C
Bd1	1017245	C	A
Bd1	1017316	C	T
Bd1	1017593	T	A
Bd1	1018994	T	C
Bd1	1019020	A	G
Bd1	1019508	C	T
Bd1	1019532	G	A
Bd1	1020158	A	C
Bd1	1020865	C	G
Bd1	1021252	A	C
Bd1	1021297	G	C
Bd1	1021511	C	A
Bd1	1022530	A	G
Bd1	1022688	T	C
Bd1	1022813	T	G
Bd1	1022857	G	A
Bd1	1022877	T	C
Bd1	1022897	A	G
Bd1	1022932	A	T
Bd1	1023136	C	G
Bd1	1027522	A	C
Bd1	1027557	T	G
Bd1	1027712	A	G
Bd1	1027944	A	C
Bd1	1027956	A	G
Bd1	1027976	G	A
Bd1	1028049	A	T
Bd1	1028623	A	G
Bd1	1028737	C	T
Bd1	1028742	G	A
Bd1	1029405	C	G
Bd1	1029935	G	C
Bd1	1030992	T	C
Bd1	1031233	G	T
Bd1	1033175	A	G
Bd1	1033343	C	G
Bd1	1034425	A	C
Bd1	1035165	T	C
Bd1	1035174	C	T
Bd1	1035423	A	T
Bd1	1035501	C	T
Bd1	1035513	T	C
Bd1	1035527	A	G
Bd1	1035552	G	A
Bd1	1035598	G	T
Bd1	1035696	C	T
Bd1	1036071	G	A
Bd1	1036196	G	T
Bd1	1036373	G	A
Bd1	1036422	G	A
Bd1	1036499	A	G
Bd1	1036526	T	C
Bd1	1038128	T	G
Bd1	1038393	C	T
Bd1	1038412	A	G
Bd1	1038969	T	C
Bd1	1039125	G	C
Bd1	1040018	T	C
Bd1	1040078	A	G
Bd1	1041245	A	C
Bd1	1041632	T	C
Bd1	1041647	G	C
Bd1	1044018	G	A
Bd1	1044709	C	G
Bd1	1045053	G	A
Bd1	1045278	A	G
Bd1	1046160	A	C
Bd1	1046177	G	T
Bd1	1046445	G	A
Bd1	1046515	A	T
Bd1	1047319	C	T
Bd1	1047401	T	C
Bd1	1047598	A	G
Bd1	1047906	T	C
Bd1	1048159	C	A
Bd1	1048204	C	G
Bd1	1048309	T	C
Bd1	1048648	T	C
Bd1	1048884	G	C
Bd1	1051089	G	A
Bd1	1051099	T	G
Bd1	1051295	A	G
Bd1	1051445	G	A
Bd1	1052357	T	A
Bd1	1052719	A	T
Bd1	1052915	G	A
Bd1	1053078	A	C
Bd1	1053104	A	T
Bd1	1053524	T	C
Bd1	1054271	C	T
Bd1	1054330	G	A
Bd1	1054920	T	C
Bd1	1055245	T	G
Bd1	1056142	C	T
Bd1	1056757	T	C
Bd1	1057783	C	A
Bd1	1058193	C	A
Bd1	1058226	A	G
Bd1	1058677	A	C
Bd1	1058687	C	T
Bd1	1058702	T	G
Bd1	1058711	C	T
Bd1	1058738	A	G
Bd1	1058745	A	G
Bd1	1058762	G	A
Bd1	1058793	C	T
Bd1	1058911	C	T
Bd1	1058935	A	G
Bd1	1059025	G	A
Bd1	1059058	G	T
Bd1	1059105	G	A
Bd1	1059118	A	G
Bd1	1059160	T	C
Bd1	1059231	C	T
Bd1	1059309	A	G
Bd1	1060234	G	C
Bd1	1060314	C	T
Bd1	1060382	G	T
Bd1	1060587	C	A
Bd1	1060778	T	C
Bd1	1060802	G	A
Bd1	1060922	C	G
Bd1	1061285	G	C
Bd1	1061711	C	G
Bd1	1061727	G	T
Bd1	1061757	A	T
Bd1	1061865	C	A
Bd1	1062111	T	C
Bd1	1062204	T	C
Bd1	1062211	A	G
Bd1	1062228	G	A
Bd1	1063576	A	T
Bd1	1063621	A	G
Bd1	1063639	A	G
Bd1	1063649	G	A
Bd1	1063703	T	C
Bd1	1063784	C	A
Bd1	1064206	C	T
Bd1	1064688	T	C
Bd1	1064805	C	T
Bd1	1064865	C	G
Bd1	1065130	A	T
Bd1	1065204	G	A
Bd1	1065349	T	C
Bd1	1065364	C	T
Bd1	1065792	G	C
Bd1	1065954	G	A
Bd1	1066086	A	G
Bd1	1066128	A	T
Bd1	1066421	A	G
Bd1	1066899	T	C
Bd1	1081604	T	G
Bd1	1091325	T	C
Bd1	1091738	C	A
Bd1	1091800	C	A
Bd1	1091818	G	C
Bd1	1101967	C	G
Bd1	1107012	A	G
Bd1	1121495	C	T
Bd1	1122523	A	G
Bd1	1139925	A	G
Bd1	1155454	G	A
Bd1	1166374	A	T
Bd1	1166533	G	A
Bd1	1180491	A	G
Bd1	1189039	C	G
Bd1	1204920	C	T
Bd1	1226756	A	C
Bd1	1245795	G	C
Bd1	1245810	T	A
Bd1	1245817	T	C
Bd1	1245890	T	C
Bd1	1245935	T	A
Bd1	1245955	A	G
Bd1	1245982	A	G
Bd1	1245997	T	C
Bd1	1246009	G	C
Bd1	1246023	G	T
Bd1	1246079	G	C
Bd1	1246247	C	A
Bd1	1246299	G	A
Bd1	1246304	T	C
Bd1	1246326	A	G
Bd1	1246433	A	G
Bd1	1246455	G	T
Bd1	1246545	G	C
Bd1	1247108	A	G
Bd1	1247113	T	C
Bd1	1247148	T	G
Bd1	1247481	A	G
Bd1	1247572	G	A
Bd1	1247598	G	A
Bd1	1248168	A	G
Bd1	1248351	G	A
Bd1	1248383	C	A
Bd1	1248609	C	T
Bd1	1248938	G	A
Bd1	1249688	C	G
Bd1	1250025	G	T
Bd1	1250319	G	A
Bd1	1250385	A	G
Bd1	1250421	T	C
Bd1	1251501	C	T
Bd1	1251886	A	G
Bd1	1252359	G	A
Bd1	1253002	T	C
Bd1	1253122	G	A
Bd1	1253154	G	A
Bd1	1253625	G	A
Bd1	1253845	G	T
Bd1	1254416	A	T
Bd1	1254697	T	C
Bd1	1254870	C	T
Bd1	1255096	G	A
Bd1	1255127	A	G
Bd1	1255207	T	C
Bd1	1255268	A	C
Bd1	1255440	C	A
Bd1	1255895	A	G
Bd1	1255960	C	G
Bd1	1256575	C	T
Bd1	1256711	T	G
Bd1	1256763	C	A
Bd1	1256800	G	A
Bd1	1258483	A	G
Bd1	1258491	A	G
Bd1	1258650	C	G
Bd1	1258678	C	T
Bd1	1258690	T	A
Bd1	1258714	G	C
Bd1	1258771	A	T
Bd1	1259052	A	T
Bd1	1259180	G	A
Bd1	1259252	A	G
Bd1	1259360	C	T
Bd1	1259374	T	G
Bd1	1259419	A	G
Bd1	1259436	A	G
Bd1	1259760	A	G
Bd1	1259976	T	A
Bd1	1260030	A	G
Bd1	1260187	G	A
Bd1	1260406	C	G
Bd1	1260487	C	T
Bd1	1260840	T	C
Bd1	1261095	T	C
Bd1	1261106	A	C
Bd1	1261149	G	T
Bd1	1261160	C	A
Bd1	1261171	C	T
Bd1	1261384	T	C
Bd1	1261417	C	T
Bd1	1261506	A	C
Bd1	1261522	G	T
Bd1	1261558	C	T
Bd1	1261918	T	A
Bd1	1262027	A	T
Bd1	1262434	G	C
Bd1	1262459	G	A
Bd1	1262621	C	T
Bd1	1262919	T	G
Bd1	1263058	G	C
Bd1	1263076	A	C
Bd1	1263195	C	A
Bd1	1263947	A	C
Bd1	1264244	G	A
Bd1	1264306	G	C
Bd1	1264327	T	G
Bd1	1264333	C	A
Bd1	1264636	C	G
Bd1	1264980	T	G
Bd1	1265243	A	G
Bd1	1265260	G	A
Bd1	1266241	T	A
Bd1	1266346	A	G
Bd1	1266354	T	C
Bd1	1266471	T	C
Bd1	1266529	T	C
Bd1	1266663	T	C
Bd1	1266698	T	C
Bd1	1266703	A	G
Bd1	1266710	G	T
Bd1	1266763	G	A
Bd1	1266780	C	T
Bd1	1266794	G	A
Bd1	1266857	A	G
Bd1	1266878	A	G
Bd1	1267026	C	T
Bd1	1267044	C	T
Bd1	1267759	C	T
Bd1	1267887	A	C
Bd1	1267892	G	T
Bd1	1267913	C	T
Bd1	1267918	A	G
Bd1	1268021	A	G
Bd1	1268037	G	T
Bd1	1268061	G	T
Bd1	1268067	G	T
Bd1	1268108	A	C
Bd1	1268199	C	G
Bd1	1268217	C	T
Bd1	1268226	G	T
Bd1	1268231	T	C
Bd1	1268285	C	T
Bd1	1268359	A	G
Bd1	1268402	C	A
Bd1	1268536	A	C
Bd1	1268571	A	T
Bd1	1268594	T	C
Bd1	1268615	C	G
Bd1	1268903	C	G
Bd1	1268961	G	A
Bd1	1269082	C	T
Bd1	1269286	G	T
Bd1	1269327	G	T
Bd1	1269420	A	C
Bd1	1270472	A	T
Bd1	1270484	T	C
Bd1	1270537	G	A
Bd1	1270591	A	G
Bd1	1270609	T	G
Bd1	1270639	A	C
Bd1	1270679	A	G
Bd1	1270756	T	C
Bd1	1270796	C	G
Bd1	1270861	T	C
Bd1	1270870	T	G
Bd1	1271460	G	C
Bd1	1271560	C	T
Bd1	1271688	T	C
Bd1	1271706	G	A
Bd1	1271869	C	A
Bd1	1271956	T	C
Bd1	1271974	G	A
Bd1	1272218	T	C
Bd1	1272287	T	G
Bd1	1272296	C	A
Bd1	1272307	A	T
Bd1	1272498	G	T
Bd1	1272504	A	C
Bd1	1272510	T	C
Bd1	1272556	C	T
Bd1	1272656	G	C
Bd1	1272692	A	C
Bd1	1272819	G	A
Bd1	1272858	G	A
Bd1	1272863	T	G
Bd1	1272925	C	A
Bd1	1273000	G	C
Bd1	1273023	C	G
Bd1	1274320	G	A
Bd1	1274399	C	T
Bd1	1274507	T	C
Bd1	1274568	T	C
Bd1	1274604	C	T
Bd1	1274648	C	T
Bd1	1275415	A	G
Bd1	1275504	A	G
Bd1	1275522	G	A
Bd1	1275577	T	C
Bd1	1275918	G	A
Bd1	1275974	G	A
Bd1	1276219	T	C
Bd1	1276275	G	A
Bd1	1276588	G	A
Bd1	1276855	A	C
Bd1	1277241	C	G
Bd1	1277261	A	C
Bd1	1277858	C	G
Bd1	1278034	T	C
Bd1	1278131	T	A
Bd1	1278195	T	C
Bd1	1278225	C	G
Bd1	1278357	T	C
Bd1	1278558	A	G
Bd1	1278572	C	G
Bd1	1278588	G	A
Bd1	1278673	C	T
Bd1	1279233	T	C
Bd1	1279265	T	C
Bd1	1279282	T	C
Bd1	1279299	T	G
Bd1	1279437	T	A
Bd1	1279543	C	T
Bd1	1279552	T	A
Bd1	1279573	A	G
Bd1	1279592	G	A
Bd1	1279599	G	A
Bd1	1279638	C	G
Bd1	1279711	C	T
Bd1	1279748	A	G
Bd1	1279753	G	A
Bd1	1279762	A	T
Bd1	1279778	T	G
Bd1	1279788	G	A
Bd1	1279795	G	A
Bd1	1279800	T	C
Bd1	1279849	T	C
Bd1	1279867	A	G
Bd1	1279875	T	C
Bd1	1279969	G	A
Bd1	1280083	G	A
Bd1	1280116	T	C
Bd1	1280190	G	A
Bd1	1280463	A	C
Bd1	1280524	G	A
Bd1	1280965	A	G
Bd1	1281263	T	G
Bd1	1281438	G	A
Bd1	1281447	T	C
Bd1	1281484	G	C
Bd1	1281687	T	C
Bd1	1281709	A	G
Bd1	1282204	A	G
Bd1	1282482	G	A
Bd1	1282487	A	T
Bd1	1282667	G	A
Bd1	1282703	G	C
Bd1	1283316	A	C
Bd1	1283417	T	C
Bd1	1283460	T	C
Bd1	1283887	A	G
Bd1	1283916	G	T
Bd1	1284018	T	C
Bd1	1284125	T	C
Bd1	1284161	G	C
Bd1	1284188	A	G
Bd1	1284263	T	G
Bd1	1284294	T	C
Bd1	1284311	A	T
Bd1	1285239	T	A
Bd1	1285330	T	C
Bd1	1285456	T	C
Bd1	1285713	C	T
Bd1	1285768	C	G
Bd1	1285817	G	A
Bd1	1286990	C	T
Bd1	1287729	T	A
Bd1	1287841	G	A
Bd1	1288068	C	T
Bd1	1288649	C	G
Bd1	1288682	T	C
Bd1	1288759	C	T
Bd1	1288841	T	G
Bd1	1289004	C	T
Bd1	1289034	A	G
Bd1	1290150	A	G
Bd1	1291002	C	A
Bd1	1292542	G	A
Bd1	1293061	T	C
Bd1	1293183	T	C
Bd1	1293262	C	T
Bd1	1293281	T	C
Bd1	1293291	C	G
Bd1	1293308	G	T
Bd1	1293582	T	C
Bd1	1293867	A	G
Bd1	1294145	A	G
Bd1	1294269	A	G
Bd1	1294841	C	G
Bd1	1294917	G	A
Bd1	1295515	G	A
Bd1	1295699	T	A
Bd1	1295891	T	G
Bd1	1297443	C	T
Bd1	1297492	C	T
Bd1	1297590	A	T
Bd1	1298201	A	C
Bd1	1298230	T	C
Bd1	1298345	G	A
Bd1	1298356	A	G
Bd1	1298365	C	T
Bd1	1298550	T	G
Bd1	1298601	C	A
Bd1	1298923	T	C
Bd1	1299163	C	T
Bd1	1299200	A	G
Bd1	1299484	T	C
Bd1	1299671	T	C
Bd1	1300699	T	C
Bd1	1300742	G	A
Bd1	1300796	G	C
Bd1	1300906	G	A
Bd1	1301092	A	G
Bd1	1301153	G	C
Bd1	1301170	C	T
Bd1	1301186	A	G
Bd1	1301391	A	T
Bd1	1301496	T	C
Bd1	1301847	G	A
Bd1	1302399	T	C
Bd1	1302577	C	A
Bd1	1303036	T	G
Bd1	1303621	G	A
Bd1	1303975	C	T
Bd1	1304027	G	A
Bd1	1304047	A	G
Bd1	1304086	C	G
Bd1	1304222	T	A
Bd1	1304234	C	T
Bd1	1304253	A	G
Bd1	1304272	T	A
Bd1	1304613	T	C
Bd1	1304645	C	T
Bd1	1304652	G	A
Bd1	1304742	T	C
Bd1	1304773	A	G
Bd1	1306532	G	C
Bd1	1306667	C	T
Bd1	1306690	C	T
Bd1	1306745	G	A
Bd1	1306762	G	C
Bd1	1306843	T	C
Bd1	1307124	C	G
Bd1	1307636	T	C
Bd1	1307649	C	T
Bd1	1308082	A	T
Bd1	1308313	T	C
Bd1	1308492	T	C
Bd1	1309175	T	C
Bd1	1309354	T	C
Bd1	1309978	G	A
Bd1	1310495	T	C
Bd1	1311131	A	T
Bd1	1311408	T	C
Bd1	1311575	C	T
Bd1	1311823	C	T
Bd1	1311878	C	T
Bd1	1311967	G	A
Bd1	1312345	G	A
Bd1	1312442	C	T
Bd1	1312455	A	T
Bd1	1313169	A	C
Bd1	1313308	A	C
Bd1	1313437	C	T
Bd1	1313716	G	A
Bd1	1314350	G	A
Bd1	1314429	G	A
Bd1	1314489	C	T
Bd1	1314675	C	T
Bd1	1314824	C	T
Bd1	1314840	G	A
Bd1	1314914	A	G
Bd1	1314945	C	T
Bd1	1314973	C	T
Bd1	1315194	G	A
Bd1	1315346	C	T
Bd1	1315795	T	C
Bd1	1315990	T	A
Bd1	1316430	G	A
Bd1	1316450	A	G
Bd1	1316496	C	A
Bd1	1316715	G	A
Bd1	1316916	T	C
Bd1	1316925	A	G
Bd1	1316955	A	G
Bd1	1316970	C	T
Bd1	1317037	A	C
Bd1	1317056	A	G
Bd1	1317100	G	C
Bd1	1317225	A	G
Bd1	1317298	G	T
Bd1	1317363	A	T
Bd1	1317892	C	A
Bd1	1318517	G	A
Bd1	1318700	G	A
Bd1	1319638	C	T
Bd1	1321069	G	T
Bd1	1322205	C	G
Bd1	1322252	A	C
Bd1	1322416	G	A
Bd1	1322599	A	G
Bd1	1323209	C	T
Bd1	1323245	A	C
Bd1	1329085	A	G
Bd1	1329158	T	C
Bd1	1329629	T	G
Bd1	1329962	A	G
Bd1	1335234	C	T
Bd1	1335293	G	C
Bd1	1335877	T	C
Bd1	1338894	C	T
Bd1	1338952	T	C
Bd1	1339008	G	A
Bd1	1339054	A	G
Bd1	1339292	G	A
Bd1	1339763	A	G
Bd1	1340024	C	T
Bd1	1340664	G	A
Bd1	1341057	T	A
Bd1	1341233	A	G
Bd1	1341245	A	T
Bd1	1341390	A	G
Bd1	1341494	G	A
Bd1	1341824	G	A
Bd1	1341845	C	T
Bd1	1341921	C	G
Bd1	1341933	G	A
Bd1	1342214	C	T
Bd1	1342384	C	T
Bd1	1342598	A	C
Bd1	1342710	G	A
Bd1	1343012	A	G
Bd1	1343032	A	G
Bd1	1343132	G	A
Bd1	1343149	A	C
Bd1	1343173	T	C
Bd1	1343200	T	C
Bd1	1343232	A	G
Bd1	1343243	C	T
Bd1	1343274	T	A
Bd1	1343288	A	G
Bd1	1343305	T	C
Bd1	1343395	A	G
Bd1	1343411	T	A
Bd1	1343418	G	C
Bd1	1343431	G	C
Bd1	1343488	T	C
Bd1	1343677	T	C
Bd1	1343972	G	A
Bd1	1344142	T	G
Bd1	1344160	C	A
Bd1	1344644	G	T
Bd1	1344771	G	A
Bd1	1344877	G	C
Bd1	1345167	G	A
Bd1	1345525	A	G
Bd1	1345712	G	A
Bd1	1345776	A	G
Bd1	1346013	G	C
Bd1	1347020	C	T
Bd1	1347332	C	T
Bd1	1347405	A	G
Bd1	1347590	C	T
Bd1	1347716	C	A
Bd1	1348010	A	G
Bd1	1348020	A	G
Bd1	1348117	A	G
Bd1	1348472	C	T
Bd1	1348756	G	A
Bd1	1348994	C	T
Bd1	1349334	T	C
Bd1	1349520	T	C
Bd1	1349559	A	G
Bd1	1349590	A	T
Bd1	1349774	A	G
Bd1	1350219	G	A
Bd1	1350662	G	A
Bd1	1350769	T	C
Bd1	1351355	A	C
Bd1	1351595	C	T
Bd1	1351745	G	A
Bd1	1352460	T	C
Bd1	1352615	C	T
Bd1	1352988	T	C
Bd1	1353651	A	G
Bd1	1353660	A	G
Bd1	1354245	A	T
Bd1	1354277	C	T
Bd1	1354781	T	C
Bd1	1355062	C	T
Bd1	1355165	G	A
Bd1	1355460	A	G
Bd1	1356149	G	A
Bd1	1356235	G	C
Bd1	1356302	G	A
Bd1	1356790	G	T
Bd1	1357010	C	A
Bd1	1357081	T	C
Bd1	1357514	A	T
Bd1	1357852	A	G
Bd1	1357880	T	C
Bd1	1357926	G	A
Bd1	1357974	A	C
Bd1	1358007	C	T
Bd1	1358017	C	A
Bd1	1358154	T	A
Bd1	1358597	T	C
Bd1	1358699	G	A
Bd1	1358829	A	C
Bd1	1360321	C	G
Bd1	1360471	G	C
Bd1	1360591	T	C
Bd1	1360891	G	T
Bd1	1361160	C	T
Bd1	1361193	C	A
Bd1	1361579	G	T
Bd1	1362131	T	A
Bd1	1362218	G	T
Bd1	1362717	C	T
Bd1	1362752	T	A
Bd1	1363554	C	T
Bd1	1363575	C	T
Bd1	1363690	C	T
Bd1	1364406	G	T
Bd1	1364471	C	T
Bd1	1365129	C	T
Bd1	1365182	T	C
Bd1	1365222	T	C
Bd1	1365264	T	G
Bd1	1365272	T	G
Bd1	1365365	A	G
Bd1	1365371	G	A
Bd1	1365475	T	G
Bd1	1367714	A	C
Bd1	1367785	C	A
Bd1	1367792	T	C
Bd1	1367844	A	G
Bd1	1367942	C	G
Bd1	1368531	T	C
Bd1	1369170	A	G
Bd1	1369578	T	A
Bd1	1369629	G	A
Bd1	1369641	A	C
Bd1	1370114	T	C
Bd1	1370230	A	G
Bd1	1370966	T	A
Bd1	1371023	A	G
Bd1	1371205	A	G
Bd1	1371458	T	C
Bd1	1371648	C	T
Bd1	1371790	G	A
Bd1	1371808	T	C
Bd1	1371867	A	G
Bd1	1371929	C	T
Bd1	1371939	A	G
Bd1	1371949	C	T
Bd1	1372182	G	T
Bd1	1372220	T	C
Bd1	1372253	C	T
Bd1	1372298	C	T
Bd1	1372306	A	G
Bd1	1372734	G	A
Bd1	1372771	C	T
Bd1	1372983	G	T
Bd1	1373125	C	T
Bd1	1373139	A	G
Bd1	1373284	A	G
Bd1	1373441	A	G
Bd1	1373759	T	C
Bd1	1373842	G	A
Bd1	1373958	G	A
Bd1	1373970	T	C
Bd1	1373975	G	C
Bd1	1374027	T	C
Bd1	1374102	G	A
Bd1	1374153	G	A
Bd1	1374175	C	T
Bd1	1374584	T	C
Bd1	1374809	T	A
Bd1	1374875	T	A
Bd1	1374951	C	T
Bd1	1375248	T	C
Bd1	1375614	T	C
Bd1	1375643	T	G
Bd1	1375735	A	T
Bd1	1375760	G	A
Bd1	1375848	G	A
Bd1	1375858	C	T
Bd1	1375895	A	G
Bd1	1375906	A	C
Bd1	1375936	C	A
Bd1	1375945	C	T
Bd1	1376004	G	A
Bd1	1376045	G	A
Bd1	1376167	C	A
Bd1	1376248	A	G
Bd1	1376406	T	A
Bd1	1376432	C	A
Bd1	1376470	T	A
Bd1	1376597	C	G
Bd1	1376605	C	A
Bd1	1376735	G	A
Bd1	1376776	C	T
Bd1	1376871	G	A
Bd1	1376934	A	G
Bd1	1377054	G	A
Bd1	1377079	C	G
Bd1	1377093	A	T
Bd1	1377111	A	G
Bd1	1377133	G	C
Bd1	1377409	T	G
Bd1	1377427	T	C
Bd1	1377440	A	C
Bd1	1377483	G	A
Bd1	1377522	C	T
Bd1	1377881	G	A
Bd1	1378142	A	G
Bd1	1378216	A	G
Bd1	1378291	C	T
Bd1	1378424	G	A
Bd1	1378561	A	G
Bd1	1378579	C	A
Bd1	1378610	A	C
Bd1	1379903	T	C
Bd1	1380116	T	A
Bd1	1380355	C	T
Bd1	1380691	A	T
Bd1	1380755	C	T
Bd1	1380867	A	G
Bd1	1381919	T	C
Bd1	1382282	G	A
Bd1	1382676	G	C
Bd1	1382790	T	A
Bd1	1383607	T	G
Bd1	1383624	T	A
Bd1	1383723	G	A
Bd1	1383866	T	C
Bd1	1384031	G	C
Bd1	1384047	G	C
Bd1	1384158	T	A
Bd1	1384232	A	G
Bd1	1384260	C	T
Bd1	1384265	C	T
Bd1	1384295	A	G
Bd1	1384515	G	A
Bd1	1384702	G	A
Bd1	1384779	A	G
Bd1	1384794	G	C
Bd1	1384912	C	G
Bd1	1384984	T	G
Bd1	1385073	T	C
Bd1	1385110	T	A
Bd1	1385115	G	A
Bd1	1385175	A	G
Bd1	1385291	G	A
Bd1	1385297	G	A
Bd1	1385319	T	C
Bd1	1385359	A	G
Bd1	1385390	C	A
Bd1	1385421	A	G
Bd1	1385789	G	A
Bd1	1386092	C	G
Bd1	1386144	C	G
Bd1	1386233	A	C
Bd1	1386248	G	A
Bd1	1386331	C	T
Bd1	1386422	G	A
Bd1	1386601	A	G
Bd1	1386675	T	C
Bd1	1386715	C	A
Bd1	1386743	A	T
Bd1	1386774	G	A
Bd1	1386832	T	C
Bd1	1386873	G	C
Bd1	1386954	G	A
Bd1	1387037	A	T
Bd1	1387062	A	C
Bd1	1387087	T	A
Bd1	1387124	A	G
Bd1	1387263	A	G
Bd1	1387691	G	A
Bd1	1387891	T	C
Bd1	1388039	A	C
Bd1	1388089	C	T
Bd1	1388286	C	G
Bd1	1388784	T	C
Bd1	1388826	A	G
Bd1	1388833	T	C
Bd1	1388934	A	C
Bd1	1388980	G	A
Bd1	1389681	T	C
Bd1	1389690	C	T
Bd1	1389786	C	A
Bd1	1389812	T	C
Bd1	1390134	T	G
Bd1	1390177	C	G
Bd1	1390187	G	C
Bd1	1390506	C	G
Bd1	1390548	C	T
Bd1	1390687	G	T
Bd1	1390735	C	T
Bd1	1390893	T	G
Bd1	1391047	C	A
Bd1	1391077	G	A
Bd1	1391140	T	G
Bd1	1391185	C	A
Bd1	1391269	T	C
Bd1	1391338	C	G
Bd1	1392641	A	G
Bd1	1392673	A	T
Bd1	1392748	T	C
Bd1	1392776	C	T
Bd1	1392900	T	G
Bd1	1394109	A	G
Bd1	1394171	C	T
Bd1	1394221	T	G
Bd1	1394265	A	T
Bd1	1394656	G	A
Bd1	1394698	G	T
Bd1	1394704	T	G
Bd1	1394727	T	C
Bd1	1394976	G	A
Bd1	1394999	A	T
Bd1	1395100	T	G
Bd1	1395130	C	T
Bd1	1395136	C	T
Bd1	1395169	C	A
Bd1	1395982	G	A
Bd1	1396111	C	T
Bd1	1396197	T	G
Bd1	1396234	G	A
Bd1	1396253	A	G
Bd1	1396523	A	G
Bd1	1396569	T	C
Bd1	1396766	C	A
Bd1	1396898	G	A
Bd1	1396918	C	T
Bd1	1396938	T	C
Bd1	1397023	G	A
Bd1	1397306	T	C
Bd1	1397354	A	G
Bd1	1397382	A	G
Bd1	1397399	C	T
Bd1	1397406	C	A
Bd1	1397456	C	T
Bd1	1397599	T	C
Bd1	1397609	C	G
Bd1	1397678	A	T
Bd1	1397757	C	A
Bd1	1398200	G	T
Bd1	1398210	T	A
Bd1	1398225	T	G
Bd1	1398242	G	A
Bd1	1398372	C	T
Bd1	1398377	G	T
Bd1	1398439	C	G
Bd1	1398515	A	T
Bd1	1398709	G	T
Bd1	1398899	A	G
Bd1	1398927	A	G
Bd1	1399314	A	G
Bd1	1399519	T	G
Bd1	1399637	G	T
Bd1	1399922	T	G
Bd1	1400180	C	G
Bd1	1400230	G	A
Bd1	1400311	T	C
Bd1	1400331	C	T
Bd1	1400651	G	A
Bd1	1400660	C	A
Bd1	1400668	C	A
Bd1	1400950	T	C
Bd1	1400992	C	G
Bd1	1401140	T	G
Bd1	1401147	C	T
Bd1	1401201	C	T
Bd1	1401252	A	C
Bd1	1401745	G	A
Bd1	1402549	A	G
Bd1	1402630	G	C
Bd1	1403352	G	A
Bd1	1403975	T	G
Bd1	1404299	C	T
Bd1	1404310	G	T
Bd1	1404329	C	T
Bd1	1404539	T	G
Bd1	1404706	G	A
Bd1	1404756	G	A
Bd1	1404844	C	G
Bd1	1405361	A	G
Bd1	1405421	A	G
Bd1	1405486	A	C
Bd1	1405590	C	T
Bd1	1405615	A	G
Bd1	1405763	C	A
Bd1	1405962	G	T
Bd1	1406281	A	G
Bd1	1406834	T	C
Bd1	1406904	C	G
Bd1	1407181	A	T
Bd1	1407249	T	C
Bd1	1407476	A	T
Bd1	1408946	T	A
Bd1	1409412	T	C
Bd1	1409649	C	G
Bd1	1409914	T	G
Bd1	1410225	A	G
Bd1	1410372	G	T
Bd1	1410452	T	C
Bd1	1410501	C	T
Bd1	1410939	C	T
Bd1	1411008	C	G
Bd1	1411086	A	G
Bd1	1411208	C	T
Bd1	1411375	C	T
Bd1	1411687	T	G
Bd1	1411692	C	G
Bd1	1411748	C	G
Bd1	1411961	C	T
Bd1	1412071	T	C
Bd1	1412171	A	G
Bd1	1412239	A	T
Bd1	1412456	C	T
Bd1	1412503	G	A
Bd1	1412515	A	C
Bd1	1412727	T	G
Bd1	1413144	C	T
Bd1	1413611	C	T
Bd1	1413672	A	G
Bd1	1414787	T	C
Bd1	1414842	A	T
Bd1	1414936	G	A
Bd1	1414978	G	A
Bd1	1415092	G	A
Bd1	1415208	C	T
Bd1	1415784	C	T
Bd1	1415833	C	T
Bd1	1415860	C	T
Bd1	1416487	G	T
Bd1	1416496	C	G
Bd1	1417079	C	T
Bd1	1417327	C	A
Bd1	1417412	C	A
Bd1	1417985	G	T
Bd1	1417990	T	C
Bd1	1418276	T	G
Bd1	1418685	G	A
Bd1	1419308	C	A
Bd1	1419860	G	A
Bd1	1419894	C	T
Bd1	1420010	C	A
Bd1	1421063	A	G
Bd1	1421665	G	A
Bd1	1421776	G	C
Bd1	1421932	G	C
Bd1	1422016	G	C
Bd1	1422068	A	C
Bd1	1422254	T	A
Bd1	1422306	T	C
Bd1	1422418	A	G
Bd1	1422439	T	C
Bd1	1422464	C	T
Bd1	1422491	G	T
Bd1	1422498	A	G
Bd1	1422576	T	C
Bd1	1422588	A	G
Bd1	1422691	T	A
Bd1	1422698	C	T
Bd1	1422711	A	G
Bd1	1422786	T	A
Bd1	1422882	A	G
Bd1	1423491	C	T
Bd1	1423523	G	A
Bd1	1423529	G	A
Bd1	1423575	G	A
Bd1	1423650	A	T
Bd1	1423733	C	T
Bd1	1423738	C	T
Bd1	1424371	G	A
Bd1	1424558	C	G
Bd1	1424610	T	C
Bd1	1424818	A	C
Bd1	1425752	A	G
Bd1	1425966	T	C
Bd1	1426672	G	C
Bd1	1426824	T	C
Bd1	1427049	T	C
Bd1	1427720	T	C
Bd1	1428230	G	T
Bd1	1428254	C	T
Bd1	1428386	C	G
Bd1	1428947	G	A
Bd1	1429353	A	G
Bd1	1429499	C	A
Bd1	1430551	G	C
Bd1	1431390	G	A
Bd1	1431418	T	C
Bd1	1431864	A	G
Bd1	1432014	T	G
Bd1	1432504	A	G
Bd1	1432742	C	G
Bd1	1433533	C	G
Bd1	1433675	G	C
Bd1	1433698	A	T
Bd1	1433904	T	C
Bd1	1433923	T	C
Bd1	1434218	T	C
Bd1	1434258	G	A
Bd1	1434370	C	G
Bd1	1434843	A	C
Bd1	1434875	C	G
Bd1	1434918	A	G
Bd1	1434965	C	G
Bd1	1435025	T	C
Bd1	1435924	A	T
Bd1	1436027	C	T
Bd1	1436814	T	A
Bd1	1436921	T	G
Bd1	1436996	A	G
Bd1	1437031	A	G
Bd1	1437161	C	T
Bd1	1437240	T	C
Bd1	1437356	C	T
Bd1	1438415	C	T
Bd1	1438650	G	A
Bd1	1438731	T	C
Bd1	1438778	G	A
Bd1	1438823	T	C
Bd1	1438887	T	C
Bd1	1438901	T	C
Bd1	1438959	C	T
Bd1	1439135	T	C
Bd1	1451225	T	C
Bd1	1451394	C	G
Bd1	1451572	T	A
Bd1	1451858	G	A
Bd1	1452083	C	T
Bd1	1452201	G	C
Bd1	1452354	C	T
Bd1	1452414	T	A
Bd1	1453038	A	G
Bd1	1453100	T	C
Bd1	1453164	T	C
Bd1	1453330	A	C
Bd1	1453456	T	C
Bd1	1453513	T	G
Bd1	1453551	A	G
Bd1	1453960	A	G
Bd1	1454466	T	C
Bd1	1454565	A	C
Bd1	1454575	G	A
Bd1	1454843	T	G
Bd1	1454923	T	G
Bd1	1455184	C	T
Bd1	1455217	C	T
Bd1	1455260	T	G
Bd1	1455299	A	G
Bd1	1456204	A	G
Bd1	1456583	T	C
Bd1	1456622	G	A
Bd1	1457111	T	C
Bd1	1457313	A	G
Bd1	1457856	G	A
Bd1	1457883	G	C
Bd1	1459086	T	C
Bd1	1459131	T	C
Bd1	1459161	T	C
Bd1	1459344	C	T
Bd1	1459543	C	T
Bd1	1459738	A	G
Bd1	1460366	T	C
Bd1	1460658	G	T
Bd1	1460753	C	G
Bd1	1463254	T	C
Bd1	1464557	C	T
Bd1	1465542	G	A
Bd1	1465729	T	G
Bd1	1465836	T	C
Bd1	1466460	C	G
Bd1	1466579	C	G
Bd1	1468625	T	C
Bd1	1468892	T	C
Bd1	1468980	C	T
Bd1	1471107	C	A
Bd1	1471232	G	A
Bd1	1471345	T	C
Bd1	1471696	A	C
Bd1	1471992	G	A
Bd1	1473910	A	G
Bd1	1473948	C	A
Bd1	1474160	T	C
Bd1	1474493	T	C
Bd1	1474586	A	G
Bd1	1476263	C	A
Bd1	1476340	G	A
Bd1	1476626	G	T
Bd1	1476764	T	A
Bd1	1477222	G	C
Bd1	1477228	A	C
Bd1	1477419	C	A
Bd1	1477451	A	G
Bd1	1477484	T	C
Bd1	1477646	A	G
Bd1	1477670	G	A
Bd1	1477703	C	T
Bd1	1477816	T	G
[truncated: 366,213 more rows]
